# Supplementary material for: Identification and validation of ubiquitination-related genes for predicting cervical cancer outcome
Source: Front Genet. 2025 Jul 30;16:1578075. doi: 10.3389/fgene.2025.1578075 (PMC12343280; doi:10.3389/fgene.2025.1578075)
Supplement: Supplementary file 1 [file DataSheet6.csv]

ONTOLOGY	ID	Description	setSize	enrichmentScore	NES	pvalue	p.adjust	qvalue	rank	leading_edge	core_enrichment
CC	GO:0001533	cornified envelope	58	0.764948722451279	2.69726639410373	1e-10	6.32461538461538e-08	5.85991902834008e-08	2729	tags=71%, list=11%, signal=63%	SPRR2B/FLG/RPTN/CDSN/KRT75/CASP14/FLG2/IVL/TCHH/SERPINB2/SPRR2E/SPRR1A/PI3/HRNR/KLK7/SPRR2D/SPRR1B/KRT17/SPRR2A/KRT10/TGM1/SERPINB5/KLK6/SPRR2G/DSG2/DSP/SCEL/KRT16/DSG4/PKP1/DSC2/CSTA/ANXA1/DSG3/DSC3/KAZN/PKP2/ANXA2/PPL/DSG1/CAPN1
BP	GO:0030216	keratinocyte differentiation	160	0.628215516279171	2.59181308791125	1e-10	6.32461538461538e-08	5.85991902834008e-08	2590	tags=49%, list=10%, signal=44%	SPRR2B/FLG/IL1A/YAP1/LCE3D/LIPK/LIPN/CDSN/S100A7/LCE3E/KRT75/KRT6C/KRT81/CASP14/EREG/IVL/TCHH/KRT6B/IL20/LCE1F/SPRR2E/ALOX15B/SPRR1A/KRT6A/HRNR/LCE2B/ACER1/LCE2D/LCE2C/SPRR4/ABCA12/SPRR2D/SPRR1B/CDH3/KRT17/CD109/KRT10/TGM1/TP63/ZFP36/CYP26B1/ERRFI1/KLK5/LCE5A/LCE1B/CYP27B1/SPRR2G/IRF6/LCE2A/CERS3/DSP/SCEL/LCE6A/UGCG/KRT16/DSG4/OPN3/SGPP1/CSTA/JAG1/ANXA1/EPHA2/AKR1C3/KRT5/CLIC4/TMEM79/FLNB/LATS2/S…
CC	GO:0042101	T cell receptor complex	118	-0.807737701362515	-2.33209319870819	1e-10	6.32461538461538e-08	5.85991902834008e-08	3611	tags=81%, list=14%, signal=70%	TRAV13-1/TRBV10-1/TRGV8/TRBV7-7/TRDV2/TRBV11-2/TRGV3/TRBV7-9/TRAV25/TRAV29DV5/TRAV9-2/CD247/TRAV27/TRAV6/TRBV7-6/TRAV13-2/TRAV8-6/TRAV12-2/SKAP1/TRGV5/TRGV9/TRAV30/TRBV11-1/TRAV1-2/TRAV34/TRAV8-4/TRBV5-1/TRBV6-5/TRBV6-1/TRAV8-2/TRDV3/TRGV10/CD3G/TRAV19/TRBV4-2/TRBV30/TRAV24/TRAV20/TRAC/TRAV14DV4/TRBV20-1/TRAV16/TRAV38-2DV8/TRBV29-1/TRBV14/TRBV9/TRAV39/CD3E/TRAV2/TRBV27/TRAV10/TRGC1/TRAV12-1/TRAV3…
CC	GO:0019814	immunoglobulin complex	145	-0.756400869550841	-2.21779919903331	1e-10	6.32461538461538e-08	5.85991902834008e-08	4536	tags=79%, list=18%, signal=65%	IGHV2-5/IGLV3-22/IGHV4-39/IGLV2-14/IGKV1-9/IGKV1-16/IGLV2-23/IGKV3D-15/IGHV4-61/IGKV1-13/IGHV6-1/IGKV3-7/IGHV3-13/IGLV1-51/IGKV3-15/IGHV3-49/IGHV3-11/IGKV3D-11/IGKV2-30/IGKV1-39/IGKV4-1/IGHV3-23/IGKV6D-21/IGKV1D-37/IGKV2-29/IGHV3-64/IGHV4-59/IGKV1D-43/IGKV1-5/IGKV6-21/IGKV1-17/IGHV2-26/IGKV1D-17/IGLV4-69/IGHV3-66/IGLV1-40/IGKV1D-13/IGLC2/IGHV3-21/IGHG1/IGHV1-3/IGKV1-12/IGHV1-18/IGKV1D-8/IGLV3-1/I…
MF	GO:0003823	antigen binding	157	-0.707216169094658	-2.0882222039195	1e-10	6.32461538461538e-08	5.85991902834008e-08	3883	tags=71%, list=15%, signal=61%	IGHV1-58/HLA-H/IGHV2-5/IGHV4-39/IGLV2-14/IGKV1-16/HLA-C/IGLV2-23/IGHV4-61/TRAV23DV6/IGHV6-1/IGHV3-13/IGLV1-51/IGKV3-15/IGHV3-49/IGHV3-11/IGKV2-30/IGKV1-39/IGKV4-1/IGHV3-23/SLAMF1/HLA-F/SPON2/IGHV3-64/HLA-B/IGHV4-59/KLRC2/TRGV3/HLA-DPA1/HLA-A/TRBV7-9/IGKV1-5/MFAP4/IGKV1-17/HLA-DQB1/IGHV2-26/TRAV29DV5/CD1C/IGHV3-66/IGLV1-40/HLA-DRA/TRAV12-2/IGLC2/IGHV3-21/TRGV9/IGHG1/CD1A/IGHV1-3/CD48/HLA-G/IGHV1-1…
BP	GO:0009913	epidermal cell differentiation	221	0.493880830054695	2.06736447709509	1e-10	6.32461538461538e-08	5.85991902834008e-08	2590	tags=38%, list=10%, signal=34%	SPRR2B/FLG/IL1A/YAP1/LCE3D/LIPK/LIPN/CDSN/S100A7/LCE3E/KRT75/KRT6C/KRT81/CASP14/EREG/IVL/TCHH/KRT6B/IL20/LCE1F/SPRR2E/ALOX15B/SPRR1A/KRT6A/HRNR/LCE2B/ACER1/LCE2D/LCE2C/SPRR4/ABCA12/SPRR2D/SPRR1B/CDH3/KRT17/CD109/KRT10/TGM1/TP63/ZFP36/CYP26B1/ERRFI1/OVOL1/KLK5/LCE5A/LCE1B/CYP27B1/KLF7/SPRR2G/IRF6/LCE2A/CERS3/DSP/SCEL/LCE6A/UGCG/KRT16/DSG4/OPN3/SGPP1/CSTA/JAG1/ANXA1/MYCL/EPHA2/AKR1C3/KRT5/CLIC4/TME…
BP	GO:0002377	immunoglobulin production	205	-0.645665404205136	-1.92877973238262	1e-10	6.32461538461538e-08	5.85991902834008e-08	5198	tags=55%, list=21%, signal=44%	IGKV3-20/TNFSF13/IGKV1-6/CCR6/SAMHD1/TREX1/FOXP3/PKN1/AICDA/XCL1/IGLV3-22/PTPRC/IGLV2-14/IGKV1-9/IGKV1-16/IGLV2-23/IGKV3D-15/SASH3/IGKV1-13/IGKV3-7/IGLV1-51/IGKV3-15/CD28/XBP1/IGKV3D-11/IGKV2-30/IGKV1-39/IGKV4-1/TRDV2/IGKV6D-21/IGKV2-29/CD22/HLA-DPA1/IGKV1D-43/TNFRSF4/IGKV1-5/IGKV6-21/IGKV1-17/HLA-DQB1/TRAV9-2/IGKV1D-17/HLA-DOB/IGLV4-69/TLR9/HLA-DQA2/IGLV1-40/HLA-DRA/IGKV1D-13/ZPBP2/IL13/IGKV1-12…
BP	GO:0050851	antigen receptor-mediated signaling pathway	230	-0.61453090242196	-1.84042380654105	1e-10	6.32461538461538e-08	5.85991902834008e-08	5495	tags=51%, list=22%, signal=40%	PTPN6/IGHV2-70/KCNN4/IGHV3-74/BANK1/BCL2/NCKAP1L/PHPT1/BTN2A3P/IGHG4/LILRB4/FOXP3/IGHV1-58/NFATC2/IGHV2-5/IGHV4-39/PTPRC/KLHL6/CD226/STAP1/PRAM1/LAX1/CTLA4/IGHV4-61/GCSAML/IGHV6-1/IGHV3-13/BTN3A2/TXK/IGHV3-49/CD28/BTN2A2/IGHV3-11/CEACAM1/BTN3A3/BTN3A1/IGHV3-23/NFAM1/IGHV3-64/CD22/PRKCB/IGHV4-59/HLA-A/MOG/ITK/HLA-DQB1/IGHV2-26/CD38/CD247/CCR7/TESPA1/PTPN22/IGHV3-66/SKAP1/IGLC2/IGHV3-21/PLCL2/IGHG1…
BP	GO:0002768	immune response-regulating cell surface receptor signaling pathway	315	-0.582655888122326	-1.7597059625726	1e-10	6.32461538461538e-08	5.85991902834008e-08	5500	tags=46%, list=22%, signal=37%	FCGR1A/PTPN6/IGHV2-70/TYROBP/KCNN4/CMKLR1/IGHV3-74/BANK1/BCL2/CLEC4E/MAPK10/NCKAP1L/PHPT1/BTN2A3P/IGHG4/LILRB4/COLEC11/FOXP3/IGHV1-58/MS4A2/CLEC4D/NFATC2/IGHV2-5/PLA2G6/MYO1G/IGHV4-39/PTPRC/KLHL6/CD226/STAP1/PRAM1/LAX1/CTLA4/KLRC1/IGHV4-61/GCSAML/IGHV6-1/IGHV3-13/BTN3A2/TXK/IGHV3-49/CD28/BTN2A2/IGHV3-11/CEACAM1/BTN3A3/BTN3A1/IGHV3-23/NFAM1/IGHV3-64/CD22/PRKCB/IGHV4-59/KLRC2/HLA-A/MOG/ITK/HLA-DQB1…
BP	GO:0002429	immune response-activating cell surface receptor signaling pathway	287	-0.584415977892709	-1.75940196438432	1e-10	6.32461538461538e-08	5.85991902834008e-08	5495	tags=46%, list=22%, signal=37%	PTPN6/IGHV2-70/TYROBP/KCNN4/CMKLR1/IGHV3-74/BANK1/BCL2/NCKAP1L/PHPT1/BTN2A3P/IGHG4/LILRB4/COLEC11/FOXP3/IGHV1-58/NFATC2/IGHV2-5/PLA2G6/MYO1G/IGHV4-39/PTPRC/KLHL6/CD226/STAP1/PRAM1/LAX1/CTLA4/IGHV4-61/GCSAML/IGHV6-1/IGHV3-13/BTN3A2/TXK/IGHV3-49/CD28/BTN2A2/IGHV3-11/CEACAM1/BTN3A3/BTN3A1/IGHV3-23/NFAM1/IGHV3-64/CD22/PRKCB/IGHV4-59/KLRC2/HLA-A/MOG/ITK/HLA-DQB1/IGHV2-26/CD38/CD247/CCR7/TESPA1/KLRC4/P…
BP	GO:0002757	immune response-activating signal transduction	287	-0.584415977892709	-1.75940196438432	1e-10	6.32461538461538e-08	5.85991902834008e-08	5495	tags=46%, list=22%, signal=37%	PTPN6/IGHV2-70/TYROBP/KCNN4/CMKLR1/IGHV3-74/BANK1/BCL2/NCKAP1L/PHPT1/BTN2A3P/IGHG4/LILRB4/COLEC11/FOXP3/IGHV1-58/NFATC2/IGHV2-5/PLA2G6/MYO1G/IGHV4-39/PTPRC/KLHL6/CD226/STAP1/PRAM1/LAX1/CTLA4/IGHV4-61/GCSAML/IGHV6-1/IGHV3-13/BTN3A2/TXK/IGHV3-49/CD28/BTN2A2/IGHV3-11/CEACAM1/BTN3A3/BTN3A1/IGHV3-23/NFAM1/IGHV3-64/CD22/PRKCB/IGHV4-59/KLRC2/HLA-A/MOG/ITK/HLA-DQB1/IGHV2-26/CD38/CD247/CCR7/TESPA1/KLRC4/P…
CC	GO:0098802	plasma membrane signaling receptor complex	289	-0.580536453636662	-1.74849997531493	1e-10	6.32461538461538e-08	5.85991902834008e-08	4867	tags=52%, list=19%, signal=43%	SHISA6/ITGA11/VWC2L/TRBV7-4/IL12RB1/ITGAE/HTR3B/GRIN2C/TRAV26-1/TRBV7-3/IL2RB/CSF2RB/IL18RAP/GRIK5/TRAV26-2/AMHR2/CNIH2/ERBB3/CACNG4/RAMP3/TRAV23DV6/ITGB7/ITGA7/CPT1C/TRAV13-1/TRBV10-1/CHRNA9/TRGV8/OLFM3/SHISA7/TRBV7-7/TRDV2/TRBV11-2/TRGV3/CHRNA6/GP1BA/TRBV7-9/TRAV25/TRAV29DV5/TRAV9-2/CD247/GABBR2/TRAV27/TRAV6/TRBV7-6/TRAV13-2/TRAV8-6/TRAV12-2/CHRNA1/SKAP1/PLP1/TRGV5/SHISA8/TRGV9/TRAV30/ITGAL/ITG…
BP	GO:0002253	activation of immune response	365	-0.556229841823913	-1.68251508990792	1e-10	6.32461538461538e-08	5.85991902834008e-08	5495	tags=43%, list=22%, signal=34%	PTPN6/IGHV2-70/TYROBP/KCNN4/CMKLR1/IGHV3-74/CD5L/BANK1/BCL2/PQBP1/NCKAP1L/MASP1/C4A/TREX1/PHPT1/BTN2A3P/IGHG4/LILRB4/COLEC11/FOXP3/IGHV1-58/NFATC2/IGHV2-5/PLA2G6/MYO1G/IGHV4-39/PTPRC/CFHR2/MASP2/KLHL6/CD226/A2M/STAP1/PRAM1/LAX1/CTLA4/C9/IGHV4-61/C1QB/GCSAML/IGHV6-1/IGHV3-13/BTN3A2/TXK/IGHV3-49/CD28/BTN2A2/IGHV3-11/CFP/CEACAM1/BTN3A3/BTN3A1/IGHV3-23/NFAM1/IGHV3-64/CD22/PRKCB/IGHV4-59/KLRC2/C1QA/HL…
BP	GO:0031424	keratinization	78	0.654866398447679	2.40419608070868	1.28414704395341e-10	7.54161213956064e-08	6.98749786247428e-08	1784	tags=51%, list=7%, signal=48%	SPRR2B/IL1A/LCE3D/LIPK/LIPN/CDSN/LCE3E/KRT75/KRT6C/KRT81/CASP14/IVL/TCHH/KRT6B/LCE1F/SPRR2E/SPRR1A/KRT6A/HRNR/LCE2B/LCE2D/LCE2C/SPRR4/ABCA12/SPRR2D/SPRR1B/CDH3/KRT17/TGM1/CYP26B1/KLK5/LCE5A/LCE1B/SPRR2G/LCE2A/CERS3/LCE6A/KRT16/KRT5/TMEM79
CC	GO:0005930	axoneme	127	-0.666248060338518	-1.93805145903731	1.84389510194348e-10	9.47531595511204e-08	8.77912424524009e-08	3560	tags=40%, list=14%, signal=35%	DNAI2/EFHC1/MAK/MNS1/TTLL3/DNAH12/AK8/CCDC65/KIF19/EFHB/CFAP52/SAXO2/SAXO1/CCDC40/DNAH8/CFAP54/CFAP70/AKAP14/NME8/DNAAF1/DNAJB13/CFAP45/EFHC2/TEKT3/DNAI1/DNAH7/SPAG8/CFAP61/SPATA4/PACRG/CFAP46/DNAH6/RSPH6A/DNALI1/CFAP43/CFAP74/DCDC2/RP1/DNAH9/DCX/TEKT4/CFAP221/DRC1/SPEF1/CFAP126/TEKT2/RSPH4A/GNAT3/HYDIN/SPAG6/TEKT1
CC	GO:0097014	ciliary plasm	127	-0.666248060338518	-1.93805145903731	1.84389510194348e-10	9.47531595511204e-08	8.77912424524009e-08	3560	tags=40%, list=14%, signal=35%	DNAI2/EFHC1/MAK/MNS1/TTLL3/DNAH12/AK8/CCDC65/KIF19/EFHB/CFAP52/SAXO2/SAXO1/CCDC40/DNAH8/CFAP54/CFAP70/AKAP14/NME8/DNAAF1/DNAJB13/CFAP45/EFHC2/TEKT3/DNAI1/DNAH7/SPAG8/CFAP61/SPATA4/PACRG/CFAP46/DNAH6/RSPH6A/DNALI1/CFAP43/CFAP74/DCDC2/RP1/DNAH9/DCX/TEKT4/CFAP221/DRC1/SPEF1/CFAP126/TEKT2/RSPH4A/GNAT3/HYDIN/SPAG6/TEKT1
BP	GO:0003341	cilium movement	161	-0.639468903699209	-1.89024012334202	2.14687137068947e-10	1.0383280241064e-07	9.62037653850134e-08	4016	tags=42%, list=16%, signal=36%	CFAP53/NEK10/DNAH1/STK36/CFAP69/MEIG1/DNAI2/QRICH2/MNS1/CATSPER3/TTLL3/CCDC65/APOB/TACR3/CATSPER4/TAC4/GAS2L2/TTLL9/CFAP52/LDHC/SEMG2/TTC21A/ARMC12/DDX4/CCDC40/CFAP54/TEKT5/TPPP2/TACR1/ENO4/CFAP70/NME8/DNAAF1/SPEF2/CFAP45/TEKT3/EPPIN/DNAI1/TEX101/TTC29/ATP1A4/DNAH7/SLC22A16/CFAP61/CFAP46/ROPN1B/RSPH6A/AQP4/TCTE1/CFAP43/DNAH9/ZMYND10/ROPN1L/SEMG1/TEKT4/NME5/CFAP221/DRC1/SPEF1/TEKT2/RSPH4A/TTLL6/CE…
CC	GO:0009897	external side of plasma membrane	445	-0.522863537465916	-1.58959002204735	3.72149078110399e-10	1.69989428901317e-07	1.57499583525436e-07	5415	tags=50%, list=21%, signal=40%	SPA17/EBI3/CD33/IGHV3-74/PRLR/CSF2RA/CLEC17A/IGSF21/CTSK/CLEC4E/FGB/ACE/CCR6/BCAM/BTN2A3P/IGHG4/CD4/COLEC11/MPL/ITGA11/TNFRSF9/IL12RB1/ITGAE/IGHV1-58/MS4A2/EPOR/CA4/HLA-H/CLEC4D/IGHV2-5/IGHV4-39/PTPRC/ACKR2/IZUMO1R/IL2RB/LCT/CSF2RB/CCR2/CD226/WNT2/IL3RA/SLC2A4/FCGRT/TLR8/ATP1B2/CTLA4/P2RX1/CUBN/KLRC1/IGHV4-61/SLAMF7/IGHV6-1/CCR4/ITGA7/IGHV3-13/GPC4/BTN3A2/CXCL9/IGHV3-49/CD28/IL21R/DNAI2/LY6G5C/BT…
BP	GO:0019724	B cell mediated immunity	195	-0.603900450471303	-1.80029930167507	4.11641094194124e-10	1.78132267182321e-07	1.65044132891018e-07	5082	tags=51%, list=20%, signal=41%	CCR6/C4A/TREX1/IGHG4/FOXP3/AICDA/IGHV1-58/XCL1/IGHV2-5/IGHV4-39/PTPRC/MASP2/CSF2RB/CD226/TLR8/C9/IGHV4-61/C1QB/IGHV6-1/IGHV3-13/IGHV3-49/CD28/IL21R/IGHV3-11/IL9R/IGHV3-23/IGHV3-64/IGHV4-59/HLA-DPA1/C1QA/LTA/HLA-DQB1/IGHV2-26/HLA-DOB/IGHV3-66/HLA-DQA2/HLA-DRA/IGLC2/CARD9/IGHV3-21/FOXJ1/IGHG1/IGHV1-3/HLA-G/IGHV1-18/BATF/IGHV3-7/CD40LG/HLA-DMA/HLA-DPB1/IGLC6/IGHV3-15/SLA2/CLU/IGHV4-34/HLA-DOA/IGHV3-…
BP	GO:0016064	immunoglobulin mediated immune response	192	-0.613010211581868	-1.82672335554872	5.90357553729527e-10	2.42695990338209e-07	2.24864085070557e-07	6420	tags=60%, list=25%, signal=45%	C2/C5/C3/BTK/IGLL1/CD81/C4B/TCIRG1/IGHV4-28/HLA-E/TNFSF4/IGHV3-43/C1QC/FCGR1A/PTPN6/IGHV2-70/IGHV3-74/TNFSF13/CCR6/C4A/TREX1/IGHG4/FOXP3/AICDA/IGHV1-58/XCL1/IGHV2-5/IGHV4-39/PTPRC/MASP2/CSF2RB/CD226/TLR8/C9/IGHV4-61/C1QB/IGHV6-1/IGHV3-13/IGHV3-49/CD28/IL21R/IGHV3-11/IL9R/IGHV3-23/IGHV3-64/IGHV4-59/HLA-DPA1/C1QA/LTA/HLA-DQB1/IGHV2-26/HLA-DOB/IGHV3-66/HLA-DQA2/HLA-DRA/IGLC2/CARD9/IGHV3-21/FOXJ1/IGH…
BP	GO:0050853	B cell receptor signaling pathway	113	-0.676996486280954	-1.9473831033316	8.46183875810314e-10	3.31301134614876e-07	3.06959033044573e-07	5495	tags=65%, list=22%, signal=51%	PTPN6/IGHV2-70/IGHV3-74/BANK1/BCL2/NCKAP1L/IGHG4/IGHV1-58/NFATC2/IGHV2-5/IGHV4-39/PTPRC/KLHL6/STAP1/CTLA4/IGHV4-61/GCSAML/IGHV6-1/IGHV3-13/IGHV3-49/IGHV3-11/IGHV3-23/NFAM1/IGHV3-64/CD22/PRKCB/IGHV4-59/ITK/IGHV2-26/CD38/PTPN22/IGHV3-66/IGLC2/IGHV3-21/PLCL2/IGHG1/IGHV1-3/IGHV1-18/FCRL3/IGHV3-7/LCK/IGLC6/IGHV3-15/CD79A/IGHV4-34/IGHV3-53/CD79B/IGHA2/IGLL5/IGHV3-33/IGHV3-30/IGKC/CD19/BLK/IGHV1-24/IGHV…
BP	GO:0002449	lymphocyte mediated immunity	341	-0.542298151891081	-1.64160767080286	3.22301612651462e-09	1.20452902691833e-06	1.11602716304241e-06	5101	tags=46%, list=20%, signal=37%	NCKAP1L/CCR6/C4A/IL4I1/TREX1/IGHG4/LILRB4/ARID5A/FOXP3/AICDA/IL12RB1/IGHV1-58/XCL1/HLA-H/SH2D1B/IGHV2-5/MYO1G/IGHV4-39/PTPRC/AGER/MASP2/CSF2RB/CCR2/CD226/KLRF2/TLR8/C9/KLRC1/IGHV4-61/SASH3/C1QB/SLAMF7/IGHV6-1/PIK3R6/IGHV3-13/BTN3A2/IGHV3-49/CD28/IL21R/IGHV3-11/IL9R/CEACAM1/BTN3A3/IGHV3-23/SLAMF1/HLA-F/IGHV3-64/WAS/HLA-B/IGHV4-59/KLRC2/HLA-DPA1/C1QA/LTA/CORO1A/HLA-A/TNFRSF1B/NCR1/KIR2DL4/HLA-DQB1/…
BP	GO:0002455	humoral immune response mediated by circulating immunoglobulin	106	-0.667813299730077	-1.9114162294944	6.50154714109009e-09	2.20421266088522e-06	2.04225979423963e-06	4536	tags=58%, list=18%, signal=48%	IGHV2-5/IGHV4-39/PTPRC/MASP2/C9/IGHV4-61/C1QB/IGHV6-1/IGHV3-13/IGHV3-49/IGHV3-11/IGHV3-23/IGHV3-64/IGHV4-59/C1QA/LTA/IGHV2-26/IGHV3-66/IGLC2/IGHV3-21/FOXJ1/IGHG1/IGHV1-3/IGHV1-18/IGHV3-7/IGLC6/IGHV3-15/CLU/IGHV4-34/IGHV3-53/CR1L/HPX/IGHA2/IGLL5/IGHV3-33/IGHV3-30/FCER2/IGKC/IGHV1-24/CR2/IGHV3-73/IGHV7-81/IGHV3-72/IGHG2/IGHE/TRBC2/IGLC1/IGHD/TRDC/IGHV3-48/IGHG3/IGHA1/IGLC7/C7/C8G/IGHM/IGLC3/C8A/IGH…
BP	GO:0001539	cilium or flagellum-dependent cell motility	138	-0.634052581316092	-1.85121844437795	6.7021790953698e-09	2.20421266088522e-06	2.04225979423963e-06	3911	tags=41%, list=16%, signal=35%	DNAH1/CFAP69/MEIG1/EFHC1/QRICH2/MNS1/CATSPER3/TTLL3/CCDC65/APOB/TACR3/CATSPER4/TAC4/GAS2L2/TTLL9/CFAP52/LDHC/SEMG2/TTC21A/ARMC12/DDX4/CCDC40/DNAH8/CFAP54/TEKT5/TPPP2/TACR1/ENO4/NME8/SPEF2/CFAP45/EFHC2/TEKT3/EPPIN/DNAI1/TEX101/ATP1A4/DNAH7/SLC22A16/CFAP46/ROPN1B/DNAH6/RSPH6A/TCTE1/CFAP43/ROPN1L/SEMG1/TEKT4/CFAP221/DRC1/TEKT2/RSPH4A/TTLL6/CELF3/DRC7/SPAG6/TEKT1
BP	GO:0060285	cilium-dependent cell motility	138	-0.634052581316092	-1.85121844437795	6.7021790953698e-09	2.20421266088522e-06	2.04225979423963e-06	3911	tags=41%, list=16%, signal=35%	DNAH1/CFAP69/MEIG1/EFHC1/QRICH2/MNS1/CATSPER3/TTLL3/CCDC65/APOB/TACR3/CATSPER4/TAC4/GAS2L2/TTLL9/CFAP52/LDHC/SEMG2/TTC21A/ARMC12/DDX4/CCDC40/DNAH8/CFAP54/TEKT5/TPPP2/TACR1/ENO4/NME8/SPEF2/CFAP45/EFHC2/TEKT3/EPPIN/DNAI1/TEX101/ATP1A4/DNAH7/SLC22A16/CFAP46/ROPN1B/DNAH6/RSPH6A/TCTE1/CFAP43/ROPN1L/SEMG1/TEKT4/CFAP221/DRC1/TEKT2/RSPH4A/TTLL6/CELF3/DRC7/SPAG6/TEKT1
CC	GO:0042571	immunoglobulin complex, circulating	63	-0.738965537729423	-2.01113047727381	8.35308937604182e-09	2.45282503035057e-06	2.27260555693288e-06	3883	tags=71%, list=15%, signal=61%	IGHV4-61/IGHV6-1/IGHV3-13/IGHV3-49/IGHV3-11/IGHV3-23/IGHV3-64/IGHV4-59/IGHV2-26/IGHV3-66/IGLC2/IGHV3-21/IGHG1/IGHV1-3/IGHV1-18/IGHV3-7/IGLC6/IGHV3-15/IGHV4-34/IGHV3-53/IGHA2/IGLL5/IGHV3-33/IGHV3-30/IGKC/IGHV1-24/IGHV3-73/IGHV7-81/JCHAIN/IGHV3-72/IGHG2/IGHE/TRBC2/IGLC1/IGHD/TRDC/IGHV3-48/IGHG3/IGHA1/IGLC7/IGHM/IGLC3/IGHV3-20/IGHV1-69/PIGR
MF	GO:0034987	immunoglobulin receptor binding	66	-0.728039520278674	-1.99094600389874	8.14376982775145e-09	2.45282503035057e-06	2.27260555693288e-06	4690	tags=74%, list=19%, signal=61%	IGHV1-58/FES/CLEC4D/IGHV2-5/IGHV4-39/IGHV4-61/IGHV6-1/IGHV3-13/IGHV3-49/IGHV3-11/IGHV3-23/IGHV3-64/IGHV4-59/IGHV2-26/IGHV3-66/IGLC2/IGHV3-21/IGHG1/IGHV1-3/IGHV1-18/IGHV3-7/IGLC6/IGHV3-15/IGHV4-34/IGHV3-53/IGHA2/IGLL5/IGHV3-33/IGHV3-30/IGKC/IGHV1-24/IGHV3-73/IGHV7-81/JCHAIN/IGHV3-72/IGHG2/IGHE/TRBC2/IGLC1/IGHD/TRDC/IGHV3-48/IGHG3/IGHA1/IGLC7/IGHM/IGLC3/IGHV3-20/IGHV1-69
BP	GO:0006958	complement activation, classical pathway	93	-0.690151180748288	-1.95274499003853	8.17679741679569e-09	2.45282503035057e-06	2.27260555693288e-06	3940	tags=58%, list=16%, signal=49%	C9/IGHV4-61/C1QB/IGHV6-1/IGHV3-13/IGHV3-49/IGHV3-11/IGHV3-23/IGHV3-64/IGHV4-59/C1QA/IGHV2-26/IGHV3-66/IGLC2/IGHV3-21/IGHG1/IGHV1-3/IGHV1-18/IGHV3-7/IGLC6/IGHV3-15/CLU/IGHV4-34/IGHV3-53/CR1L/IGHA2/IGLL5/IGHV3-33/IGHV3-30/IGKC/IGHV1-24/CR2/IGHV3-73/IGHV7-81/IGHV3-72/IGHG2/IGHE/TRBC2/IGLC1/IGHD/TRDC/IGHV3-48/IGHG3/IGHA1/IGLC7/C7/C8G/IGHM/IGLC3/C8A/IGHV3-20/IGHV1-69/C4BPB/C4BPA
BP	GO:0007586	digestion	137	-0.623279576611616	-1.81890649771194	9.13835846918779e-09	2.59088218391938e-06	2.40051906502766e-06	3759	tags=46%, list=15%, signal=39%	OXTR/CHRM5/MDK/PGA3/UCN/AKR1C1/NR1H3/ADM2/PNLIP/SOAT2/CLPSL2/NEUROG1/SLC5A1/SCT/IL17A/TIFAB/TFF1/TLR9/LRCOL1/MUC4/PBLD/CTRB1/GHRL/ABCG5/TACR1/NPC1L1/DCANP1/KCNQ1/MUC2/GCNT3/CHIA/CYP8B1/ENPP7/ADRA2A/OPRK1/PRAP1/MOGAT2/SLC9A4/SLC26A7/ARX/TFF2/APOA1/CHRM1/STATH/CLPS/UCN3/SI/FABP1/CAPN9/AQP5/PRSS1/CLPSL1/FABP2/CAPN8/PGC/VIL1/MUC13/APOA2/PRSS2/TFF3/SPINK1/SST/MUC6
BP	GO:0071216	cellular response to biotic stimulus	238	0.416980642809842	1.78088677260461	3.51874439408602e-08	9.64370546939176e-06	8.93514146666686e-06	3737	tags=32%, list=15%, signal=27%	LBP/IL1A/CSF2/IL36B/DEFA3/CXCL8/IL1B/CXCL5/CXCL1/ARG1/CXCL2/SERPINE1/CD36/SLC7A5/IL36RN/PPBP/IL24/IGFBPL1/CXCL6/NLRP7/IL36G/PF4/IL6/HMGCS2/ZFP36/TNFAIP3/TNF/ABCA1/IRAK2/CCL2/CD274/DEFA1B/BMP6/TGFB1/SIRPA/EFNB2/CDA/CXCL11/IL1F10/ZC3H12A/NLRP3/DEFA1/IRGM/TNIP3/NOTCH1/TBXA2R/ADAM9/SIRT2/MALT1/SCARB1/TIGAR/BCL10/NOTCH2/CCDC47/NOD2/CSF3/GSK3B/AXL/ZMPSTE24/TICAM1/PPARD/SASH1/CDC73/PTAFR/MAPK1/MAPK14/CA…
BP	GO:0002440	production of molecular mediator of immune response	317	-0.529596630987228	-1.59913794526953	4.8553801121548e-08	1.28777210587538e-05	1.19315401941135e-05	5198	tags=46%, list=21%, signal=37%	IGKV3-20/TNFSF13/IGKV1-6/IL17F/SCIMP/CCR6/SAMHD1/TREX1/LILRB4/ARID5A/FOXP3/PKN1/AICDA/XCL1/IGLV3-22/PTPRC/IGLV2-14/CCR2/IGKV1-9/IGKV1-16/IGLV2-23/CD226/IGKV3D-15/SASH3/IGKV1-13/IGKV3-7/IGLV1-51/IGKV3-15/TGFB3/CD28/XBP1/EPX/IGKV3D-11/IGKV2-30/IGKV1-39/IGKV4-1/TRDV2/SLAMF1/HLA-F/IGKV6D-21/IGKV2-29/SPON2/CD22/ANGPT1/JAK3/HLA-DPA1/IGKV1D-43/HLA-A/TNFRSF1B/TNFRSF4/IL17A/IGKV1-5/IGKV6-21/KIR2DL4/IGKV1-…
BP	GO:0071219	cellular response to molecule of bacterial origin	212	0.414203010879903	1.72153743105957	6.17064498052444e-08	1.5854700946835e-05	1.46897887250182e-05	3737	tags=32%, list=15%, signal=27%	LBP/IL1A/CSF2/IL36B/DEFA3/CXCL8/IL1B/CXCL5/CXCL1/ARG1/CXCL2/SERPINE1/CD36/SLC7A5/IL36RN/PPBP/IL24/CXCL6/NLRP7/IL36G/PF4/IL6/HMGCS2/ZFP36/TNFAIP3/TNF/ABCA1/IRAK2/CCL2/CD274/DEFA1B/BMP6/TGFB1/SIRPA/EFNB2/CXCL11/IL1F10/ZC3H12A/NLRP3/DEFA1/IRGM/TNIP3/TBXA2R/ADAM9/SIRT2/MALT1/SCARB1/BCL10/NOD2/CSF3/AXL/TICAM1/PPARD/SASH1/CDC73/PTAFR/MAPK1/MAPK14/CAPN2/WNT5A/NFKBIA/CXCL3/DAB2IP/SBNO2/CASP1/NR1H4/MYD88
BP	GO:0002443	leukocyte mediated immunity	436	-0.499990320046605	-1.51906558651325	7.28830044085026e-08	1.8158910977173e-05	1.68246986572355e-05	5108	tags=42%, list=20%, signal=34%	ACE/NCKAP1L/SCIMP/CCR6/C4A/IL4I1/TREX1/IGHG4/LILRB4/ARID5A/FOXP3/AICDA/IL12RB1/IGHV1-58/XCL1/HLA-H/FES/SH2D1B/IGHV2-5/MYO1G/IGHV4-39/PTPRC/AGER/MASP2/CSF2RB/CCR2/CD226/STAP1/PRAM1/KLRF2/TLR8/C9/AZU1/KLRC1/IGHV4-61/SASH3/C1QB/SLAMF7/IGHV6-1/PTGDR/PIK3R6/IGHV3-13/BTN3A2/IGHV3-49/CD28/LAT/IL21R/IGHV3-11/IL9R/CEACAM1/BTN3A3/IGHV3-23/SLAMF1/HLA-F/SPON2/IGHV3-64/WAS/HLA-B/IGHV4-59/KLRC2/JAK3/HLA-DPA1/C…
BP	GO:0071222	cellular response to lipopolysaccharide	204	0.423667417543798	1.79174280221584	7.66809072043173e-08	1.8543247618644e-05	1.71807964531778e-05	3737	tags=32%, list=15%, signal=28%	LBP/IL1A/CSF2/IL36B/DEFA3/CXCL8/IL1B/CXCL5/CXCL1/ARG1/CXCL2/SERPINE1/CD36/SLC7A5/IL36RN/PPBP/IL24/CXCL6/NLRP7/IL36G/PF4/IL6/HMGCS2/ZFP36/TNFAIP3/TNF/ABCA1/IRAK2/CCL2/CD274/DEFA1B/BMP6/TGFB1/SIRPA/EFNB2/CXCL11/IL1F10/ZC3H12A/NLRP3/DEFA1/IRGM/TNIP3/TBXA2R/ADAM9/MALT1/SCARB1/BCL10/NOD2/CSF3/AXL/TICAM1/PPARD/SASH1/CDC73/PTAFR/MAPK1/MAPK14/CAPN2/WNT5A/NFKBIA/CXCL3/DAB2IP/SBNO2/CASP1/NR1H4/MYD88
MF	GO:0022836	gated channel activity	335	-0.513541343039156	-1.5539803157085	2.65561157472347e-07	6.23841096210753e-05	5.78004841090939e-05	4817	tags=37%, list=19%, signal=31%	KCNA6/GRID1/HVCN1/KCNAB3/KCNK17/TRPM2/HTR3B/GRIN2C/P2RX4/CACNA1C/AQP1/TMEM63A/KCNJ1/GRIK5/TRPM3/KCND1/KCNMB2/ANO4/KCNN3/CACNG4/P2RX1/KCNV1/CACNA2D3/ZACN/KCNMB1/SCNN1A/CHRNA9/TMC5/TMEM37/CNR1/SNAP25/KCNK5/SCN5A/GLRB/CATSPER3/KCNJ11/KCNA3/ASIC2/TMC2/CHRNA6/HCN1/KCNE3/KCNC2/ANXA6/KCNJ16/KCNN1/TMC8/CATSPER4/CLCA1/LRRC55/CACNA1H/CHRNA1/ASIC3/GABRA1/KCNK9/HTR3A/KCNU1/ASIC4/CHRNA3/CLIC2/KCNK12/SCN11A/CA…
CC	GO:0032838	plasma membrane bounded cell projection cytoplasm	216	-0.555980972409955	-1.66761415690337	3.00114865365893e-07	6.85429006399548e-05	6.3506762592192e-05	3560	tags=27%, list=14%, signal=23%	DNAI2/EFHC1/MAK/MNS1/TMEM108/TTLL3/DNAH12/AK8/CCDC65/SYBU/KIF19/EFHB/CFAP52/SAXO2/SAXO1/CCDC40/DNAH8/CFAP54/KIF5C/CFAP70/AKAP14/NME8/DNAAF1/DNAJB13/CFAP45/EFHC2/HPCA/TEKT3/DNAI1/DNAH7/SPAG8/CFAP61/SPATA4/PACRG/CFAP46/DNAH6/RSPH6A/DNALI1/CFAP43/CFAP74/DCDC2/RP1/DNAH9/AGBL4/KIF1A/DCX/TEKT4/CFAP221/DRC1/SPEF1/CFAP126/TEKT2/RSPH4A/GNAT3/HYDIN/SPAG6/CALY/TEKT1
BP	GO:0006956	complement activation	116	-0.632085134138357	-1.82164281744881	4.02888467512521e-07	8.71723415759987e-05	8.0767419373632e-05	5071	tags=59%, list=20%, signal=47%	MASP1/C4A/IGHG4/COLEC11/IGHV1-58/IGHV2-5/IGHV4-39/CFHR2/MASP2/A2M/C9/IGHV4-61/C1QB/IGHV6-1/IGHV3-13/IGHV3-49/IGHV3-11/CFP/IGHV3-23/IGHV3-64/IGHV4-59/C1QA/MFAP4/IGHV2-26/IGHV3-66/IGLC2/IGHV3-21/IGHG1/IGHV1-3/IGHV1-18/IGHV3-7/IGLC6/IGHV3-15/CLU/IGHV4-34/IGHV3-53/CR1L/IGHA2/IGLL5/IGHV3-33/IGHV3-30/IGKC/IGHV1-24/CR2/IGHV3-73/IGHV7-81/IGHV3-72/IGHG2/IGHE/TRBC2/IGLC1/IGHD/TRDC/IGHV3-48/IGHG3/IGHA1/IGLC…
BP	GO:0060294	cilium movement involved in cell motility	125	-0.622259220215426	-1.80629882056034	3.99495722522942e-07	8.71723415759987e-05	8.0767419373632e-05	3911	tags=40%, list=16%, signal=34%	DNAH1/CFAP69/MEIG1/QRICH2/MNS1/CATSPER3/TTLL3/APOB/TACR3/CATSPER4/TAC4/GAS2L2/TTLL9/CFAP52/LDHC/SEMG2/TTC21A/ARMC12/DDX4/CCDC40/CFAP54/TEKT5/TPPP2/TACR1/ENO4/NME8/SPEF2/CFAP45/TEKT3/EPPIN/DNAI1/TEX101/ATP1A4/SLC22A16/CFAP46/ROPN1B/RSPH6A/TCTE1/CFAP43/ROPN1L/SEMG1/TEKT4/CFAP221/TEKT2/RSPH4A/TTLL6/CELF3/DRC7/SPAG6/TEKT1
CC	GO:0032039	integrator complex	22	0.817300689622218	2.37402157200718	7.07611982495256e-07	0.000144277481087195	0.000133676801729382	621	tags=27%, list=2%, signal=27%	CT45A10/CT45A3/CT45A8/CT45A2/CT45A1/CT45A5
CC	GO:0031514	motile cilium	211	-0.556708707306031	-1.66766391954252	6.89280899241675e-07	0.000144277481087195	0.000133676801729382	4097	tags=35%, list=16%, signal=30%	IQUB/TSGA10/IFT27/DNAH1/TCP11/CFAP69/SPATA6L/AK7/SCNN1A/DNAI2/MAK/QRICH2/MNS1/NPHP1/CATSPER3/TTLL3/AK8/CCDC181/CCDC65/STARD10/TACR3/SPATA6/CATSPER4/TTLL9/CFAP52/LDHC/SAXO2/SAXO1/TCP11X1/DNAH8/FBXL13/TEKT5/LYZL4/SPATA19/TPPP2/TACR1/ENO4/CFAP70/CD52/RSPH1/IQCD/NME8/SPEF2/DNAJB13/CFAP45/TEKT3/PMFBP1/CFAP99/DNAI1/TTC29/ATP1A4/CFAP61/HAVCR1/PACRG/ROPN1B/RSPH6A/DNALI1/TCTE1/CFAP43/DNAH9/DRD2/ROPN1L/TEK…
MF	GO:0022803	passive transmembrane transporter activity	468	-0.482978313406093	-1.47089847352293	7.19457154533568e-07	0.000144277481087195	0.000133676801729382	5566	tags=38%, list=22%, signal=30%	SLC24A4/CHRNA7/KCNK15/GRIN2B/TRPV2/TRPC3/NMUR2/KCNN4/GABRD/KCNMA1/CATSPER2/KCNAB2/ORAI2/HTR3D/TMEM175/BCL2/ANO9/SLC4A11/CALHM2/KCNE1/KCNA6/GRID1/HVCN1/KCNAB3/KCNK17/TRPM2/SLC12A5/GSDMD/BEST4/HTR3B/GRIN2C/P2RX4/CACNA1C/AQP1/TMEM63A/KCNJ1/GRIK5/TRPM3/KCND1/KCNMB2/ANO4/BEST3/SLC12A2/KCNN3/CACNG4/UNC80/P2RX1/KCNV1/CACNA2D3/ZACN/KCNMB1/RHD/SCNN1A/CHRNA9/TMC5/TMEM37/CNR1/SNAP25/PKD1L1/KCNK5/SCN5A/GLRB/…
MF	GO:0015267	channel activity	467	-0.479049121631161	-1.45847513096067	1.22355810812383e-06	0.000239526065833194	0.000221927068383263	5566	tags=38%, list=22%, signal=30%	SLC24A4/CHRNA7/KCNK15/GRIN2B/TRPV2/TRPC3/NMUR2/KCNN4/GABRD/KCNMA1/CATSPER2/KCNAB2/ORAI2/HTR3D/TMEM175/BCL2/ANO9/SLC4A11/CALHM2/KCNE1/KCNA6/GRID1/HVCN1/KCNAB3/KCNK17/TRPM2/SLC12A5/GSDMD/BEST4/HTR3B/GRIN2C/P2RX4/CACNA1C/AQP1/TMEM63A/KCNJ1/GRIK5/TRPM3/KCND1/KCNMB2/ANO4/BEST3/SLC12A2/KCNN3/CACNG4/UNC80/P2RX1/KCNV1/CACNA2D3/ZACN/KCNMB1/RHD/SCNN1A/CHRNA9/TMC5/TMEM37/CNR1/SNAP25/PKD1L1/KCNK5/SCN5A/GLRB/…
MF	GO:0005126	cytokine receptor binding	253	0.37629158226262	1.6442183294551	1.30857272759464e-06	0.000250211278285653	0.000231827192891123	1910	tags=22%, list=8%, signal=20%	IL1A/DEFB103B/CSF2/IL36B/DEFB103A/CXCL8/PRL/IL1B/CD70/CXCL5/CXCL1/CXCL2/IFNA1/IL1RAP/IL20/IFNK/NGF/TGFB2/ITGB3/IL36RN/TNFSF9/ITGA5/PPBP/OSM/PGF/CXCL6/OSMR/IL36G/CCL7/PF4/DEFB1/TGFBR1/CRLF1/IL6/LIF/DEFB4A/VEGFC/TNF/CCL20/TSLP/IL1RN/ADAM17/CCL2/SOCS2/IL11/TGFB1/IFNL1/IL22/SHC1/VEGFA/CXCL11/PXDN/IL1F10/BDNF/CNTF
BP	GO:0050871	positive regulation of B cell activation	136	-0.598748460339781	-1.74713840337331	1.40952672274262e-06	0.000263389288963406	0.00024403695915044	6365	tags=60%, list=25%, signal=45%	CHRNB2/BTK/IGLL1/CD81/BAD/IGHV4-28/TNFSF4/IGHV3-43/IL5/IGHV2-70/IGHV3-74/PRLR/TNFSF13/BCL2/NCKAP1L/TNFSF13B/IGHG4/WNT3A/CD320/IGHV1-58/NFATC2/IGHV2-5/IGHV4-39/PTPRC/IGHV4-61/SASH3/IGHV6-1/IGHV3-13/IGHV3-49/CD28/IGHV3-11/XBP1/IGHV3-23/IGHV3-64/IGHV4-59/TNFRSF4/IGHV2-26/CD38/IGHV3-66/TLR9/IGLC2/IGHV3-21/IL13/IGHG1/IGHV1-3/IGHV1-18/TNFRSF13C/FCRL3/IGHV3-7/IL2RG/IGLC6/IGHV3-15/IGHV4-34/IGHV3-53/TBX21…
BP	GO:0051251	positive regulation of lymphocyte activation	373	-0.493621098351614	-1.49294703321751	2.05057193682434e-06	0.000374662276990438	0.000347134248112228	5495	tags=41%, list=22%, signal=33%	PTPN6/IGHV2-70/TYROBP/EBI3/IGHV3-74/PRLR/ICOS/IGFBP2/TNFSF13/BCL2/NCKAP1L/TNFSF13B/IL4I1/IGHG4/LILRB4/CD4/WNT3A/MPL/CD320/FGF10/FOXP3/IL12RB1/CCDC88B/IGHV1-58/IGF2/XCL1/NFATC2/IGHV2-5/IGHV4-39/PTPRC/AGER/CCR2/TNFSF14/SOCS1/EFNB3/AIF1/IGHV4-61/SASH3/CCL21/IGHV6-1/MDK/PIK3R6/IGHV3-13/RHOH/MYB/IGHV3-49/CD28/BTN2A2/IGHV3-11/XBP1/IGHV3-23/SLAMF1/HLA-F/IGHV3-64/IGHV4-59/KLRC2/LEF1/JAK3/HLA-DPA1/CORO1A/…
BP	GO:0035082	axoneme assembly	67	-0.674513030375098	-1.847854700527	2.47289768678512e-06	0.000442003582190158	0.000409527701584987	4006	tags=49%, list=16%, signal=42%	LRGUK/DNAAF3/DNAH1/STK36/CFAP69/MEIG1/DNAI2/MNS1/TTLL3/CCDC65/FOXJ1/CCDC40/DNAH8/RSPH1/DNAAF1/SPEF2/DNAJB13/DNAI1/DNAH7/CFAP46/RSPH6A/CFAP43/CFAP74/RP1/ZMYND10/DCX/DRC1/SPEF1/TEKT2/RSPH4A/DRC7/HYDIN/SPAG6
BP	GO:0016180	snRNA processing	32	0.713125634814399	2.25707582609246	2.68558473401079e-06	0.000465581168586815	0.000431372942562673	621	tags=19%, list=2%, signal=18%	CT45A10/CT45A3/CT45A8/CT45A2/CT45A1/CT45A5
BP	GO:0050864	regulation of B cell activation	184	-0.558653836210799	-1.66122427950313	2.71806082366421e-06	0.000465581168586815	0.000431372942562673	5495	tags=54%, list=22%, signal=42%	CHRNB2/BTK/IGLL1/CD81/BAD/IGHV4-28/LAPTM5/TNFSF4/IGHV3-43/IL5/PTPN6/IGHV2-70/TYROBP/IGHV3-74/PRLR/BANK1/TNFSF13/BCL2/NCKAP1L/TNFSF13B/IL4I1/SLAMF8/IGHG4/WNT3A/CD320/FOXP3/PKN1/IGHV1-58/NFATC2/IGHV2-5/IGHV4-39/PTPRC/CTLA4/IGHV4-61/SASH3/IGHV6-1/IGHV3-13/IGHV3-49/CD28/IGHV3-11/XBP1/IGHV3-23/NFAM1/IGHV3-64/CD22/IGHV4-59/TNFRSF4/IGHV2-26/CD38/IKZF3/IGHV3-66/TLR9/IGLC2/IGHV3-21/IL13/FOXJ1/IGHG1/IGHV1-…
CC	GO:0072562	blood microparticle	141	-0.581873265388026	-1.70486225661302	2.91981520746462e-06	0.000489933074199472	0.000453935610234618	3968	tags=43%, list=16%, signal=37%	ACSM1/C9/C1QB/ZNF177/IGHV3-13/IGKV3-15/IGKV2-30/IGKV1-39/IGKV4-1/IGHV3-23/HRG/ACTG2/IGKV1-5/IGKV1-17/ITIH4/IGLC2/IGHG1/SERPINF2/IGHV3-7/AFM/AGT/IGLV3-21/IGKV2D-28/PLG/CLU/HPX/ITGA2B/IGHA2/IGKC/IGLV1-47/PZP/IGKV1D-33/JCHAIN/KNG1/IGHG2/ORM2/AMBP/IGLC1/IGHD/IGHG3/IGHA1/ALB/C8G/PON1/ORM1/IGHM/IGLC3/C8A/CP/APOA1/F2/IGKV1D-12/FCN2/ITIH1/PRSS1/CFHR1/ITIH2/HP/HPR/APOA2/C4BPA
BP	GO:0022600	digestive system process	104	-0.623005323653737	-1.78121566849737	3.15504361439657e-06	0.000512903292958412	0.00047521810945474	3759	tags=44%, list=15%, signal=38%	OXTR/CHRM5/MDK/UCN/AKR1C1/NR1H3/PNLIP/SOAT2/NEUROG1/SLC5A1/SCT/IL17A/TIFAB/TFF1/TLR9/MUC4/PBLD/GHRL/ABCG5/TACR1/NPC1L1/DCANP1/KCNQ1/MUC2/GCNT3/CYP8B1/ENPP7/ADRA2A/OPRK1/PRAP1/MOGAT2/SLC9A4/SLC26A7/TFF2/APOA1/CHRM1/STATH/FABP1/AQP5/FABP2/VIL1/MUC13/APOA2/TFF3/SPINK1/MUC6
BP	GO:0002764	immune response-regulating signaling pathway	464	-0.475318323403021	-1.4463488988468	3.18147262720494e-06	0.000512903292958412	0.00047521810945474	5500	tags=37%, list=22%, signal=29%	FCGR1A/PTPN6/TLR5/NLRP6/IGHV2-70/TYROBP/KCNN4/CD33/CMKLR1/IGHV3-74/BANK1/BCL2/CLEC4E/COLEC12/MAPK10/NCKAP1L/SCIMP/PHPT1/BTN2A3P/IGHG4/LILRB4/CYBA/COLEC11/SMPDL3B/NAIP/FOXP3/IGHV1-58/MS4A2/CLEC4D/GFI1/NFATC2/IGHV2-5/PLA2G6/MYO1G/IGHV4-39/PTPRC/CTSS/KLHL6/LY96/CD226/STAP1/PRAM1/SLC46A2/LAX1/CD300LF/TLR8/CTLA4/SARM1/KLRC1/IGHV4-61/GCSAML/IGHV6-1/IGHV3-13/BTN3A2/TXK/IGHV3-49/CD28/BTN2A2/MAP2K6/IGHV3-…
BP	GO:0033561	regulation of water loss via skin	30	0.741027830092806	2.27298836143045	4.42529489589422e-06	0.000693781750766768	0.000642806658681982	2107	tags=53%, list=8%, signal=49%	FLG/FLG2/HRNR/ACER1/ABCA12/TP63/CYP26B1/TMPRSS11F/CLDN1/UGCG/KRT16/MET/TMEM79/GRHL3/SFN/GRHL1
BP	GO:0044782	cilium organization	340	-0.491503767940317	-1.4880550649821	4.47220053401103e-06	0.000693781750766768	0.000642806658681982	4981	tags=28%, list=20%, signal=23%	IFT172/ATAT1/IFT140/CLUAP1/CC2D2A/FUZ/RFX3/ARMC9/B9D1/RILPL2/ARL3/CDC14A/TTC36/LRRC49/MCIDAS/RPGRIP1/CCDC13/IQUB/NEDD9/CFAP53/LRGUK/IFT27/DNAAF3/DNAH1/STK36/CFAP69/MEIG1/B9D2/DNAI2/MAK/CCDC57/MNS1/FAM161B/TTLL3/CCDC65/CCDC28B/SPATA6/CCNO/KIF19/CFAP52/CC2D2B/FOXJ1/TTC21A/ARMC12/SAXO1/CCDC40/UBXN10/DNAH8/CFAP54/TEKT5/ENO4/CFAP70/RSPH1/NME8/DNAAF1/SPEF2/DNAJB13/TEKT3/KCNJ10/KCNQ1/DNAI1/TTC29/RAB17/D…
BP	GO:0090504	epiboly	35	0.690467303676013	2.24235070092419	5.27420065007253e-06	0.000803045884164747	0.000744042692096977	5130	tags=60%, list=20%, signal=48%	TMEFF2/ITGA5/HBEGF/MMP12/PHLDB2/WNT7A/CD44/ITGB1/ADAM17/FERMT1/PLET1/AJUBA/COL5A1/FLNA/PDCD10/RREB1/ARHGAP35/CLASP2/CLASP1/PDPN/MTOR
BP	GO:0035313	wound healing, spreading of epidermal cells	22	0.790158502443945	2.29518138663738	5.67468154498019e-06	0.000848313302960493	0.000785984121359266	1975	tags=50%, list=8%, signal=46%	ITGA5/HBEGF/MMP12/PHLDB2/WNT7A/ITGB1/ADAM17/FERMT1/PLET1/AJUBA/COL5A1
CC	GO:0099568	cytoplasmic region	254	-0.52077064728003	-1.56259065860614	5.84816843692635e-06	0.000858636444435865	0.000795548777782631	3560	tags=24%, list=14%, signal=20%	DNAI2/EFHC1/MAK/MNS1/TMEM108/TTLL3/DNAH12/AK8/CCDC65/SYBU/KIF19/EFHB/CFAP52/SAXO2/SAXO1/CCDC40/DNAH8/CFAP54/KIF5C/CFAP70/AKAP14/NME8/DNAAF1/DNAJB13/CFAP45/EFHC2/HPCA/TEKT3/DNAI1/DNAH7/SPAG8/CFAP61/SPATA4/PACRG/CFAP46/DNAH6/RSPH6A/DNALI1/CFAP43/CFAP74/DCDC2/RP1/DNAH9/AGBL4/KIF1A/DCX/TEKT4/CFAP221/DRC1/SPEF1/FABP1/CFAP126/TEKT2/FABP2/RSPH4A/GNAT3/HYDIN/SPAG6/CALY/TEKT1
BP	GO:0006911	phagocytosis, engulfment	114	-0.604376624664424	-1.73982887206209	7.90728791132926e-06	0.00114059160012192	0.0010567874905686	5101	tags=56%, list=20%, signal=45%	FCGR1A/IGHV2-70/IGHV3-74/NCKAP1L/MEGF10/IGHG4/BIN2/IGHV1-58/IGHV2-5/IGHV4-39/AIF1/STAP1/TIMD4/IGHV4-61/IGHV6-1/IGHV3-13/ABCA7/RHOH/IGHV3-49/IGHV3-11/ELMO1/IGHV3-23/IGHV3-64/IGHV4-59/ADGRB1/IGHV2-26/IGHV3-66/IGLC2/XKR5/IGHV3-21/IGHG1/IGHV1-3/IGHV1-18/IGHV3-7/IGLC6/IGHV3-15/IGHV4-34/IGHV3-53/IGHA2/IGLL5/IGHV3-33/IGHV3-30/IGKC/IGHV1-24/IGHV3-73/IGHV7-81/IGHV3-72/IGHG2/IGHE/TRBC2/IGLC1/IGHD/TRDC/IGHV…
MF	GO:0005216	ion channel activity	422	-0.475500821988507	-1.4432376858972	8.26694543544129e-06	0.0011719107822448	0.00108580551935188	5566	tags=38%, list=22%, signal=30%	SLC24A4/CHRNA7/KCNK15/GRIN2B/TRPV2/TRPC3/NMUR2/KCNN4/GABRD/KCNMA1/CATSPER2/KCNAB2/ORAI2/HTR3D/TMEM175/ANO9/SLC4A11/CALHM2/KCNE1/KCNA6/GRID1/HVCN1/KCNAB3/KCNK17/TRPM2/SLC12A5/BEST4/HTR3B/GRIN2C/P2RX4/CACNA1C/AQP1/TMEM63A/KCNJ1/GRIK5/TRPM3/KCND1/KCNMB2/ANO4/BEST3/SLC12A2/KCNN3/CACNG4/UNC80/P2RX1/KCNV1/CACNA2D3/ZACN/KCNMB1/RHD/SCNN1A/CHRNA9/TMC5/TMEM37/CNR1/SNAP25/PKD1L1/KCNK5/SCN5A/GLRB/CATSPER3/KC…
BP	GO:0002460	adaptive immune response based on somatic recombination of immune receptors built from immunoglobulin superfamily domains	347	-0.49228121204512	-1.49081225818137	8.42271104521141e-06	0.00117375474938522	0.0010875140023942	5636	tags=45%, list=22%, signal=35%	TRAF2/C1QC/PRKCQ/FCGR1A/PTPN6/IGHV2-70/EBI3/IGHV3-74/CLC/IL18BP/TMEM98/TNFSF13/NCKAP1L/CCR6/C4A/TNFSF13B/IL4I1/TREX1/IGHG4/LILRB4/ARID5A/CD4/FOXP3/PKN1/AICDA/IL12RB1/PLA2G4A/IGHV1-58/XCL1/HLA-H/IGHV2-5/MYO1G/IGHV4-39/IL27/PTPRC/AGER/MASP2/KLHL6/CSF2RB/CCR2/CD226/TLR8/C9/KLRC1/IGHV4-61/SASH3/C1QB/IGHV6-1/IGHV3-13/BTN3A2/IGHV3-49/CD28/IL21R/IGHV3-11/IL9R/CEACAM1/BTN3A3/IGHV3-23/SLAMF1/SPN/HLA-F/IGH…
BP	GO:0034472	snRNA 3'-end processing	29	0.727330146833997	2.26872430967495	9.6020552814467e-06	0.00131580164206758	0.00121912410652333	621	tags=21%, list=2%, signal=20%	CT45A10/CT45A3/CT45A8/CT45A2/CT45A1/CT45A5
BP	GO:0006910	phagocytosis, recognition	90	-0.628240912878966	-1.76826185879137	9.89106279886022e-06	0.00133318554642998	0.00123523074159364	5500	tags=68%, list=22%, signal=53%	FCGR1A/IGHV2-70/IGHV3-74/COLEC12/MEGF10/IGHG4/COLEC11/IGHV1-58/IGHV2-5/IGHV4-39/TULP1/IGHV4-61/IGHV6-1/IGHV3-13/IGHV3-49/IGHV3-11/CFP/IGHV3-23/SPON2/IGHV3-64/IGHV4-59/ADGRB1/IGHV2-26/IGHV3-66/IGLC2/IGHV3-21/IGHG1/IGHV1-3/IGHV1-18/IGHV3-7/IGLC6/IGHV3-15/IGHV4-34/IGHV3-53/IGHA2/IGLL5/IGHV3-33/IGHV3-30/IGKC/IGHV1-24/IGHV3-73/IGHV7-81/IGHV3-72/IGHG2/IGHE/TRBC2/IGLC1/IGHD/TRDC/IGHV3-48/IGHG3/IGHA1/IGL…
BP	GO:0099024	plasma membrane invagination	123	-0.585733570373135	-1.69953786028514	1.06138981439012e-05	0.00140753984740574	0.00130412191625489	5819	tags=54%, list=23%, signal=42%	ARHGAP25/SPIRE2/IGHV3-43/FCGR1A/IGHV2-70/IGHV3-74/NCKAP1L/MEGF10/IGHG4/BIN2/IGHV1-58/IGHV2-5/IGHV4-39/AIF1/STAP1/TIMD4/IGHV4-61/IGHV6-1/IGHV3-13/ABCA7/RHOH/IGHV3-49/IGHV3-11/ELMO1/IGHV3-23/IGHV3-64/IGHV4-59/ADGRB1/IGHV2-26/IGHV3-66/IGLC2/XKR5/IGHV3-21/IGHG1/IGHV1-3/IGHV1-18/IGHV3-7/IGLC6/IGHV3-15/IGHV4-34/IGHV3-53/IGHA2/IGLL5/IGHV3-33/IGHV3-30/IGKC/IGHV1-24/IGHV3-73/IGHV7-81/IGHV3-72/IGHG2/IGHE/T…
BP	GO:0044319	wound healing, spreading of cells	34	0.692152146591993	2.22370238097252	1.29108052234212e-05	0.00165863500854639	0.00153676804937334	5130	tags=62%, list=20%, signal=49%	TMEFF2/ITGA5/HBEGF/MMP12/PHLDB2/WNT7A/CD44/ITGB1/ADAM17/FERMT1/PLET1/AJUBA/COL5A1/FLNA/PDCD10/RREB1/ARHGAP35/CLASP2/CLASP1/PDPN/MTOR
BP	GO:0090505	epiboly involved in wound healing	34	0.692152146591993	2.22370238097252	1.29108052234212e-05	0.00165863500854639	0.00153676804937334	5130	tags=62%, list=20%, signal=49%	TMEFF2/ITGA5/HBEGF/MMP12/PHLDB2/WNT7A/CD44/ITGB1/ADAM17/FERMT1/PLET1/AJUBA/COL5A1/FLNA/PDCD10/RREB1/ARHGAP35/CLASP2/CLASP1/PDPN/MTOR
CC	GO:0030057	desmosome	25	0.748483876909663	2.22416222058245	1.48775528897453e-05	0.00185338242211342	0.00171720654327092	4137	tags=72%, list=16%, signal=60%	CDSN/DSG2/DSP/DSG4/PKP1/DSC2/DSG3/PERP/DSC3/KAZN/PKP2/PPL/DSG1/PKP3/B4GALT1/JUP/KLHL24/DSC1
CC	GO:0097729	9+2 motile cilium	142	-0.569611514646196	-1.66916809332065	1.46893129291616e-05	0.00185338242211342	0.00171720654327092	6044	tags=49%, list=24%, signal=37%	IQCG/AKAP4/AK1/WBP2NL/MAFIP/SPAG16/RHO/SPA17/TACR2/CROCC/CATSPERG/ACE/CCR6/IL4I1/IFT172/GABARAP/EFCAB2/KIF9/IFT27/DNAH1/TCP11/CFAP69/SPATA6L/SCNN1A/DNAI2/QRICH2/MNS1/TTLL3/AK8/CCDC181/TACR3/SPATA6/CATSPER4/CFAP52/SAXO2/SAXO1/TCP11X1/DNAH8/TEKT5/LYZL4/SPATA19/TPPP2/TACR1/ENO4/CFAP70/CD52/RSPH1/NME8/SPEF2/DNAJB13/CFAP45/TEKT3/PMFBP1/DNAI1/TTC29/ATP1A4/PACRG/RSPH6A/DNALI1/TCTE1/CFAP43/DNAH9/DRD2/TEK…
BP	GO:0016073	snRNA metabolic process	60	0.572432717583731	2.01541539436188	1.53801717203303e-05	0.00185964370418465	0.00172300778235342	4383	tags=28%, list=17%, signal=23%	CT45A10/CT45A3/CT45A8/CT45A2/CT45A1/CT45A5/SNAPC1/ELL2/USB1/SAGE1/INTS2/ELL/EXOSC3/CDK7/INTS6/DKC1/ZNF143
BP	GO:0001578	microtubule bundle formation	98	-0.611454551611342	-1.74028826544886	1.51626527657619e-05	0.00185964370418465	0.00172300778235342	4006	tags=38%, list=16%, signal=32%	LRGUK/DNAAF3/DNAH1/STK36/CFAP69/MEIG1/DNAI2/MNS1/TTLL3/TPPP3/CCDC65/GAS2L2/FOXJ1/CCDC40/DNAH8/RSPH1/DNAAF1/SPEF2/DNAJB13/CAPN6/DNAI1/DNAH7/CFAP46/RSPH6A/CFAP43/CFAP74/RP1/ZMYND10/DCX/DRC1/SPEF1/TEKT2/RSPH4A/TTLL6/DRC7/HYDIN/SPAG6
BP	GO:0010324	membrane invagination	130	-0.57219061137779	-1.66407543611588	1.60532429726601e-05	0.00191289512639437	0.00177234659638659	5925	tags=52%, list=24%, signal=40%	CHMP2A/ARHGAP25/SPIRE2/IGHV3-43/FCGR1A/IGHV2-70/IGHV3-74/NCKAP1L/MEGF10/IGHG4/BIN2/IGHV1-58/IGHV2-5/IGHV4-39/AIF1/STAP1/TIMD4/IGHV4-61/IGHV6-1/IGHV3-13/ABCA7/RHOH/IGHV3-49/IGHV3-11/ELMO1/IGHV3-23/IGHV3-64/IGHV4-59/ADGRB1/IGHV2-26/IGHV3-66/IGLC2/XKR5/IGHV3-21/IGHG1/IGHV1-3/IGHV1-18/IGHV3-7/IGLC6/IGHV3-15/IGHV4-34/IGHV3-53/IGHA2/IGLL5/IGHV3-33/IGHV3-30/IGKC/IGHV1-24/IGHV3-73/IGHV7-81/IGHV3-72/IGHG2…
BP	GO:0061436	establishment of skin barrier	27	0.731146298049149	2.25926648780578	1.79462135158286e-05	0.00210791096467347	0.00195303379269251	2107	tags=52%, list=8%, signal=48%	FLG/FLG2/HRNR/ABCA12/TP63/CYP26B1/CLDN1/UGCG/KRT16/MET/TMEM79/GRHL3/SFN/GRHL1
CC	GO:0016324	apical plasma membrane	359	-0.478350923831354	-1.44671542575595	2.05660836349647e-05	0.00238161041755887	0.00220662338422891	4131	tags=29%, list=16%, signal=24%	MYO7A/SLC47A1/ATP2B2/SLC12A2/SLC29A4/ERBB3/ATP1B2/CUBN/OXTR/SLC9A3/SCNN1A/CDHR2/CEACAM1/DUOX2/AMN/SLC15A2/NAALADL1/PARD6A/UPK2/OTOA/SLC5A1/KCNC2/EPCAM/MUC1/DPP4/SLC2A2/LRP2/TLR9/ATP6V0A4/MAL/TMEM235/SLC38A3/PARD3B/ATP4B/ABCB1/ABCG5/PDZK1/USH2A/NPC1L1/CD300LG/CYP4F12/PTH1R/SLC12A3/SLC9A3R2/OTOG/SORBS2/PDZD3/SLC14A2/LHFPL5/AQP6/KCNQ1/SLC22A11/ATP4A/CPO/UMODL1/SLC7A9/UPK3A/SLC26A4/FXYD1/P2RX2/RAB17/…
MF	GO:0005125	cytokine activity	224	0.352881553438568	1.48416153890815	2.41480770077142e-05	0.00275757623829758	0.00255496539919339	1955	tags=26%, list=8%, signal=24%	ADIPOQ/IL1A/CSF2/IL36B/CXCL8/IL1B/CD70/CXCL5/GDF6/CXCL1/IFNL4/SPP1/CXCL2/IFNA1/AREG/IL20/IFNK/TGFB2/IL36RN/NRG1/TNFSF9/PPBP/IL24/OSM/CXCL6/IFNL3/IL36G/NAMPT/CCL7/PF4/CRLF1/IL6/LIF/WNT7A/INHBA/WNT11/TNF/SLURP1/CCL20/TSLP/BMP2/IL1RN/TNFRSF11B/INHA/CCL2/IL11/BMP6/TGFB1/IFNL1/IL22/VSTM1/VEGFA/EDN1/CXCL11/CMTM5/IL1F10/CNTF/BMP8B
MF	GO:0023023	MHC protein complex binding	33	-0.741031725486645	-1.86083923111926	2.76439860430075e-05	0.00311354593487133	0.00288478049016936	3119	tags=58%, list=12%, signal=51%	KLRC2/HLA-DPA1/HLA-DQB1/HLA-DOB/HLA-DQA2/HLA-DRA/HLA-DMA/HLA-DPB1/HLA-DOA/CD74/HLA-DMB/KLRD1/HLA-DQA1/HLA-DRB1/MS4A1/CD8A/CD160/HLA-DQB2/HLA-DRB5
BP	GO:0043616	keratinocyte proliferation	53	0.576904396995684	1.99464944782598	3.48495528973372e-05	0.00387206789083657	0.00358757061618818	2768	tags=45%, list=11%, signal=40%	YAP1/EREG/AREG/HAS2/CRNN/KLK8/CDH3/CD109/CDH13/FST/TGM1/TP63/ZFP36/OVOL1/SLURP1/IRF6/SNAI2/EPPK1/FERMT1/EFNB2/SFN/WNT16/NOTCH2/BCL11B
BP	GO:0030317	flagellated sperm motility	110	-0.590701313994311	-1.69388947299497	3.62757541562042e-05	0.00392446382463567	0.00363611679817798	3911	tags=40%, list=16%, signal=34%	RGN/KIF9/DNAH1/CFAP69/MEIG1/QRICH2/MNS1/CATSPER3/TTLL3/APOB/TACR3/CATSPER4/TAC4/TTLL9/CFAP52/LDHC/SEMG2/TTC21A/ARMC12/DDX4/CCDC40/CFAP54/TPPP2/TACR1/ENO4/NME8/SPEF2/CFAP45/TEKT3/EPPIN/DNAI1/TEX101/ATP1A4/SLC22A16/ROPN1B/TCTE1/CFAP43/ROPN1L/SEMG1/CFAP221/TEKT2/CELF3/DRC7/SPAG6
BP	GO:0097722	sperm motility	110	-0.590701313994311	-1.69388947299497	3.62757541562042e-05	0.00392446382463567	0.00363611679817798	3911	tags=40%, list=16%, signal=34%	RGN/KIF9/DNAH1/CFAP69/MEIG1/QRICH2/MNS1/CATSPER3/TTLL3/APOB/TACR3/CATSPER4/TAC4/TTLL9/CFAP52/LDHC/SEMG2/TTC21A/ARMC12/DDX4/CCDC40/CFAP54/TPPP2/TACR1/ENO4/NME8/SPEF2/CFAP45/TEKT3/EPPIN/DNAI1/TEX101/ATP1A4/SLC22A16/ROPN1B/TCTE1/CFAP43/ROPN1L/SEMG1/CFAP221/TEKT2/CELF3/DRC7/SPAG6
CC	GO:0042613	MHC class II protein complex	15	-0.859424312795202	-1.88613981558776	3.904735006698e-05	0.00411599118270141	0.00381357182772921	3062	tags=93%, list=12%, signal=82%	HLA-DPA1/HLA-DQB1/HLA-DOB/HLA-DQA2/HLA-DRA/HLA-DMA/HLA-DPB1/HLA-DOA/CD74/HLA-DMB/HLA-DQA1/HLA-DRB1/HLA-DQB2/HLA-DRB5
CC	GO:0098862	cluster of actin-based cell projections	153	-0.554351404752964	-1.62966113502819	3.88370637279587e-05	0.00411599118270141	0.00381357182772921	4684	tags=34%, list=19%, signal=28%	TPRN/CA4/AQP1/CDC14A/SCIN/MTTP/MYO7A/CUBN/SLC9A3/MYO3B/CDHR2/AMN/MYO3A/SOAT2/TMC2/SLC5A1/SLC2A2/LRP2/ATP6V0A4/FSCN2/CALB1/PDZK1/USH2A/IDO1/PDZD3/LHFPL5/MYO15A/CDH23/SLC7A9/STRC/SLC26A4/USH1C/ESPNL/STRCP1/TMPRSS15/SLC34A2/KNCN/DCDC2/MYO1A/TSPEAR/SLC23A1/SLC28A2/CLIC5/SI/CDHR5/CEACAM16/MYO7B/VIL1/PKHD1L1/FOLR1/SLC3A1/ANKS4B
CC	GO:0032590	dendrite membrane	41	-0.697347971538604	-1.812854041888	4.86644381664644e-05	0.00506479760259077	0.00469266540986946	3394	tags=49%, list=13%, signal=42%	SHISA7/AKAP5/KCNC2/TACR3/SHISA8/GABRA1/GPER1/DAGLA/GRIA1/ITGA8/KCNC1/OPRD1/HPCA/GABRA4/GABRA2/LAMP5/KCNB1/GABRA5/SHISA9/GABRG3
BP	GO:0150115	cell-substrate junction organization	101	0.453195401310534	1.70208588239697	5.00035832380412e-05	0.00513911826728968	0.004761525419654	4952	tags=47%, list=20%, signal=38%	FN1/THSD1/LAMA3/ITGB3/ITGA5/COL17A1/PHLDB2/ITGA2/ACTN1/DST/ITGA6/S100A10/CORO2B/THBS1/VEGFA/AJUBA/MAP4K4/LAMC1/MMP14/CORO1C/ITGB4/VCL/NRP1/RHOD/LIMS1/RAB8B/LIMCH1/MACF1/SLC9A1/SMAD3/PPM1F/PIP5K1A/SDC4/DUSP3/PTPRK/PIK3R1/PLEC/EPB41L5/ROCK2/CLASP2/STON1/TLN1/TESK2/RAC1/ROCK1/CLASP1/SLK
BP	GO:0070542	response to fatty acid	61	0.529061860966445	1.86605126972116	6.25273775173179e-05	0.00627962712055262	0.00581823624312683	1904	tags=34%, list=8%, signal=32%	ADIPOQ/AKR1C2/CPS1/CD36/GLDC/LDLR/PCSK1/PID1/FFAR3/HMGCS2/FFAR2/PTGS2/OR51E2/IRS1/LPL/CLDN1/SCD/AKR1C3/EDN1/PLAT/ZC3H12A
BP	GO:0007044	cell-substrate junction assembly	95	0.459484548768303	1.74359333897083	6.26282442088683e-05	0.00627962712055262	0.00581823624312683	4952	tags=47%, list=20%, signal=38%	FN1/THSD1/LAMA3/ITGB3/ITGA5/COL17A1/PHLDB2/ITGA2/ACTN1/DST/ITGA6/S100A10/CORO2B/THBS1/VEGFA/AJUBA/MAP4K4/LAMC1/MMP14/CORO1C/ITGB4/VCL/NRP1/RHOD/LIMS1/LIMCH1/MACF1/SLC9A1/SMAD3/PPM1F/PIP5K1A/SDC4/DUSP3/PTPRK/PLEC/EPB41L5/ROCK2/CLASP2/STON1/TLN1/TESK2/RAC1/ROCK1/CLASP1/SLK
BP	GO:0008037	cell recognition	217	-0.506327518667378	-1.51716490564323	6.61864912259022e-05	0.00655644976938997	0.00607471955614273	5545	tags=47%, list=22%, signal=37%	IZUMO1/FCGR1A/IGHV2-70/SPA17/IGHV3-74/ROBO2/GLIPR1L2/COLEC12/NCAM2/DOCK2/MEGF10/IGHG4/COLEC11/PRSS55/IGHV1-58/IGHV2-5/IGHV4-39/IZUMO1R/TULP1/CD226/EFNB3/ADAM32/NEDD9/IGHV4-61/CCL21/IGHV6-1/IGHV3-13/IGHV3-49/PRSS37/IGHV3-11/CFP/CNR1/SEMA5A/IGHV3-23/SPON2/OVGP1/IGHV3-64/IGHV4-59/ADGRB1/CNTN4/NRCAM/IGHV2-26/CCR7/CNTN2/IGHV3-66/ASTL/CADM1/IGLC2/ZPBP2/IGHV3-21/FOLR2/IGHG1/IGHV1-3/IGHV1-18/NCR3/IGHV3-7…
BP	GO:0021513	spinal cord dorsal/ventral patterning	17	-0.832638369087301	-1.86628741478967	6.71000889222874e-05	0.00656782060856008	0.00608525493146107	569	tags=53%, list=2%, signal=52%	CHRD/LHX3/RFX4/NKX2-2/DMRT3/ASCL1/FOXN4/SHH/SOX1
BP	GO:0021511	spinal cord patterning	19	-0.81831224760172	-1.86779347262719	6.90021630923216e-05	0.00667453864641257	0.00618413194178491	569	tags=47%, list=2%, signal=46%	CHRD/LHX3/RFX4/NKX2-2/DMRT3/ASCL1/FOXN4/SHH/SOX1
BP	GO:0002399	MHC class II protein complex assembly	14	-0.85785316066889	-1.85565370195257	9.96796858196076e-05	0.0094203031817105	0.00872815349396854	3062	tags=93%, list=12%, signal=82%	HLA-DPA1/HLA-DQB1/HLA-DOB/HLA-DQA2/HLA-DRA/HLA-DMA/HLA-DPB1/HLA-DOA/HLA-DMB/HLA-DQA1/HLA-DRB1/HLA-DQB2/HLA-DRB5
BP	GO:0002503	peptide antigen assembly with MHC class II protein complex	14	-0.85785316066889	-1.85565370195257	9.96796858196076e-05	0.0094203031817105	0.00872815349396854	3062	tags=93%, list=12%, signal=82%	HLA-DPA1/HLA-DQB1/HLA-DOB/HLA-DQA2/HLA-DRA/HLA-DMA/HLA-DPB1/HLA-DOA/HLA-DMB/HLA-DQA1/HLA-DRB1/HLA-DQB2/HLA-DRB5
CC	GO:0045177	apical part of cell	423	-0.45745835148895	-1.38862543238434	0.000102089660405691	0.00953842258926807	0.00883759416693761	3334	tags=23%, list=13%, signal=20%	DUOX2/AMN/SLC15A2/NAALADL1/PARD6A/UPK2/OTOA/SLC5A1/KCNC2/EPCAM/MUC1/DPP4/SLC2A2/LRP2/TLR9/ATP6V0A4/MAL/TMEM235/SLC38A3/PARD3B/ATP4B/ABCB1/ABCG5/PDZK1/USH2A/NPC1L1/CD300LG/CYP4F12/PTH1R/AQP8/SLC12A3/ITGA8/SLC9A3R2/OTOG/SORBS2/PDZD3/SLC14A2/LHFPL5/DUOXA2/AQP6/KCNQ1/SLC22A11/ATP4A/CPO/UMODL1/SLC7A9/UPK3A/SLC26A4/FXYD1/P2RX2/USH1C/RAB17/KCNB1/KCNA1/PKHD1/VCAM1/ATP6V1B1/SLC34A2/KNCN/HPN/CEACAM20/SLC44…
MF	GO:0070851	growth factor receptor binding	137	0.391812245952833	1.56930430621277	0.000106741017294446	0.00986095105837005	0.00913642509946665	1910	tags=23%, list=8%, signal=22%	IL1A/CSF2/IL36B/FGF5/EPGN/IL1B/EREG/AREG/IL1RAP/ITGB3/IL36RN/ITGA5/HBEGF/PGF/ARTN/IL36G/FAM83B/TGFA/EGF/IL6/VEGFC/ESM1/TSLP/IL1RN/ADAM17/FLRT2/IL11/SHC1/VEGFA/FER/IL1F10/CNTF
CC	GO:0098576	lumenal side of membrane	32	-0.719504471941716	-1.79528166958959	0.000110828133939155	0.010124765747197	0.00938085620254579	4644	tags=56%, list=18%, signal=46%	HLA-H/HLA-C/SPPL2B/HLA-F/HLA-B/HLA-DPA1/HLA-A/HLA-DQB1/HLA-DQA2/HLA-DRA/HLA-G/HLA-DPB1/CD74/HLA-DQA1/HLA-DRB1/HLA-DQB2/HLA-DRB5/AQP2
MF	GO:0005244	voltage-gated ion channel activity	198	-0.506501556645695	-1.50949584471939	0.000120125604064571	0.0107355730067272	0.00994678485829865	3971	tags=36%, list=16%, signal=31%	KCNA6/HVCN1/KCNAB3/KCNK17/GRIN2C/CACNA1C/KCNJ1/KCND1/KCNN3/CACNG4/KCNV1/CACNA2D3/TMEM37/CNR1/SNAP25/KCNK5/SCN5A/CATSPER3/KCNJ11/KCNA3/TMC2/HCN1/KCNE3/KCNC2/KCNJ16/KCNN1/CATSPER4/LRRC55/CACNA1H/KCNK9/KCNU1/CLIC2/KCNK12/SCN11A/CACNB1/CLCNKA/KCNIP3/NOX1/CACNA1D/CACNA1E/KCNIP1/CACNA2D2/KCNK4/KCNC1/KCNJ4/CACNB4/KCNJ10/KCNQ1/KCNT1/SCN7A/KCNH3/KCNH2/KCNB1/KCNF1/KCNA1/KCNJ13/CACNA1F/KCNH6/KCNA2/GRIN2A/CA…
MF	GO:0022832	voltage-gated channel activity	198	-0.506501556645695	-1.50949584471939	0.000120125604064571	0.0107355730067272	0.00994678485829865	3971	tags=36%, list=16%, signal=31%	KCNA6/HVCN1/KCNAB3/KCNK17/GRIN2C/CACNA1C/KCNJ1/KCND1/KCNN3/CACNG4/KCNV1/CACNA2D3/TMEM37/CNR1/SNAP25/KCNK5/SCN5A/CATSPER3/KCNJ11/KCNA3/TMC2/HCN1/KCNE3/KCNC2/KCNJ16/KCNN1/CATSPER4/LRRC55/CACNA1H/KCNK9/KCNU1/CLIC2/KCNK12/SCN11A/CACNB1/CLCNKA/KCNIP3/NOX1/CACNA1D/CACNA1E/KCNIP1/CACNA2D2/KCNK4/KCNC1/KCNJ4/CACNB4/KCNJ10/KCNQ1/KCNT1/SCN7A/KCNH3/KCNH2/KCNB1/KCNF1/KCNA1/KCNJ13/CACNA1F/KCNH6/KCNA2/GRIN2A/CA…
MF	GO:0023026	MHC class II protein complex binding	25	-0.764396514898813	-1.83520552975674	0.000122172442758652	0.010801094885609	0.0100074925664331	3062	tags=60%, list=12%, signal=53%	HLA-DPA1/HLA-DQB1/HLA-DOB/HLA-DQA2/HLA-DRA/HLA-DMA/HLA-DPB1/HLA-DOA/CD74/HLA-DMB/HLA-DQA1/HLA-DRB1/MS4A1/HLA-DQB2/HLA-DRB5
CC	GO:0036126	sperm flagellum	128	-0.558819755587503	-1.62783437954946	0.000129790847144795	0.0113525568640905	0.0105184362910065	6044	tags=48%, list=24%, signal=37%	IQCG/AKAP4/AK1/WBP2NL/MAFIP/SPAG16/RHO/SPA17/TACR2/CATSPERG/ACE/CCR6/IL4I1/IFT172/GABARAP/EFCAB2/KIF9/IFT27/DNAH1/TCP11/CFAP69/SPATA6L/SCNN1A/DNAI2/QRICH2/MNS1/TTLL3/AK8/CCDC181/TACR3/SPATA6/CATSPER4/SAXO2/SAXO1/TCP11X1/DNAH8/TEKT5/LYZL4/SPATA19/TPPP2/TACR1/ENO4/CFAP70/CD52/RSPH1/NME8/SPEF2/DNAJB13/TEKT3/PMFBP1/TTC29/ATP1A4/PACRG/RSPH6A/DNALI1/TCTE1/DRD2/TEKT4/NME5/CFAP221/SPACA3/SPAG6
BP	GO:0031123	RNA 3'-end processing	104	0.444171567108363	1.70242094608871	0.000140086579680056	0.0119978318555148	0.0111163001879887	6385	tags=38%, list=25%, signal=28%	CT45A10/CT45A3/CT45A8/CT45A2/CT45A1/CT45A5/LIN28B/APP/CPEB1/USB1/PNPT1/DHX36/SAGE1/INTS2/CDC73/EXOSC3/PABPC1/CSTF2/INTS6/DKC1/CLP1/CPSF2/NCBP2/INTS7/NCBP1/RPRD1B/MTPAP/TRMT10C/SSB/TRNT1/LEO1/NUDT21/PCF11/FIP1L1/RPRD1A/ZC3H14/CT45A9/GRSF1/PAPOLA
BP	GO:0007018	microtubule-based movement	368	-0.467031841166855	-1.41214451195766	0.000139716849855007	0.0119978318555148	0.0111163001879887	4016	tags=24%, list=16%, signal=20%	CFAP53/IFT27/NEK10/DNAH1/STK36/CFAP69/BLOC1S1/MEIG1/DNAI2/MAK/QRICH2/MNS1/TMEM108/CATSPER3/TTLL3/DNAH12/CLIP3/CCDC65/APOB/SYBU/TACR3/KIF19/CATSPER4/TAC4/GAS2L2/TTLL9/CFAP52/FMN2/LDHC/SEMG2/TTC21A/ARMC12/DDX4/CCDC40/DNAH8/KIF6/DYNLRB2/CFAP54/TEKT5/TPPP2/TACR1/ENO4/KIF5C/CFAP70/NME8/DNAAF1/SPEF2/CFAP45/TEKT3/EPPIN/DNAI1/TEX101/TTC29/ATP1A4/DNAH7/SLC22A16/CFAP61/CFAP46/ROPN1B/DNAH6/RSPH6A/KIF25/AQP4…
BP	GO:0019884	antigen processing and presentation of exogenous antigen	47	-0.670474445862017	-1.77106396877484	0.000143354413079719	0.0121511338591902	0.0112583384422998	3272	tags=45%, list=13%, signal=39%	HLA-F/HLA-DPA1/HLA-A/HLA-DQB1/CD1C/HLA-DOB/HLA-DQA2/HLA-DRA/CD1A/HLA-DMA/CTSE/HLA-DPB1/HLA-DOA/CD74/HLA-DMB/CD1E/HLA-DQA1/HLA-DRB1/CD1B/HLA-DQB2/HLA-DRB5
BP	GO:0002011	morphogenesis of an epithelial sheet	56	0.530479043887146	1.87055332323288	0.000161668836968839	0.01317952346948	0.0122111678998101	5130	tags=54%, list=20%, signal=43%	TMEFF2/ITGA5/HBEGF/MMP12/PHLDB2/WNT7A/CD44/ITGB1/ADAM17/LAMA1/FERMT1/JAG1/PLET1/AJUBA/COL5A1/NOTCH1/FLNA/NOTCH2/TBX20/PDCD10/WNT5A/RREB1/ARHGAP35/CLASP2/DAG1/CLASP1/SRF/DVL1/PDPN/MTOR
CC	GO:0042611	MHC protein complex	23	-0.776425512156422	-1.82794350333973	0.000161898792315432	0.01317952346948	0.0122111678998101	3272	tags=87%, list=13%, signal=76%	HLA-H/HLA-C/HLA-F/HLA-B/HLA-DPA1/HLA-A/HLA-DQB1/HLA-DOB/HLA-DQA2/HLA-DRA/HLA-G/HLA-DMA/HLA-DPB1/HLA-DOA/CD74/HLA-DMB/HLA-DQA1/HLA-DRB1/HLA-DQB2/HLA-DRB5
MF	GO:0002020	protease binding	133	0.395767110786717	1.56472190040851	0.000161813237195504	0.01317952346948	0.0122111678998101	3016	tags=28%, list=12%, signal=25%	CARD18/CD70/CCBE1/SERPINE1/FN1/SERPINB4/SERPINB13/ITGB3/F3/PANX1/LDLR/NLRP7/SERPINB3/PRNP/TNFAIP3/TIMP4/ITGA3/TNF/ITGB1/CDK5R1/BCL2L10/ANXA2P2/CHL1/CSTA/ADAMTSL4/F2RL1/TIMP3/A2ML1/ITGAV/SERPINB9/MALT1/ANXA2/TNFRSF10A/BCL10/CSTB/GSK3B/RIOK3
MF	GO:0015079	potassium ion transmembrane transporter activity	156	-0.525127531858458	-1.54868231373186	0.000161102206253454	0.01317952346948	0.0122111678998101	4918	tags=40%, list=20%, signal=33%	KCNE1/KCNA6/KCNAB3/KCNK17/SLC12A5/AQP1/KCNJ1/GRIK5/KCND1/KCNMB2/SLC12A2/KCNN3/KCNV1/SLC9A3/KCNMB1/SNAP25/KCNK5/KCNJ11/KCNA3/HCN1/KCNE3/KCNC2/KCNJ16/KCNN1/LRRC55/KCNK9/SLC12A7/ATP4B/KCNK12/KCNIP3/SLC9A2/GRIK4/SLC12A3/KCNIP1/KCNK4/KCNC1/KCNJ4/ATP1A2/KCNJ10/KCNQ1/ATP4A/KCNT1/KCNH3/KCNH2/ATP1A4/KCNB1/KCNF1/KCNA1/KCNJ13/KCNH6/KCNA2/SLC9A4/FXYD4/KCNJ18/SLC12A1/ABCC8/SLC9C2/KCNH8/HCN4/LRRC52/KCNB2/LRRC2…
BP	GO:0010888	negative regulation of lipid storage	21	0.722099899712158	2.06232204557413	0.00017295769532061	0.0139417467737848	0.0129173874203844	3815	tags=62%, list=15%, signal=53%	CES1/LEP/CRP/ITGB3/IL6/TNF/ABCA1/ABHD5/ITGAV/OSBPL8/PPARD/NFKBIA/TTC39B
CC	GO:0098936	intrinsic component of postsynaptic membrane	121	-0.550677572193063	-1.59313522204393	0.000178732187238908	0.0142673402279447	0.0132190581405006	4357	tags=43%, list=17%, signal=36%	HTR2A/GRIK5/EFNB3/CLSTN2/CNIH2/ATP2B2/CACNG4/P2RX1/DCC/ADRA1A/NLGN4X/ADORA2A/CHRNA9/SHISA7/KCNA3/CHRNA6/NTRK3/GRM2/NLGN3/NRCAM/CNTN2/GSG1L/CHRM2/CHRNA1/PCDH8/LRFN5/DAGLA/GRIA1/GRIK4/ADAM22/FXYD6/EPHA7/KCNC1/GABRB2/OPRD1/GABRA4/GRID2/GABRA2/KCNA1/SLITRK3/ADRA2A/OPRK1/GABRA5/DRD2/GRIN2A/RGS7BP/CHRM1/ERBB4/LRRC4C/SHISA9/CHRND/LRRTM1
BP	GO:0042113	B cell activation	319	-0.473694826180491	-1.4312476898198	0.000183615764615168	0.0145162386217876	0.0134496689121455	5495	tags=37%, list=22%, signal=30%	PTPN6/IGHV2-70/TYROBP/IGHV3-74/PRLR/BANK1/CMTM7/TNFSF13/BCL2/NCKAP1L/CCR6/TNFSF13B/IL4I1/SLAMF8/IGHG4/DOCK10/WNT3A/CD320/FOXP3/PKN1/AICDA/IGHV1-58/NFATC2/IGHV2-5/IGHV4-39/PTPRC/IRF8/LAX1/CTLA4/FLT3/IGHV4-61/SASH3/MFNG/IGHV6-1/IGHV3-13/IGHV3-49/CD28/IGHV3-11/XBP1/IGHV3-23/NFAM1/IGHV3-64/CD22/PRKCB/IGHV4-59/LEF1/JAK3/ITFG2/TNFRSF4/IGHV2-26/CD38/IKZF3/NKX2-3/IGHV3-66/TLR9/POU2AF1/RAG2/IGLC2/IGHV3-21…
CC	GO:0005879	axonemal microtubule	27	-0.753923614148193	-1.83313924918401	0.000203049027449337	0.0158112840646837	0.0146495618656129	4503	tags=63%, list=18%, signal=52%	RIBC2/CFAP53/EFHC1/MNS1/EFHB/CFAP52/SAXO2/SAXO1/CFAP45/EFHC2/TEKT3/SPAG8/PACRG/TEKT4/CFAP126/TEKT2/TEKT1
CC	GO:0032589	neuron projection membrane	58	-0.637511135651455	-1.72195133148784	0.000203842874100763	0.0158112840646837	0.0146495618656129	3591	tags=41%, list=14%, signal=36%	ADORA2A/SHISA7/AKAP5/KCNC2/UNC5A/TACR3/SHISA8/GABRA1/GPER1/DAGLA/USH2A/GRIA1/SLC1A2/ITGA8/KCNC1/OPRD1/HPCA/GABRA4/GABRA2/LAMP5/KCNB1/GABRA5/SHISA9/GABRG3
BP	GO:0002696	positive regulation of leukocyte activation	417	-0.453427544937492	-1.37545803529205	0.000211989317561616	0.0162894969064636	0.0150926383786858	5668	tags=40%, list=22%, signal=32%	IL2RA/IL5/PRKCQ/LRRK2/PTPN6/IGHV2-70/TYROBP/EBI3/IGHV3-74/PRLR/ICOS/IGFBP2/TNFSF13/BCL2/NCKAP1L/TNFSF13B/IL4I1/IGHG4/LILRB4/CD4/WNT3A/MPL/CD320/FGF10/FOXP3/IL12RB1/PLA2G4A/CCDC88B/IGHV1-58/IGF2/XCL1/CLEC4D/NFATC2/IGHV2-5/IGHV4-39/PTPRC/AGER/CCR2/TNFSF14/SOCS1/CD226/EFNB3/AIF1/STAP1/IGHV4-61/SASH3/CCL21/IGHV6-1/MDK/PIK3R6/IGHV3-13/RHOH/MYB/IGHV3-49/CD28/BTN2A2/IGHV3-11/XBP1/IGHV3-23/SLAMF1/HLA-F/I…
BP	GO:0060271	cilium assembly	313	-0.467561896225332	-1.41188676172628	0.000215332146641196	0.0163931565711474	0.0151886817275082	4981	tags=27%, list=20%, signal=22%	IFT172/ATAT1/IFT140/CLUAP1/CC2D2A/FUZ/RFX3/ARMC9/B9D1/RILPL2/ARL3/CDC14A/TTC36/LRRC49/MCIDAS/RPGRIP1/CCDC13/IQUB/CFAP53/LRGUK/IFT27/DNAAF3/DNAH1/STK36/CFAP69/MEIG1/B9D2/DNAI2/MAK/CCDC57/MNS1/TTLL3/CCDC65/CCDC28B/SPATA6/CCNO/CFAP52/CC2D2B/FOXJ1/ARMC12/SAXO1/CCDC40/UBXN10/DNAH8/CFAP54/TEKT5/CFAP70/RSPH1/NME8/DNAAF1/SPEF2/DNAJB13/TEKT3/KCNJ10/KCNQ1/DNAI1/RAB17/DNAH7/KCNF1/MAPK15/PKHD1/CFAP46/RSPH6A/…
BP	GO:0050954	sensory perception of mechanical stimulus	172	-0.521028363337751	-1.54927455640226	0.000220195911760402	0.0164586435135821	0.0152493570661247	3674	tags=32%, list=15%, signal=28%	MYO3B/GRAP/CHRNA9/UCN/WFS1/SIX1/OTOA/MYO3A/ASIC2/TMC2/LRIG1/LRP2/ATP6V0A4/SRRM4/ASIC3/TBX1/SOBP/COL4A3/KIT/CXCR4/USH2A/TMPRSS3/OTOF/CACNA1D/COL11A2/EPYC/KCNK4/GABRB2/OTOG/LHFPL5/MYO15A/GRM7/KCNQ1/EYA1/CDH23/STRC/SLC26A5/SLC26A4/P2RX2/USH1C/ESPNL/KCNA1/ATP6V1B1/GABRA5/HPN/DCDC2/MYO1A/TSPEAR/CLIC5/CRYM/CEACAM16/DRGX/MYO7B/PKHD1L1/CLRN3
BP	GO:0050867	positive regulation of cell activation	432	-0.44902446563783	-1.36359048424102	0.000218791050020883	0.0164586435135821	0.0152493570661247	5495	tags=39%, list=22%, signal=31%	PTPN6/IGHV2-70/TYROBP/EBI3/IGHV3-74/PRLR/ICOS/IGFBP2/TNFSF13/BCL2/NCKAP1L/TNFSF13B/IL4I1/IGHG4/LILRB4/CD4/WNT3A/MPL/CAPN3/CD320/FGF10/FOXP3/IL12RB1/PLA2G4A/CCDC88B/IGHV1-58/IGF2/XCL1/CLEC4D/NFATC2/IGHV2-5/IGHV4-39/PTPRC/AGER/CCR2/TNFSF14/SOCS1/CD226/EFNB3/AIF1/STAP1/ACTA2/IGHV4-61/SASH3/CCL21/IGHV6-1/MDK/PIK3R6/IGHV3-13/RHOH/MYB/IGHV3-49/CD28/BTN2A2/IGHV3-11/XBP1/IGHV3-23/SLAMF1/HLA-F/IGHV3-64/IG…
CC	GO:0032421	stereocilium bundle	58	-0.635713164159278	-1.71709491529087	0.000237599868684197	0.0175995145974907	0.0163064035056191	2154	tags=48%, list=9%, signal=44%	MORN4/PLS1/ELMOD3/ESPN/PVALB/TPRN/CDC14A/MYO7A/MYO3B/MYO3A/TMC2/FSCN2/CALB1/USH2A/IDO1/LHFPL5/MYO15A/CDH23/STRC/USH1C/ESPNL/STRCP1/KNCN/DCDC2/TSPEAR/CLIC5/CEACAM16/PKHD1L1
BP	GO:0019915	lipid storage	81	0.459747435078225	1.70333194148149	0.000243812788162912	0.0178984709310309	0.0165833942475093	3455	tags=40%, list=14%, signal=34%	IL1B/CES1/LEP/CRP/CD36/ITGB3/VSTM2A/B4GALNT1/NRIP1/IL6/FFAR2/ACVR1C/TNF/ABCA1/LPL/PLIN2/ZC3H12A/ABHD5/ITGAV/STARD4/CAV1/SQLE/SCARB1/PLIN3/OSBPL8/GM2A/STAT5B/OSBPL11/PPARD/EHD1/NFKBIA/HILPDA
BP	GO:0090049	regulation of cell migration involved in sprouting angiogenesis	40	0.603066597204601	2.00641090676683	0.000252485572624401	0.0182607740871924	0.0169190774518956	3373	tags=40%, list=13%, signal=35%	FGFBP1/PLK2/PTGS2/FOXC2/HMOX1/CARD10/THBS1/SRPX2/ANXA1/VEGFA/NOTCH1/TBXA2R/NRP1/NR2E1/KLF4/PDCD10
BP	GO:0010837	regulation of keratinocyte proliferation	44	0.581826991334738	1.95941720494691	0.000253190008019938	0.0182607740871924	0.0169190774518956	2768	tags=41%, list=11%, signal=36%	YAP1/AREG/HAS2/CRNN/CDH3/CD109/TGM1/TP63/ZFP36/OVOL1/SLURP1/IRF6/SNAI2/EPPK1/EFNB2/SFN/NOTCH2/BCL11B
BP	GO:0048665	neuron fate specification	32	-0.70568233163381	-1.76079316243367	0.000270382519840622	0.0192759023596827	0.0178596199384225	3423	tags=50%, list=14%, signal=43%	SIX1/NTRK3/MNX1/LHX3/OLIG3/ISL2/FEV/ISL1/EYA1/POU3F2/NKX2-2/DMRT3/ATOH1/ASCL1/MYT1L/SOX1
MF	GO:0005261	cation channel activity	323	-0.469186336308748	-1.41938612254324	0.000271953864476186	0.0192759023596827	0.0178596199384225	5566	tags=39%, list=22%, signal=31%	SLC24A4/CHRNA7/KCNK15/GRIN2B/TRPV2/TRPC3/KCNN4/KCNMA1/CATSPER2/KCNAB2/ORAI2/HTR3D/TMEM175/SLC4A11/CALHM2/KCNE1/KCNA6/HVCN1/KCNAB3/KCNK17/TRPM2/SLC12A5/HTR3B/GRIN2C/P2RX4/CACNA1C/AQP1/TMEM63A/KCNJ1/GRIK5/TRPM3/KCND1/KCNMB2/SLC12A2/KCNN3/CACNG4/UNC80/P2RX1/KCNV1/CACNA2D3/KCNMB1/RHD/SCNN1A/CHRNA9/TMEM37/CNR1/SNAP25/PKD1L1/KCNK5/SCN5A/CATSPER3/KCNJ11/KCNA3/TRPM1/ASIC2/TMC2/CHRNA6/HCN1/KCNE3/KCNC2/ANX…
BP	GO:0050852	T cell receptor signaling pathway	132	-0.539563450002014	-1.57145798523137	0.00028089321384065	0.0197393504632293	0.0182890165412936	4977	tags=38%, list=20%, signal=31%	PHPT1/BTN2A3P/LILRB4/FOXP3/PTPRC/CD226/PRAM1/CTLA4/BTN3A2/TXK/CD28/BTN2A2/CEACAM1/BTN3A3/BTN3A1/HLA-A/MOG/ITK/HLA-DQB1/CD247/CCR7/TESPA1/PTPN22/SKAP1/BTNL8/BTNL9/LCK/HLA-DPB1/SLA2/CD3G/TRAC/UBASH3A/VTCN1/PVRIG/CD3E/SH2D1A/CACNB4/THEMIS/TRGC1/ZAP70/HLA-DRB1/LIME1/TRAT1/CD8A/CD160/TRBC2/TRDC/TRGC2/CD3D/CD8B
CC	GO:0071745	IgA immunoglobulin complex	10	-0.893881986997868	-1.79550669607549	0.000287303061624739	0.0200186929888018	0.0185478345849977	1888	tags=90%, list=7%, signal=83%	IGLC6/IGHA2/IGKC/JCHAIN/IGLC1/IGHA1/IGLC7/IGLC3/PIGR
CC	GO:0045293	mRNA editing complex	10	-0.893179057663813	-1.7940947486993	0.000290513118489052	0.0200722593295545	0.0185974651791709	134	tags=20%, list=1%, signal=20%	A1CF/APOBEC1
BP	GO:0007605	sensory perception of sound	151	-0.533138452202534	-1.56501514298896	0.000302039195344377	0.0206947188676789	0.0191741899711163	3674	tags=33%, list=15%, signal=28%	MYO3B/GRAP/CHRNA9/UCN/WFS1/SIX1/OTOA/MYO3A/ASIC2/TMC2/LRIG1/LRP2/ATP6V0A4/SRRM4/TBX1/SOBP/COL4A3/KIT/USH2A/TMPRSS3/OTOF/CACNA1D/COL11A2/EPYC/GABRB2/OTOG/LHFPL5/MYO15A/GRM7/KCNQ1/EYA1/CDH23/STRC/SLC26A5/SLC26A4/P2RX2/USH1C/ESPNL/ATP6V1B1/GABRA5/HPN/DCDC2/MYO1A/TSPEAR/CLIC5/CRYM/CEACAM16/MYO7B/PKHD1L1/CLRN3
BP	GO:0014003	oligodendrocyte development	42	-0.665688631259247	-1.7345835687496	0.000311504930461683	0.021166888745917	0.0196116675228465	3769	tags=38%, list=15%, signal=32%	SOX10/FA2H/ABCA2/MYRF/CNTN2/PLP1/MAL/SOX11/CLU/MAG/ASPA/KCNJ10/NKX2-2/ASCL1/SHH/NKX6-2
BP	GO:0001666	response to hypoxia	278	0.314213122250061	1.38191946363112	0.000317682677511226	0.0214097292991582	0.0198366655491694	3179	tags=28%, list=13%, signal=25%	ADIPOQ/IL1A/PKLR/BIRC2/LEP/TGFB2/ANGPTL4/TFRC/NDRG1/PGF/SLC2A1/LOXL2/HIF1A/TERT/HK2/ADM/PLOD2/PTGS2/ITGA2/VEGFC/TNF/FOS/PLAU/BMP2/RYR1/EGR1/ADAM17/PLEKHN1/MYC/ALAS2/ANGPT2/HMOX1/THBS1/MALAT1/STC2/SOD2/CPEB2/AK4/PGK1/DDIT4/VEGFA/EDN1/PLK3/EPAS1/ACTN4/AJUBA/PLAT/KCNK2/SCN2A/EGLN1/MMP14/EGLN3/BNIP3/KCND2/TH/CAV1/NPEPPS/NOTCH1/CPEB1/PDK1/SIRT2/RYR2/CYGB/TIGAR/PDGFA/ADAM8/UBQLN1/ITPR2/CA9/NFE2L2/SLC9A…
CC	GO:0030684	preribosome	70	0.456120742279626	1.64162028868071	0.00033653843212241	0.0224960893407354	0.0208432061041496	7245	tags=50%, list=29%, signal=36%	HEATR1/PWP2/WDR3/NIP7/RRP15/RIOK3/RIOK1/TSR1/FCF1/WDR36/RRS1/PRKDC/EBNA1BP2/DCAF13/UTP23/SRFBP1/NOP9/RRP1B/NOP14/UTP6/UTP3/BYSL/NOB1/LTV1/NOL6/PDCD11/UTP18/RSL1D1/KRR1/BOP1/BMS1/WDR12/MDN1/FTSJ3/NOL10
BP	GO:0030728	ovulation	22	0.713484653394934	2.07246608251191	0.000341546204174085	0.0226467168606397	0.0209827663803723	2244	tags=55%, list=9%, signal=50%	AFP/LEP/EREG/ADAMTS1/NRIP1/INHBA/PTGS2/GPR149/TNFAIP6/PLAT/IL4R/RGS2
BP	GO:2000630	positive regulation of miRNA metabolic process	54	0.513091053455851	1.79887674348598	0.000368570403070179	0.0242430868323441	0.0224618442696327	3201	tags=39%, list=13%, signal=34%	PRL/TGFB2/APLN/HIF1A/FOSL1/TERT/TNF/LIN28B/FOS/BMP2/EGR1/MYC/JUN/TGFB1/ZC3H12A/NR3C1/PDGFB/TEAD1/PNPT1/SMAD3/KLF4
BP	GO:0007606	sensory perception of chemical stimulus	328	-0.460968879171766	-1.39445731789921	0.000377076758298382	0.0246057548153118	0.0227978654954502	4030	tags=16%, list=16%, signal=13%	OR2H2/OR7A5/OR7C1/CFAP69/TAS1R3/OR2B8P/OR10G2/OR2B2/OR10A6/SCNN1A/OR2H1/OR2T8/ASIC2/LEF1/OR2I1P/OR2A42/TAS2R4/ASIC3/UGT2A1/OR52N4/AZGP1/GNG13/OR5K2/OMP/NXNL2/P2RX3/CST1/OBP2A/PIP/REEP2/OR2B6/P2RX2/OR7D2/RTP3/CST2/GFY/OR2W6P/OR2A4/RTP5/OR13J1/OBP2B/DRD2/CALHM3/PKD1L3/SYT10/TAS1R1/CNGA2/GNAT3/PIGR/CST4/TRPM5
BP	GO:0009311	oligosaccharide metabolic process	64	-0.605430701914037	-1.65040206627407	0.000407917117127093	0.0261216623624652	0.0242023928762576	5186	tags=41%, list=21%, signal=32%	FUT2/ST8SIA4/B4GALNT2/LCT/IDUA/ST8SIA3/ST8SIA1/FUT6/ST6GALNAC1/FBP1/ST8SIA6/ST8SIA5/GAL3ST3/B3GALT2/ST6GAL2/FUT7/FUT9/AMY1B/NEU4/FBP2/ST8SIA2/AMY1A/FUT5/SI/TREH/B3GALT5
BP	GO:0001708	cell fate specification	108	-0.561744445678866	-1.61160503811711	0.000406493100734653	0.0261216623624652	0.0242023928762576	5296	tags=40%, list=21%, signal=32%	DMRTA2/SOX18/NANOG/POU4F1/WNT3A/SFRP2/POU5F1/HOXA11/TBX15/DHH/EYA2/TBX18/SIX1/CDON/PAX6/PTCH2/NTRK3/GSC/MNX1/LHX3/TBX1/OLIG3/ISL2/TBX21/MESP1/FEV/ISL1/EYA1/EOMES/TBX10/SOX17/POU3F2/NKX2-2/DMRT3/AR/ATOH1/PAX2/FOXA2/ASCL1/MYT1L/SHH/SOX1/IHH
BP	GO:0006813	potassium ion transport	236	-0.482828341604357	-1.44502777014115	0.000409838779464609	0.0261216623624652	0.0242023928762576	4817	tags=34%, list=19%, signal=28%	KCNA6/KCNRG/KCNAB3/KCNK17/ANK2/SLC12A5/AQP1/HTR2A/KCNJ1/KCND1/FXYD2/KCNMB2/WNK4/SLC12A2/KCNN3/ATP1B2/CASQ2/KCNV1/SLC9A3/KCNMB1/SNAP25/KCNK5/KCNJ11/KCNA3/HCN1/KCNE3/KCNC2/KCNJ16/KCNN1/LRRC55/KCNK9/ACTN2/SLC12A7/KCNU1/ATP4B/EDN3/KCNK12/KCNIP3/CACNA1D/SLC9A2/SLC12A3/KCNIP1/KCNK4/KCNC1/KCNJ4/WNK2/ATP1A2/KEL/KCNJ10/KCNQ1/ATP4A/KCNT1/KCNH3/FXYD1/KCNH2/ATP1A4/KCNB1/KCNF1/KCNA1/KCNJ13/DPP10/ADRA2A/KCNH6/…
MF	GO:0015276	ligand-gated ion channel activity	146	-0.526009265329821	-1.5425678790945	0.00042615097283246	0.0267466664017442	0.0247814752140499	4782	tags=40%, list=19%, signal=32%	GRID1/TRPM2/HTR3B/GRIN2C/P2RX4/AQP1/KCNJ1/GRIK5/KCNN3/P2RX1/ZACN/SCNN1A/CHRNA9/GLRB/KCNJ11/ASIC2/CHRNA6/HCN1/ANXA6/KCNJ16/KCNN1/CHRNA1/ASIC3/GABRA1/HTR3A/ASIC4/CHRNA3/GRIA1/GRIA2/GRIK4/P2RX3/GABRB2/KCNJ4/CNGA3/KCNJ10/GABRA4/GRID2/CHRNA4/HTR3E/GABRA2/GABRP/P2RX2/KCNH2/KCNJ13/KCNH6/GABRA5/SLC1A7/TRPM8/CFTR/GRIN2A/KCNJ18/CHRNG/ABCC8/HCN4/CNGA2/CHRND/TRPM5/GABRG3
MF	GO:0022834	ligand-gated channel activity	146	-0.526009265329821	-1.5425678790945	0.00042615097283246	0.0267466664017442	0.0247814752140499	4782	tags=40%, list=19%, signal=32%	GRID1/TRPM2/HTR3B/GRIN2C/P2RX4/AQP1/KCNJ1/GRIK5/KCNN3/P2RX1/ZACN/SCNN1A/CHRNA9/GLRB/KCNJ11/ASIC2/CHRNA6/HCN1/ANXA6/KCNJ16/KCNN1/CHRNA1/ASIC3/GABRA1/HTR3A/ASIC4/CHRNA3/GRIA1/GRIA2/GRIK4/P2RX3/GABRB2/KCNJ4/CNGA3/KCNJ10/GABRA4/GRID2/CHRNA4/HTR3E/GABRA2/GABRP/P2RX2/KCNH2/KCNJ13/KCNH6/GABRA5/SLC1A7/TRPM8/CFTR/GRIN2A/KCNJ18/CHRNG/ABCC8/HCN4/CNGA2/CHRND/TRPM5/GABRG3
MF	GO:0008528	G protein-coupled peptide receptor activity	143	-0.525834949156262	-1.5411286204622	0.000449020636035916	0.0279685429506614	0.0259135753029659	5489	tags=46%, list=22%, signal=36%	NLRP6/NPFFR2/RAMP2/NMUR2/CMKLR1/TACR2/CCKBR/RXFP1/CCR6/GPR83/RAMP1/ADCYAP1R1/F2RL2/ACKR2/AGTR1/CCR2/VIPR1/RAMP3/CCR4/OXTR/GRPR/AVPR2/GPR17/GCGR/GHRHR/CCR5/GP1BA/MC4R/TACR3/CCR7/NMUR1/CRHR2/GLP1R/GALR1/SSTR3/CCR10/SSTR5/TSHR/XCR1/NPR1/CXCR4/TACR1/CYSLTR1/PTH1R/NTSR2/CXCR6/AVPR1B/PROKR1/CCR9/OPRD1/HCRTR1/QRFPR/CXCR3/GPR171/SORCS1/NPFFR1/NPY6R/OPRK1/GPR35/MAS1/VIPR2/SSTR2/SCTR/CRHR1/AGTR2/SSTR1
BP	GO:0034605	cellular response to heat	63	0.502051959992155	1.78505551615901	0.000464003811007993	0.0286845062714866	0.0265769337575374	6724	tags=57%, list=27%, signal=42%	IL1A/PTGS2/CHORDC1/HMOX1/THBS1/IER5/HSP90AA4P/HSP90AB2P/BAG3/GSK3B/DHX36/HSP90AB3P/EIF2S1/DNAJB6/HSPA6/SCARA5/EP300/LYN/CLPB/CXCL10/NF1/DNAJB1/TPR/MTOR/MAPKAPK2/ATR/PRKACA/MAPT/HSP90AA1/DNAJC2/STAC/HSP90AB1/IRAK1/HDAC2/VCP/HSPA1A
CC	GO:0034702	ion channel complex	290	-0.46640713505002	-1.40532291495333	0.000475007745519683	0.0291456245049465	0.0270041716757733	5733	tags=39%, list=23%, signal=30%	GABRR3/SCN1A/SCNN1D/DLG3/CHRNA7/CNIH3/GRIN2B/TRPC3/KCNN4/GABRD/KCNMA1/CATSPER2/KCNAB2/HTR3D/CATSPERG/DPP6/KCNE1/SMDT1/SHISA6/VWC2L/KCNA6/KCNAB3/BEST4/HTR3B/GRIN2C/CACNA1C/GRIK5/KCND1/KCNMB2/CNIH2/BEST3/CACNG4/UNC80/CASQ2/KCNV1/CACNA2D3/CPT1C/MICU3/KCNMB1/SCNN1A/CHRNA9/OLFM3/SHISA7/PKD1L1/SCN5A/GLRB/CATSPER3/KCNJ11/KCNA3/CHRNA6/HCN1/KCNC2/KCNJ16/KCNN1/TRPV6/CATSPER4/LRRC55/CACNA1H/CHRNA1/SHISA8/GA…
BP	GO:0048663	neuron fate commitment	67	-0.601204651295093	-1.64702354268314	0.000480022060795634	0.0292351213619386	0.027087092818542	3423	tags=36%, list=14%, signal=31%	SIX1/PAX6/ZNF521/NTRK3/MNX1/LHX3/OLIG3/PRRX1/ISL2/NKX2-1/FEV/ISL1/EYA1/POU3F2/NKX2-2/DMRT3/ATOH1/ASCL1/MYT1L/FOXN4/SHH/NKX6-2/SOX1/IHH
BP	GO:0031343	positive regulation of cell killing	64	-0.60145590157318	-1.63956677385358	0.000510536558500162	0.030639646598455	0.0283884216201742	4707	tags=56%, list=19%, signal=46%	IL12RB1/XCL1/HLA-H/PTPRC/CD226/STAP1/HLA-F/HLA-B/KLRC2/HLA-A/CD1C/KLRC4/HLA-DRA/CADM1/CD1A/HLA-G/NCR3/KLRC4-KLRK1/PRF1/AZGP1/IFNG/IL12B/LAG3/FCER2/KLRD1/SH2D1A/SLAMF6/CD1E/CRTAM/KLRK1/HLA-DRB1/KLRC3/NOS2/CD1B/CD160/IL12A
CC	GO:1902495	transmembrane transporter complex	364	-0.449229047549604	-1.35842747590927	0.000508829031107653	0.030639646598455	0.0283884216201742	5733	tags=36%, list=23%, signal=28%	GABRR3/UQCRQ/SCN1A/SCNN1D/NDUFA13/DLG3/CHRNA7/CNIH3/GRIN2B/NDUFA3/TRPC3/KCNN4/NDUFS7/NDUFA11/NDUFS6/GABRD/KCNMA1/CATSPER2/KCNAB2/HTR3D/UQCR11/CATSPERG/DPP6/KCNE1/NDUFA2/SMDT1/SHISA6/VWC2L/KCNA6/KCNAB3/BEST4/HTR3B/GRIN2C/CACNA1C/GRIK5/NDUFS8/KCND1/FXYD2/KCNMB2/CNIH2/BEST3/CACNG4/UNC80/ATP1B2/CASQ2/KCNV1/CACNA2D3/CPT1C/MICU3/KCNMB1/SCNN1A/ABCA2/CHRNA9/NDUFB11/OLFM3/SHISA7/PKD1L1/SCN5A/GLRB/CATSPER3…
BP	GO:0014909	smooth muscle cell migration	70	0.447488668128877	1.61055266393634	0.000536788997252685	0.0319817328653013	0.0296318991084491	2893	tags=34%, list=11%, signal=30%	ADIPOQ/SERPINE1/HAS2/ITGB3/ADAMTS1/P2RY6/VTN/TERT/ITGA2/PLAU/GRB10/LPAR1/NR4A3/PLAT/GNA12/SEMA6D/CYP1B1/NRP1/PDGFB/DOCK7/GNA13/PDGFA/NFE2L2/S100A11
BP	GO:0034765	regulation of ion transmembrane transport	492	-0.433591487881559	-1.3203791861211	0.000563272886661975	0.0333181990944947	0.0308701694871088	4959	tags=31%, list=20%, signal=25%	OSR1/CYBA/KCNE1/SHISA6/KCNA6/KCNRG/CAPN3/HVCN1/KCNAB3/KCNK17/ANK2/XCL1/ADCYAP1R1/P2RX4/PLA2G6/CACNA1C/CTSS/FGF14/SHANK1/KCNJ1/DRD4/CCR2/RGN/KCND1/FXYD2/CABP1/WNK4/CNIH2/CACNG4/ATP1B2/CASQ2/P2RX1/KCNV1/CACNA2D3/RAMP3/PRRT1/CXCL9/KCNMB1/TMEM37/SHISA7/KCNK5/SCN5A/AKAP5/CATSPER3/GRM6/KCNJ11/CX3CL1/KCNA3/ASIC2/TMC2/HRC/HCN1/KCNE3/CORO1A/KCNC2/KCNJ16/GJC2/NLGN3/CATSPER4/CRHBP/PRKD1/GSG1L/FXYD7/LRRC55/T…
CC	GO:0099055	integral component of postsynaptic membrane	116	-0.547664595784668	-1.57834637044916	0.000569355178465934	0.0334374162667636	0.0309806272673531	4357	tags=43%, list=17%, signal=36%	HTR2A/GRIK5/EFNB3/CLSTN2/CNIH2/ATP2B2/CACNG4/P2RX1/DCC/ADRA1A/NLGN4X/ADORA2A/CHRNA9/SHISA7/KCNA3/CHRNA6/NTRK3/GRM2/NLGN3/NRCAM/GSG1L/CHRM2/CHRNA1/PCDH8/LRFN5/DAGLA/GRIA1/GRIK4/ADAM22/FXYD6/EPHA7/KCNC1/GABRB2/OPRD1/GABRA4/GRID2/GABRA2/KCNA1/SLITRK3/ADRA2A/OPRK1/GABRA5/DRD2/GRIN2A/CHRM1/ERBB4/LRRC4C/SHISA9/CHRND/LRRTM1
BP	GO:2000622	regulation of nuclear-transcribed mRNA catabolic process, nonsense-mediated decay	11	-0.867864087348044	-1.77685261646906	0.000593182717536895	0.0345897042807684	0.0320482517865958	134	tags=27%, list=1%, signal=27%	SECISBP2/A1CF/APOBEC1
BP	GO:0070646	protein modification by small protein removal	151	0.361601154667773	1.48767075443498	0.000607815292108207	0.0351933614909414	0.0326075557374877	6689	tags=38%, list=27%, signal=28%	OTUB2/TNFAIP3/USP32/UCHL1/OTUD1/USP43/ZC3H12A/YOD1/USP14/UCHL5/USP31/USP45/MYSM1/ITCH/ZRANB1/OTUD6B/USP53/SENP2/USP10/UCHL3/TAF5L/USP15/USP12/DESI1/TAF2/SENP5/PSMD14/COPS2/USP25/ATXN7L3/USP9X/USP24/USP2/JOSD1/USP47/DESI2/USP9Y/STAMBPL1/TADA1/USP37/BRCA1/OTULIN/OTUD4/SENP1/TOR1A/USP42/TAF12/STAMBP/OTUD7B/USP46/CDK1/USP8/USP34/USP33/BAP1/ATXN7/USP38/VCP
CC	GO:0005833	hemoglobin complex	11	0.82979766868883	1.98475018412836	0.000613497030744543	0.0352739341732981	0.0326822084026371	1864	tags=55%, list=7%, signal=51%	HBB/AHSP/HBM/HBA1/HBG2/HBQ1
BP	GO:0002396	MHC protein complex assembly	18	-0.781795370179889	-1.76590588753287	0.000627357559971933	0.0355733369523395	0.0329596127877813	3062	tags=72%, list=12%, signal=63%	HLA-DPA1/HLA-DQB1/HLA-DOB/HLA-DQA2/HLA-DRA/HLA-DMA/HLA-DPB1/HLA-DOA/HLA-DMB/HLA-DQA1/HLA-DRB1/HLA-DQB2/HLA-DRB5
BP	GO:0002501	peptide antigen assembly with MHC protein complex	18	-0.781795370179889	-1.76590588753287	0.000627357559971933	0.0355733369523395	0.0329596127877813	3062	tags=72%, list=12%, signal=63%	HLA-DPA1/HLA-DQB1/HLA-DOB/HLA-DQA2/HLA-DRA/HLA-DMA/HLA-DPB1/HLA-DOA/HLA-DMB/HLA-DQA1/HLA-DRB1/HLA-DQB2/HLA-DRB5
MF	GO:0001653	peptide receptor activity	149	-0.513620788436313	-1.50832601910418	0.000654178428510908	0.0368401030083335	0.0341333041610198	5489	tags=44%, list=22%, signal=35%	NLRP6/NPFFR2/RAMP2/NMUR2/CMKLR1/TACR2/CCKBR/RXFP1/CCR6/GPR83/RAMP1/ADCYAP1R1/F2RL2/ACKR2/AGTR1/CCR2/VIPR1/RAMP3/CCR4/OXTR/GRPR/AVPR2/GPR17/GCGR/GHRHR/CCR5/GP1BA/MC4R/TACR3/CCR7/NMUR1/CRHR2/GLP1R/GALR1/SSTR3/CCR10/SSTR5/TSHR/XCR1/NPR1/CXCR4/TACR1/CYSLTR1/PTH1R/NTSR2/CXCR6/AVPR1B/PROKR1/CCR9/OPRD1/HCRTR1/QRFPR/CXCR3/GPR171/SORCS1/NPFFR1/NPY6R/OPRK1/GPR35/MAS1/VIPR2/SSTR2/SCTR/CRHR1/AGTR2/SSTR1
MF	GO:0042287	MHC protein binding	36	-0.67935673161271	-1.72493811090657	0.000674778948371824	0.0377417177790009	0.0349686734648542	3986	tags=67%, list=16%, signal=56%	CD81/HLA-E/TAPBP/PILRB/CD4/COL2A1/PILRA/TRGV3/TRBV7-9/TRAV29DV5/TRGV9/CD244/KLRC4-KLRK1/TRAV8-4/TRAV19/KIR3DL2/LAG3/CD74/KLRD1/KLRK1/CD8A/TRBV12-3/FCRL6/CD8B
BP	GO:0090050	positive regulation of cell migration involved in sprouting angiogenesis	21	0.686034543744433	1.95931915259026	0.000708058488407551	0.0393355195384249	0.036445371839299	2373	tags=43%, list=9%, signal=39%	FGFBP1/PLK2/PTGS2/FOXC2/HMOX1/SRPX2/ANXA1/VEGFA/NRP1
BP	GO:0003352	regulation of cilium movement	36	-0.677592156180685	-1.72045772045685	0.00071939144842568	0.0394397625711714	0.0365419556936547	4318	tags=56%, list=17%, signal=46%	RGN/KIF9/CFAP69/CCDC65/TACR3/TAC4/GAS2L2/SEMG2/CCDC40/TPPP2/TACR1/DNAAF1/CFAP45/EPPIN/TEX101/CFAP43/SEMG1/DRC1/RSPH4A/TTLL6
CC	GO:0099699	integral component of synaptic membrane	152	-0.515086814635329	-1.51265840665661	0.000719528628761336	0.0394397625711714	0.0365419556936547	4357	tags=39%, list=17%, signal=32%	HTR2A/GRIK5/EFNB3/CLSTN2/CNIH2/ATP2B2/CACNG4/P2RX1/DCC/ADRA1A/NLGN4X/ADORA2A/CHRNA9/CNR1/SHISA7/KCNA3/CHRNA6/NTRK3/GRM2/NLGN3/NRCAM/GSG1L/CHRM2/CHRNA1/GPM6A/PCDH8/PRRT2/CADM3/LRFN5/DAGLA/GRIA1/SLC1A2/GRIK4/ADAM22/P2RX3/FXYD6/EPHA7/KCNC1/GABRB2/OPRD1/GABRA4/ATP2B3/GRID2/GABRA2/KCNA1/SLITRK3/ADRA2A/OPRK1/GABRA5/KCNA2/DRD2/GRIN2A/CHRM1/ERBB4/LRRC4C/SHISA9/CHRND/LRRTM1/GABRG3
BP	GO:0010893	positive regulation of steroid biosynthetic process	21	0.685511551305321	1.95782548275693	0.000726814734005097	0.039575302933708	0.0366675373300445	2207	tags=38%, list=9%, signal=35%	CGA/IL1A/ADM/TNF/IGF1R/ABCG4/BMP6/STARD4
BP	GO:2001237	negative regulation of extrinsic apoptotic signaling pathway	96	0.417235405161614	1.5927452005799	0.000741038768614111	0.0400843470759554	0.0371391798369829	2498	tags=27%, list=10%, signal=24%	IL1A/YAP1/CSF2/IL1B/SERPINE1/PF4/TGFBR1/TERT/TNFAIP3/TNF/FGG/ITGA6/GCLC/GCLM/EYA4/SNAI2/HMOX1/THBS1/ICAM1/ITGAV/IFI6/NRP1/ITPRIP/ACVR1/PSME3/MCL1
MF	GO:0005149	interleukin-1 receptor binding	17	0.750207983180627	2.0139236944434	0.000752163737850294	0.0401577289130202	0.0372071699987873	1799	tags=47%, list=7%, signal=44%	IL1A/IL36B/IL1B/IL1RAP/IL36RN/IL36G/IL1RN/IL1F10
BP	GO:0001912	positive regulation of leukocyte mediated cytotoxicity	57	-0.602014978390617	-1.62561389002752	0.000750017113652686	0.0401577289130202	0.0372071699987873	4707	tags=58%, list=19%, signal=47%	IL12RB1/XCL1/HLA-H/PTPRC/CD226/STAP1/HLA-F/HLA-B/KLRC2/HLA-A/CD1C/KLRC4/HLA-DRA/CADM1/CD1A/HLA-G/NCR3/KLRC4-KLRK1/AZGP1/IL12B/LAG3/KLRD1/SH2D1A/SLAMF6/CD1E/CRTAM/KLRK1/HLA-DRB1/KLRC3/NOS2/CD1B/CD160/IL12A
BP	GO:0002495	antigen processing and presentation of peptide antigen via MHC class II	30	-0.704373450838646	-1.75636652174358	0.000788228129836897	0.0418116882807675	0.0387396059465509	3062	tags=57%, list=12%, signal=50%	CTSF/CTSS/HLA-DPA1/HLA-DQB1/HLA-DOB/HLA-DQA2/HLA-DRA/HLA-DMA/CTSE/HLA-DPB1/HLA-DOA/CD74/HLA-DMB/HLA-DQA1/HLA-DRB1/HLA-DQB2/HLA-DRB5
BP	GO:0002478	antigen processing and presentation of exogenous peptide antigen	38	-0.659972488529699	-1.6937195512084	0.000813829402475865	0.0428929829945933	0.0397414533449246	3272	tags=50%, list=13%, signal=44%	CTSF/CTSS/HLA-F/HLA-DPA1/HLA-A/HLA-DQB1/HLA-DOB/HLA-DQA2/HLA-DRA/HLA-DMA/CTSE/HLA-DPB1/HLA-DOA/CD74/HLA-DMB/HLA-DQA1/HLA-DRB1/HLA-DQB2/HLA-DRB5
BP	GO:0043589	skin morphogenesis	11	0.820677449232568	1.96293600227641	0.000846219700448929	0.0443160406184146	0.0410599528806497	2286	tags=55%, list=9%, signal=50%	CDSN/TP63/ERRFI1/ITGA2/ITGA6/ITGB4
CC	GO:0071735	IgG immunoglobulin complex	10	-0.870977676093623	-1.74949967927041	0.00087530892126944	0.0455493034852996	0.0422026026863887	2324	tags=90%, list=9%, signal=82%	IGHG1/IGLC6/IGKC/IGHG2/IGLC1/IGHG3/IGHA1/IGLC7/IGLC3
CC	GO:0098858	actin-based cell projection	214	-0.485861922928509	-1.45707127585136	0.000881360010020307	0.045575735864069	0.0422270929660176	6105	tags=38%, list=24%, signal=29%	MORN4/PLS1/NLGN1/FARP1/GAP43/PODXL/FZD3/ELMOD3/MUC20/FOXA1/LRRK2/ESPN/JAM3/MYO1F/PVALB/SCIMP/WASH3P/DCXR/LCP1/TPRN/IQGAP2/SRCIN1/MYO1G/CDC14A/MTTP/ACTC1/PALM/MYO7A/ACTA2/CUBN/OXTR/ERMN/MYO3B/CDHR2/CEACAM1/AMN/SPN/MYO3A/ACTG2/TMC2/ANGPT1/STARD10/CLCA1/GPM6A/FMN2/ICAM2/ACTN2/HLA-G/FSCN2/CALB1/PDZK1/USH2A/LHFPL5/MYO15A/TBC1D10C/CDH23/UNC5C/STRC/USH1C/ESPNL/STRCP1/PPP1R9A/ENPP7/LY6G6D/VCAM1/ATP6V1B1/…
CC	GO:0071556	integral component of lumenal side of endoplasmic reticulum membrane	27	-0.725794381276196	-1.7647439902222	0.000901678101004424	0.0457072862298271	0.0423489777676399	4644	tags=70%, list=18%, signal=57%	HLA-E/TAPBP/HLA-H/HLA-C/SPPL2B/HLA-F/HLA-B/HLA-DPA1/HLA-A/HLA-DQB1/HLA-DQA2/HLA-DRA/HLA-G/HLA-DPB1/CD74/HLA-DQA1/HLA-DRB1/HLA-DQB2/HLA-DRB5
CC	GO:0098553	lumenal side of endoplasmic reticulum membrane	27	-0.725794381276196	-1.7647439902222	0.000901678101004424	0.0457072862298271	0.0423489777676399	4644	tags=70%, list=18%, signal=57%	HLA-E/TAPBP/HLA-H/HLA-C/SPPL2B/HLA-F/HLA-B/HLA-DPA1/HLA-A/HLA-DQB1/HLA-DQA2/HLA-DRA/HLA-G/HLA-DPB1/CD74/HLA-DQA1/HLA-DRB1/HLA-DQB2/HLA-DRB5
MF	GO:0005267	potassium channel activity	120	-0.526043397073237	-1.52243563405562	0.000906140556490126	0.0457072862298271	0.0423489777676399	5394	tags=45%, list=21%, signal=36%	KCNN4/KCNMA1/KCNAB2/TMEM175/KCNE1/KCNA6/KCNAB3/KCNK17/AQP1/KCNJ1/GRIK5/KCND1/KCNMB2/KCNN3/KCNV1/KCNMB1/SNAP25/KCNK5/KCNJ11/KCNA3/HCN1/KCNE3/KCNC2/KCNJ16/KCNN1/LRRC55/KCNK9/KCNK12/KCNIP3/GRIK4/KCNIP1/KCNK4/KCNC1/KCNJ4/KCNJ10/KCNQ1/KCNT1/KCNH3/KCNH2/KCNB1/KCNF1/KCNA1/KCNJ13/KCNH6/KCNA2/FXYD4/KCNJ18/ABCC8/KCNH8/HCN4/LRRC52/KCNB2/LRRC26/TRPM5
BP	GO:0016579	protein deubiquitination	133	0.369051617497549	1.45909837513204	0.00090215560106657	0.0457072862298271	0.0423489777676399	6689	tags=39%, list=27%, signal=29%	OTUB2/TNFAIP3/USP32/UCHL1/OTUD1/USP43/ZC3H12A/YOD1/USP14/UCHL5/USP31/USP45/MYSM1/ITCH/ZRANB1/OTUD6B/USP53/USP10/UCHL3/TAF5L/USP15/USP12/TAF2/PSMD14/USP25/ATXN7L3/USP9X/USP24/USP2/JOSD1/USP47/DESI2/USP9Y/STAMBPL1/TADA1/USP37/BRCA1/OTULIN/OTUD4/USP42/TAF12/STAMBP/OTUD7B/USP46/CDK1/USP8/USP34/USP33/BAP1/ATXN7/USP38/VCP
BP	GO:0046631	alpha-beta T cell activation	170	-0.497493769977425	-1.47512766869608	0.000922477466874456	0.0462476203209864	0.0428496112180387	6219	tags=43%, list=25%, signal=33%	CD81/HLX/TCIRG1/IL15/HLA-E/IRF1/TNFSF4/IL2RA/CDH26/PRKCQ/INS/EBI3/TMEM98/BCL2/NCKAP1L/DOCK2/LILRB4/FOXP3/IL12RB1/XCL1/IL27/PTPRC/AGER/CCR2/SOCS1/TNFSF8/SASH3/MYB/CD28/ADORA2A/WDFY4/LGALS9B/SPN/LEF1/JAK3/HLA-A/ITK/MAPK8IP1/CD247/NKX2-3/PTPN22/HLA-DRA/TOX/TNFRSF14/GPR18/BATF/IFNG/RASAL3/FUT7/IL2RG/IL12B/LGALS9/CD3G/TBX21/TRAC/CD3E/SLAMF6/NKG7/CRTAM/EOMES/ZAP70/LY9/HLA-DRB1/CD160/TRBC2/CD3D/PLA2G2D/…
BP	GO:0045165	cell fate commitment	275	-0.458524861684453	-1.37777200680582	0.000929752218342698	0.0463298347831131	0.0429257850344249	5177	tags=31%, list=21%, signal=25%	BCL2/SOX18/NANOG/SLAMF8/POU4F1/WNT3A/SFRP2/GSX1/FGF10/FOXP3/IL12RB1/POU5F1/HOXA11/TBX15/LBX1/GBX1/MYF6/WNT5B/DHH/EYA2/MITF/WNT2/TNXB/WNT4/TBX18/SIX1/CDON/SPN/PAX6/NR2F2/ZNF521/NEUROG1/PTCH2/NTRK3/GDF3/GSC/MNX1/LHX3/GATA5/GDF7/RAG2/TOX/TBX1/WNT8B/BATF/OLIG3/PRRX1/IL12B/ISL2/TBX21/SOX8/NKX2-1/WNT6/MESP1/WT1/FEV/GATA1/WNT9B/ISL1/SLAMF6/EYA1/EOMES/TRIM15/LY9/TBX10/SOX17/SPDEF/POU3F2/ONECUT2/DSCAML1/N…
MF	GO:0030297	transmembrane receptor protein tyrosine kinase activator activity	14	0.783058321549354	1.98554668055961	0.00097370905444477	0.0482279267809934	0.044684416151026	754	tags=57%, list=3%, signal=55%	EPGN/EREG/AREG/NRG1/HBEGF/TGFA/EGF/EGFR
