# Supplementary material for: Identification and validation of ubiquitination-related genes for predicting cervical cancer outcome
Source: Front Genet. 2025 Jul 30;16:1578075. doi: 10.3389/fgene.2025.1578075 (PMC12343280; doi:10.3389/fgene.2025.1578075)
Supplement: Supplementary file 2 [file DataSheet3.csv]

	baseMean	log2FoldChange	lfcSE	pvalue	padj	Regulated
PNLIP	8.54637845366386	-8.16582367359685	2.00314863100515	0.00101568155400545	0.0023241910189413	down
CELA2A	2.80126359663738	-7.99154066057644	1.44125346616045	1.84119707504046e-06	7.00076077388749e-06	down
MIR143HG	213.749028947484	-7.89965062888783	0.439139258385556	2.53572377705541e-71	1.96687640973598e-68	down
AMY2A	4.798444455061	-7.77235551268716	1.27239565613784	1.27243324487856e-08	6.86127528315917e-08	down
RP11-864N7.4	6.45222518816753	-7.52468673490698	0.764066266655362	4.66628770733717e-22	1.29970583726561e-20	down
RP11-212I21.3	3.18101375172131	-7.45545608896848	0.902247006921075	1.74482109008684e-15	2.43258090647891e-14	down
LIPF	5.80780557240231	-7.43063171433321	1.42167928302295	1.48824532389842e-06	5.75186706263442e-06	down
VSTM2B	3.23996062168325	-7.34841365945214	1.65416870066952	0.000120354074147968	0.000329592728786298	down
CELA3B	3.09770793679404	-7.1763494152831	1.14853132835254	3.43886276840285e-09	2.01983869396071e-08	down
LINC00844	1.83987207276371	-7.09356129990678	1.139959552621	1.15287960832418e-08	6.26677836786451e-08	down
TCEAL6	5.2537550284789	-7.08204034064438	1.18174921725302	1.27493081758195e-08	6.87329488998422e-08	down
ZBTB16	73.2051286939999	-6.94211120740402	0.572863134040805	5.0501563372017e-33	3.46565286228826e-31	down
ADAMTS9-AS2	18.7595943282315	-6.91015565653205	0.505103094589968	6.48806638098331e-42	7.38111267351244e-40	down
AC053503.12	5.26596028517216	-6.86896654519036	1.18639748553382	3.81879513728403e-08	1.917036656777e-07	down
RP11-887P2.5	22.3580896309887	-6.854943841928	0.905075517434379	1.94898267126262e-13	2.07780547423196e-12	down
ANGPTL7	14.1784928933051	-6.8289225168363	0.963866970820473	7.3334501640281e-12	6.25505910858471e-11	down
ADAM33	896.133477652426	-6.82579238859494	0.432199047201396	2.09016502925706e-55	5.35019542538931e-53	down
ANGPT4	18.041706738687	-6.80293707577633	0.540632363966718	1.20707400261218e-35	9.68572828992598e-34	down
RP11-334A14.8	3.57444655575993	-6.76560500145872	0.910065999767707	4.11747844675848e-13	4.20235629193289e-12	down
JAZF1-AS1	7.9777327124499	-6.76243709006891	0.494434125435582	5.3372888033756e-42	6.09904381696452e-40	down
LCN6	16.9272382627916	-6.66634963734256	0.694762206076873	3.67152932742757e-21	9.50254157676071e-20	down
PGA3	26.162878602915	-6.65808662257693	1.04152293128167	8.07789933212885e-10	5.22806546661194e-09	down
PGA4	17.3587142791684	-6.65018692119124	0.886486443489493	2.90892013457548e-13	3.0219005148023e-12	down
RSPO2	9.60847646281961	-6.59689985714132	0.990305059798433	1.21592486806535e-10	8.79706863987245e-10	down
AQP7P2	1.49671927578134	-6.57254778106415	1.03406469214147	2.49969480138191e-09	1.50093098360246e-08	down
HAND2-AS1	119.220608158984	-6.55542513980552	0.571715876158243	8.46007722192538e-30	4.59771967408968e-28	down
FGF10	35.4088057652835	-6.54766983538138	0.70975238698054	1.22372846382393e-19	2.75714357246969e-18	down
ACTA2-AS1	110.831910252962	-6.54729379164728	0.416924007490521	6.00329693037932e-55	1.47756145698961e-52	down
CADM3-AS1	42.9865811814601	-6.54516137440917	0.578310644392651	4.4027704811769e-29	2.26300634551576e-27	down
FP325317.1	4.8347083180695	-6.4819083952211	0.744927334601486	1.15096588780873e-17	2.08945204469787e-16	down
FHL5	50.4944019372274	-6.48070558363297	0.460546285612551	2.20180900708793e-44	2.86089873880355e-42	down
FRMD6-AS2	6.12681646084349	-6.45751651350057	1.68142848600721	0.000632585971230895	0.00150332402800086	down
SCARA5	71.843946427681	-6.45095058214683	0.734053119322931	6.43158354004198e-18	1.20431048920596e-16	down
MRGPRF-AS1	3.48825952677672	-6.44207946619562	0.842203796437009	6.87323215090993e-14	7.78125269203191e-13	down
PI16	271.097506375243	-6.41861971732645	0.758287635121407	1.09228485749241e-16	1.76398835944688e-15	down
MAS1	4.52550919150241	-6.41176184756667	0.813231255283842	1.09917754255067e-14	1.38531007172178e-13	down
AC093390.1	3.57760933493668	-6.40915940936554	1.06531489826377	6.75545025830168e-09	3.78959588563989e-08	down
RP11-475B2.1	1.47024873444744	-6.39558662385788	0.916441776524877	3.25761507620118e-11	2.55391035545242e-10	down
RP3-525N10.2	4.92543362843063	-6.37065219074542	1.02098860958671	1.62239976054185e-09	1.00277914120862e-08	down
FIGF	45.2992822531938	-6.36356503078433	0.464130652352921	3.33463777519493e-42	3.89756726628605e-40	down
CPA1	15.4933765170371	-6.36131406408668	1.33248566784155	7.99192960133957e-06	2.71712789218006e-05	down
CELA3A	8.3650894572007	-6.31882977234828	1.87016287135085	0.00373304813402992	0.0076121112950501	down
LINC00989	4.84674832173108	-6.2932731890799	0.638059387577146	1.80991091023227e-22	5.25264054072737e-21	down
LCN10	71.3789885939736	-6.29281358480343	0.599707742321412	3.48636810691737e-25	1.3027819625221e-23	down
CSDC2	221.711227467436	-6.25426190286265	0.483128730636825	8.9060492981747e-38	8.08397673352403e-36	down
C7	477.013760489903	-6.17287146022769	0.772414090250321	5.09930585971554e-15	6.70400267545653e-14	down
RP3-333A15.2	1.84410593184031	-6.1608832998683	1.01980171066827	5.18295050117416e-09	2.95737815377965e-08	down
MEG3	1394.41416288847	-6.15840870023092	0.464451745397587	1.54966178954029e-39	1.58034632776346e-37	down
SCN7A	39.2860240633162	-6.14127245709321	0.777746196469231	9.51661576974728e-15	1.21192444705583e-13	down
EVX2	7.42549635950915	-6.07271654831301	0.705392814651395	2.10326891035507e-17	3.7041830759702e-16	down
MASP1	627.361873379044	-6.04945631184122	0.513220281178124	1.5628877403535e-31	9.63981626260928e-30	down
KLHL33	1.59338513430698	-6.04093555141278	0.582241508422809	7.25326847261159e-25	2.64475659677263e-23	down
OGN	281.691001796077	-6.03212977860735	0.779610079471477	3.34912508637977e-14	3.94512447473828e-13	down
HSPB6	1173.26789792244	-6.00970675744548	0.46130679945296	2.6297099581684e-38	2.43886542750857e-36	down
SLITRK3	22.7305701530875	-5.97165815950682	1.04794892746378	3.81420832088078e-08	1.91548539120238e-07	down
DES	3124.96392822666	-5.94295701071407	0.627950962193261	1.10259341349492e-20	2.75885470236846e-19	down
RSPO1	100.652182976704	-5.94178149944099	0.584506991061679	8.15878371876335e-24	2.70869503046933e-22	down
CLVS2	6.13083514717249	-5.92387332542329	1.13369527344442	5.20889753423534e-07	2.16307836119114e-06	down
CTD-2536I1.2	2.52002858462506	-5.92382561311956	0.581383415428109	4.55272559382941e-24	1.54148302943454e-22	down
PNLIPRP1	1.88351903762203	-5.90617370050423	1.94662271288084	0.0129899007254056	0.0234470410315356	down
CASQ2	34.9158222224015	-5.89754506392398	0.561372425121081	2.22693059263182e-25	8.45738017501436e-24	down
ANGPTL1	90.7752047419747	-5.88116910561097	0.638318322374087	8.74311220540387e-20	1.99997715032818e-18	down
TMEM132C	105.743089678327	-5.87576502740179	0.88058651974756	7.45797224607747e-11	5.57540057192888e-10	down
LGI4	284.942509524273	-5.87488622169278	0.307705224972528	9.17224812167542e-81	1.17391017585263e-77	down
CNN1	1821.53725992536	-5.86727688834702	0.536737765973453	2.7245312280924e-27	1.20657138140971e-25	down
CCL16	1.85545592088696	-5.86029335981165	0.893715541478196	1.43630353144012e-10	1.02781832525224e-09	down
CYP4F24P	1.77200590996218	-5.85769145689794	1.24575791920528	9.52464431093219e-06	3.19782686813918e-05	down
CYP1A1	11.3196446791411	-5.84836735834214	0.930207578094588	8.84600977840888e-10	5.68922895220935e-09	down
TCF23	54.0460840436838	-5.83300911537542	1.09022992306592	2.64037997835234e-07	1.15373517080719e-06	down
MYOCD	99.6176437193339	-5.82521835655498	0.575499994912611	1.17376527925005e-23	3.82250252582233e-22	down
AC093642.1	15.1371926830305	-5.82255318261983	0.673152811773804	1.32102377428389e-17	2.38296304089814e-16	down
HPSE2	114.698070088141	-5.79253807630201	0.587624242681189	1.65908005812204e-22	4.84235715481755e-21	down
ADGRD1	100.05774045713	-5.79050063414753	0.541651455133837	2.96633759056858e-26	1.20906597620675e-24	down
ADH1B	244.330073275223	-5.78887415434214	0.983505506368502	1.15888546108179e-08	6.29675040274052e-08	down
HSPB7	180.72553835939	-5.78515769838167	0.441348110930801	7.92628845922672e-39	7.5704927496577e-37	down
CDH19	33.7743775158946	-5.76369736787638	0.833545719737047	1.22913475528175e-11	1.01819295569407e-10	down
LMOD1	1116.90628900816	-5.75464485697521	0.4384786433701	6.391361491029e-39	6.22679679035884e-37	down
PGA5	6.80947632826294	-5.75068153416643	1.06558698603706	1.7843120826596e-07	8.02830662327963e-07	down
PRLHR	7.0051679403058	-5.74804941339877	1.59919409405126	0.00105342800384556	0.0024036901956173	down
LINC01016	11.9649021225606	-5.74687855513719	0.953598280744641	4.3580349955349e-09	2.51301243029301e-08	down
RP11-343H5.4	9.8571134718151	-5.7449281237068	0.777437090464863	3.58112645755966e-13	3.6813692343034e-12	down
CYP2A7	4.60457778246356	-5.73749731311782	1.30555973271169	3.1092373180317e-05	9.47015083646566e-05	down
GSTM5	122.668849093788	-5.73604333935424	0.447053566097325	2.69683763950303e-37	2.38037769166755e-35	down
CLPS	4.92739097873315	-5.73258180875529	1.0929427726247	4.03815481071074e-07	1.7056872721083e-06	down
GPIHBP1	27.7174456381447	-5.71205581235869	0.460585089780243	5.87614273199544e-35	4.48989926898171e-33	down
MYH11	6172.78229470289	-5.7084912544307	0.554216456272004	1.84433789132048e-24	6.45821026048294e-23	down
C2orf40	58.1973530974121	-5.69459131793056	0.770769599400402	3.76428203637376e-13	3.86156939964231e-12	down
HAND2	178.159778178786	-5.68587317382444	0.505044314645129	5.33195674425754e-29	2.7296419356552e-27	down
NTRK3	72.8310377559732	-5.67999242515793	0.630727293840199	5.18530171608709e-19	1.09965342192776e-17	down
CHRDL2	222.968017187719	-5.67313785763872	0.657480569900065	1.53959257346458e-17	2.75202172506793e-16	down
RP11-394O4.5	323.215635384008	-5.66628694961508	0.37465303482645	2.72640397746717e-51	4.94948671001612e-49	down
ZCCHC12	84.5277718406152	-5.66202935429976	0.66669042842066	4.87247946347292e-17	8.19992484066511e-16	down
ABCA9	103.078192482517	-5.65329153638819	0.431011206834885	6.7209780923513e-39	6.46755173796678e-37	down
CHRDL1	194.208360229336	-5.65077063105963	0.780021005745015	1.09160007821341e-12	1.05759603338489e-11	down
FXYD1	187.729876574291	-5.64466561880355	0.500252826682026	3.91242255689264e-29	2.03289991544304e-27	down
AC009166.7	1.98385537489211	-5.63703428381813	1.1793465461459	4.28227905430532e-06	1.5281402056748e-05	down
CCL14	284.418731989041	-5.62645004375699	0.602725432177117	2.45695855306917e-20	5.94106028029426e-19	down
ADAMTS9-AS1	21.4763535094287	-5.61678827912965	0.671366036225896	1.34489224568423e-16	2.14888931415601e-15	down
PGM5	419.434222850061	-5.60276926612369	0.579198577194706	9.26454926179426e-22	2.520134616941e-20	down
NCAM1	307.706500521793	-5.60036354708212	0.441539754311443	1.63982759120806e-36	1.38530253637468e-34	down
ACTG2	2468.46170263111	-5.59576356195213	0.601423020652945	3.98472089132567e-20	9.4179963670603e-19	down
AQP7P1	2.45271462645857	-5.58375865999006	1.08708203334319	6.29098670946043e-07	2.58020167925106e-06	down
GLP2R	30.4451146967544	-5.56203222486034	0.959596993610652	1.61813998518663e-08	8.61471073228416e-08	down
CTD-3064M3.7	18.2900937179477	-5.54994524765038	0.441389355655418	5.89919979482715e-36	4.80897506841371e-34	down
CTC-296K1.3	1.52426219154984	-5.53897219390665	0.830528027833797	5.64664783689084e-11	4.29658872416453e-10	down
SEL1L2	1.54861725880758	-5.52429784621734	0.923665813017447	4.4830794903598e-09	2.5822093995216e-08	down
CTNNA3	7.41723376720619	-5.50749352372007	0.678912457205575	9.98519713296007e-16	1.43590500568752e-14	down
DPT	445.918806065258	-5.49576102756792	0.492234580811948	1.39101529209715e-28	6.90035240926567e-27	down
PEG3	101.51926787658	-5.48823462129532	0.503977923213015	2.76075439597868e-27	1.21839707368735e-25	down
GPM6A	27.8066597530102	-5.48576308077554	0.77528463410311	3.19963889544525e-12	2.90018260646997e-11	down
CTB-92J24.3	11.5577053523161	-5.46743418128708	0.611756815199475	7.89016560838968e-19	1.64734558791151e-17	down
CRHBP	11.3656312777986	-5.46633482544674	0.470173662849539	5.69533452911543e-31	3.3590663120223e-29	down
C20orf203	4.77227664272413	-5.45753601454252	0.496838844839134	7.67274212755901e-28	3.57089418616596e-26	down
CASP12	3.73990606010758	-5.45402794165695	0.434423608903307	6.53045259010685e-36	5.30666650631635e-34	down
FAM153B	29.580920694821	-5.45095842414771	0.692691213209346	7.3352975755071e-15	9.45426042498768e-14	down
PLN	148.808012204978	-5.4445727893075	0.556900811073081	2.88654898324865e-22	8.16430876510672e-21	down
CTD-2135J3.4	1.33069708585959	-5.43442527329589	1.04133871056668	0.0079538617389712	0.0151180663052236	down
GPR22	7.43886093022173	-5.42449687693553	0.616776806742815	2.68483250450751e-18	5.26618066037384e-17	down
PLK5	19.1616056992589	-5.4009023323116	0.71531565073007	8.6428578459336e-14	9.63131181029005e-13	down
LINC00924	6.24337934799625	-5.39583097187078	0.567587482910899	3.50488258664604e-21	9.10806899191662e-20	down
SERTM1	99.6861774016086	-5.38943430177735	1.18923259176415	1.38462271823398e-05	4.51320358062335e-05	down
LCNL1	23.8724666641936	-5.38688716428116	0.526480302934365	2.71850747170387e-24	9.390774055763e-23	down
RBFOX3	16.2905680765166	-5.36383317836461	0.540156894284879	5.6897251689471e-23	1.73794624283459e-21	down
RP11-182J1.14	2.00312451486987	-5.32012189460861	0.781687392691571	1.6621335427977e-11	1.34851449429454e-10	down
DPP6	80.3581014634973	-5.31208631061491	0.769048684990573	9.76245143226683e-12	8.19041197350816e-11	down
NOVA1	66.8243978479076	-5.29505648498493	0.540172505940886	2.0162693345479e-22	5.79892653442949e-21	down
KCNB1	28.2233334872984	-5.28968212314349	0.748796483266719	3.0499106247177e-12	2.77133696346819e-11	down
PTGIS	379.252447814256	-5.27342913865704	0.56970604912451	4.00105974974272e-20	9.44788989060556e-19	down
ABCA8	89.7506980486361	-5.26756301442721	0.569258382421476	4.03927274492777e-20	9.52933312920886e-19	down
CTC-296K1.4	2.79137153582365	-5.25921855625554	0.832904302509683	4.62354943410233e-10	3.09652001215901e-09	down
AC025165.8	14.7898991596348	-5.25315832943198	0.453265059858581	7.84601431743247e-31	4.56441882916634e-29	down
ATCAY	5.89060015594621	-5.24853356993685	0.933156896175921	3.43736106814041e-08	1.73816932558653e-07	down
CPEB1-AS1	2.69018767294007	-5.23945023673648	0.77070012525271	1.72967084174417e-11	1.4006448761824e-10	down
CTRB1	7.81547015422489	-5.23660998072304	1.64888247883538	0.00363310297515172	0.00742724517650017	down
PTGER3	138.214718150016	-5.22255222739162	0.531426007227037	1.53387378670596e-22	4.50258799521931e-21	down
PLP1	34.5824994241245	-5.22204778990869	0.831192355462784	6.21212574085725e-10	4.08770649328337e-09	down
RP11-236L14.2	15.8355180203379	-5.20781247990388	0.555254604011133	1.1249878861317e-20	2.81214012903448e-19	down
RP11-20J15.3	2.4698042114228	-5.20715377568007	0.658196436828936	3.77826773298382e-15	5.01619912661757e-14	down
GPR17	11.2221550844726	-5.20112570142253	0.517428683827127	1.48027379739664e-23	4.77211188815638e-22	down
SGCA	34.1124290788154	-5.17636235875847	0.470787169440048	6.70174711458304e-28	3.13037629364931e-26	down
CMTM5	3.71202326272399	-5.17328884418284	0.643706730613541	1.40182998060845e-15	1.97482894956712e-14	down
RBM24	58.2554442283663	-5.14431312937018	0.554130133899714	2.76910683652925e-20	6.66173192618789e-19	down
PDZRN4	20.3320585607668	-5.14320788230282	0.803331242567478	2.66790229148079e-10	1.84021274467889e-09	down
ABCC8	19.780769569921	-5.13440013774646	1.01406981895328	7.59628130887293e-07	3.08197832720273e-06	down
GYS2	9.03297697652959	-5.12886863052866	0.78451153435654	1.04225389135718e-10	7.62898852075199e-10	down
LRRC4B	120.646708162179	-5.11878075414413	0.457093078985903	6.90585688674894e-29	3.50038056891312e-27	down
CTRB2	8.0417993252352	-5.10617377232707	1.04440297127079	1.81391636324642e-06	6.90868180442134e-06	down
MAMDC2	223.497663988163	-5.06855174541015	0.597613568159518	3.75857795723657e-17	6.37986206706793e-16	down
ASB5	2.4291039740694	-5.06553557002259	1.26263232637129	0.000108070010125422	0.000298249924439937	down
RBFOX1	2.17608612424507	-5.06542049420832	1.26148922450581	0.000105740522392506	0.000292388479170464	down
GPRASP1	258.387334525965	-5.06297132408894	0.285272723484908	3.03856861114197e-70	2.22223544969717e-67	down
RP1-18D14.7	2.7707087540892	-5.06080933982502	0.493959395091267	1.58258598303108e-24	5.57981451895956e-23	down
CD300LG	12.9648192345993	-5.05297817826466	0.847899214100121	4.18108801851697e-09	2.41696725406456e-08	down
WISP2	639.656878312432	-5.04592106665929	0.625573447707723	1.23986755341195e-15	1.76022683109738e-14	down
SOX10	22.3181498927996	-5.03147394950796	1.44810970155797	0.001041383958892	0.00237811626333825	down
JPH4	57.4055493174399	-5.02020208823168	0.467153128228139	9.51021139566146e-27	4.00383028116359e-25	down
F10	105.839776261433	-5.01336029164517	0.483730426411972	5.73396241609027e-25	2.1118307333045e-23	down
C1QTNF7	66.3569414319086	-5.01244775083192	0.55351085414971	2.11406707926158e-19	4.65294712191389e-18	down
RP11-216L13.16	2.35883948329849	-5.01054689708636	1.1246043027034	1.37477530541021e-05	4.48453211323884e-05	down
LONRF2	243.522630331826	-5.00822305478745	0.703736841611336	1.7981410724007e-12	1.69030543629235e-11	down
ZNF676	3.10904972054635	-5.00193752481708	0.941554056814723	1.67043680643384e-07	7.5531126893282e-07	down
CACNB2	47.2801282096155	-4.99661428683098	0.317344724446866	1.0855346394355e-55	2.89441980891986e-53	down
CHRM2	3.38285346026001	-4.99010182120506	1.14764240598549	2.29168824856051e-05	7.15457300870879e-05	down
PRRT2	173.143163463156	-4.98109795843379	0.347437984540594	1.93534671202216e-46	2.72192691140831e-44	down
LRFN5	49.7379645196722	-4.97621244632916	0.551636214872825	2.85584674162702e-19	6.20552708365253e-18	down
BPI	10.1781113188734	-4.97003253473921	0.625428620068317	2.79787820155843e-15	3.81146620648174e-14	down
RP11-286H15.1	9.6883793111782	-4.96651106510832	0.479583283914664	5.4838782282695e-25	2.02263445257946e-23	down
APOD	1094.32580952692	-4.95462615042988	0.582434286648942	3.02459269647921e-17	5.20299054111413e-16	down
TMEM72-AS1	1.53920841001779	-4.94909480280681	0.515041640471303	7.59649707058966e-22	2.081879395245e-20	down
FHL1	1447.83164513544	-4.94234414345536	0.452957991536553	1.66064059203945e-27	7.55016291908236e-26	down
RP11-254F19.4	2.13065810956864	-4.92770492778084	0.798384780851809	9.09089082975352e-10	5.8364567988262e-09	down
PTH1R	65.0206385840528	-4.92584799608225	0.423905372977254	4.69727396513541e-31	2.79618887640863e-29	down
LYVE1	74.1617809873511	-4.91703870851821	0.395307615356519	2.32031034520602e-35	1.83879207140058e-33	down
ASPA	37.7034839646485	-4.902560182516	0.578810104976051	3.57643273856453e-17	6.09088149095385e-16	down
PHF21B	35.934523678716	-4.90222114375593	0.691816798178926	2.0577505265394e-12	1.91814421805641e-11	down
ACTC1	71.8545794245059	-4.88496455828174	0.692584601954015	2.61424117162289e-12	2.39587294199896e-11	down
PAPPA2	27.4340952735798	-4.87186969466132	0.875375305438138	3.98551203231087e-08	1.99720343561201e-07	down
MIR133A1HG	1.52941874478865	-4.86812671605669	0.463751947442319	8.01007678819449e-26	3.17389993107453e-24	down
MEF2C-AS1	3.34657433203648	-4.8568797850692	0.48650445635729	2.07001029334208e-23	6.57395204450089e-22	down
RP11-327J17.9	4.03902714470006	-4.84730214740218	0.714874956640324	1.58792953461748e-11	1.29405387766965e-10	down
C11orf96	934.967299801746	-4.84665851359284	0.409154287207052	3.25083532364615e-32	2.11197034973021e-30	down
C20orf166-AS1	14.3365391984414	-4.84513778950813	0.590218319698264	3.0399419597234e-16	4.65669625033154e-15	down
CADM3	95.2471542546544	-4.84034287777928	0.618277307801549	7.09368618610417e-15	9.15668609711086e-14	down
PCDH11X	7.26021372777668	-4.83847223302396	1.00955591885032	2.47950995464344e-06	9.23171146312844e-06	down
PDK4	700.218430030395	-4.8378356025861	0.564542860171334	1.58146900046102e-17	2.8209659933659e-16	down
CILP	218.372904372835	-4.83701098260127	0.586877481082404	2.49093189655767e-16	3.86863108572479e-15	down
C1orf87	2.03929291168115	-4.82815029699841	1.49759146378289	0.00217072109311815	0.00464270954382899	down
PPFIA2	18.0041795377797	-4.82581775052023	0.539956975397684	5.39332299590962e-19	1.14093296468015e-17	down
LRRN4CL	127.323836265201	-4.81010038664717	0.378658369025997	7.73191920246785e-37	6.66376888301581e-35	down
MRGPRF	482.757844050313	-4.80120731572121	0.392450197093975	2.86952095973207e-34	2.1167472047914e-32	down
DIO3OS	331.747597095756	-4.80087458132567	0.534828323887099	3.94849898178166e-19	8.45771786080881e-18	down
RP11-325L12.6	3.05988090290049	-4.79768385442862	0.485393407648623	5.31978780137776e-23	1.62883502813237e-21	down
FGF7	301.734804457275	-4.79702866015531	0.471393385829427	3.43825710646951e-24	1.173454228724e-22	down
HRC	25.45656188081	-4.7937710223794	0.404428467759706	2.17719027353437e-32	1.43632833586751e-30	down
PGR	768.026858976742	-4.79260667968602	0.654113010909518	3.45803657113481e-13	3.56198640287073e-12	down
LINC00304	3.76384339105572	-4.79025419927542	0.522255270127481	5.47343918586373e-20	1.27482823330804e-18	down
HSPB2-C11orf52	23.2313043861511	-4.78452745508602	0.501443123883985	1.85639871627738e-21	4.94466575864226e-20	down
RERGL	34.1689494902409	-4.7748260318014	0.760294799059439	4.7366804568417e-10	3.16814240015096e-09	down
CCL23	21.139962667227	-4.76777405381172	0.570140168483105	8.12075667048461e-17	1.33248082368202e-15	down
AC104809.2	1.61994871224462	-4.7640983138618	1.2282905433371	0.000152855693062039	0.00040952974411859	down
AP001189.4	5.04651929895808	-4.76244751525733	0.635185338573772	8.12627953961763e-14	9.09525043181427e-13	down
ADAMTS5	181.917429364396	-4.75830064387651	0.440870600643676	4.97066909037688e-27	2.12057027843962e-25	down
PRELP	1413.65175543663	-4.75166059923245	0.478213878138788	4.01507426390051e-23	1.25029021816376e-21	down
TNXB	1022.26966948083	-4.74144516242596	0.369668485044416	1.56624637280624e-37	1.40179050366158e-35	down
ADRA1D	27.1984934894837	-4.73475065966688	0.586327715771952	8.83465600229416e-16	1.27907629915568e-14	down
FAM153C	5.60503980256739	-4.72810006626118	0.680999615647442	4.81624593900852e-12	4.21907759414104e-11	down
ABCB5	6.35086559544052	-4.72772348537039	0.855424942430639	4.36759669570685e-08	2.17251015584936e-07	down
MMRN1	194.894497068544	-4.72268327239984	0.473211045653191	2.44298733306115e-23	7.70112644881358e-22	down
PLA2G1B	3.23960720414883	-4.7208317862002	0.782099130829079	1.94378594651818e-09	1.18605694572171e-08	down
TCEAL2	64.8242733110516	-4.71865919372842	0.709005006983757	3.82333597504212e-11	2.96923334202528e-10	down
PTCHD1	49.9320229359091	-4.71730922553804	0.768179917443479	1.11970129841685e-09	7.07678867545089e-09	down
ZNF208	9.59838498068829	-4.71708673477058	0.58067108536288	5.67941538030122e-16	8.44227616083451e-15	down
ACKR1	634.321844231932	-4.70387336234938	0.551501595907688	2.00631570399954e-17	3.53932895074268e-16	down
MUSTN1	61.2263121054739	-4.7001271284407	0.45773671399434	1.24227975037806e-24	4.42877921593695e-23	down
ABCA6	82.4294810512048	-4.68805673999536	0.377493012373354	2.66246054518214e-35	2.09695392538546e-33	down
PLAC9	83.8061908723931	-4.68729842950065	0.364138978464963	8.01412932399165e-38	7.30027289345958e-36	down
CACNA1G	104.95227172403	-4.67762264547238	0.47477763139188	8.55113000751878e-23	2.57813044525864e-21	down
MAGI2-AS3	168.149107343557	-4.6688497677742	0.359024653485775	1.46590242800735e-38	1.3744580384507e-36	down
AC003090.1	6.51616840835578	-4.66387840160313	0.89170507256403	2.21392447407255e-07	9.809559418874e-07	down
ATP1A2	72.6245549757042	-4.65912040320575	0.738468544560374	3.70263146800057e-10	2.51262613166518e-09	down
MT1A	44.0223497926899	-4.65083480641424	0.784949096523201	4.10345282091544e-09	2.3758444211032e-08	down
RP11-351J23.1	12.62373820146	-4.64378201187851	0.96068507426633	0.00486242528874304	0.00967759117611038	down
TRPC4	37.9211009607261	-4.64082631358478	0.38635000051512	3.72866029379409e-33	2.57952750108776e-31	down
PRUNE2	282.01502884846	-4.62794204510111	0.485003741960631	1.83409493924479e-21	4.8903466833176e-20	down
TCEAL7	62.9107031996462	-4.62190612429216	0.396212660219952	2.31403425828592e-31	1.41704150500825e-29	down
RP11-613D13.8	7.5387043095066	-4.61179796193753	0.660276835173695	3.39699955628871e-12	3.06280372111032e-11	down
OMD	40.7065805101721	-4.5997502219389	0.618524811254969	1.27140006974186e-13	1.38544178736409e-12	down
PCDHGA3	12.7688618862288	-4.5918566293565	0.554948349200158	1.5182486644881e-16	2.41682904632474e-15	down
PDE2A	231.579010248949	-4.58969412924244	0.371467829868149	5.51888219943658e-35	4.22954573829276e-33	down
WDR17	11.6466624444227	-4.57896305568674	0.723287882817632	2.9545130443339e-10	2.02698124888273e-09	down
RAI2	276.781937343525	-4.57760387735804	0.409581882125716	6.39923429651072e-29	3.25002381523383e-27	down
ATOH8	171.024362630521	-4.57614879086729	0.427272814190709	1.12297628101291e-26	4.70455382407322e-25	down
RP11-180N14.1	5.30475171567812	-4.55126511263241	0.547509432869604	1.00762538933138e-16	1.63656009458854e-15	down
PODN	661.748617388732	-4.54933042747131	0.424468565319308	1.06694897597362e-26	4.47716277672077e-25	down
RP11-522B15.3	38.4725709224627	-4.54923288592968	0.471768823094768	6.11989582403687e-22	1.69719364472234e-20	down
PCP4	206.90559681603	-4.54893138855402	0.877659769376357	2.83869464037457e-07	1.23323263254698e-06	down
EDN3	132.278801215475	-4.54402820822281	1.32647240432442	6.68824029199434e-05	0.000191905489019369	down
AGTR2	11.4057959289088	-4.5402586735403	1.51452532306076	0.000645673358828806	0.00153214989950319	down
BNC2	255.289819189839	-4.53035064409223	0.418439576215013	3.08121250260748e-27	1.35051021282952e-25	down
ACTA2	8735.76743630113	-4.52974843096243	0.403916288128181	4.35056392795892e-29	2.24067172764516e-27	down
FAM153A	40.5388500243227	-4.52918218677087	0.642635693733462	2.16024754141586e-12	2.00710912223672e-11	down
CTD-2006M22.2	8.1901750374738	-4.52751847310101	0.659823751867371	7.78607032059982e-12	6.60590129255531e-11	down
MYL3	7.19293938803999	-4.51510116372781	0.577675402847165	5.95782286238566e-15	7.78073427594315e-14	down
RP5-1054A22.4	1.46657110522855	-4.51389259913706	0.577037372120383	4.64295569748283e-15	6.12291277632498e-14	down
ADGRB3	8.11059741333802	-4.50999452923051	0.888154757428494	4.60176383827903e-07	1.9259540380711e-06	down
PPP1R14A	192.953139922995	-4.5069942844021	0.395609562717609	5.22851484628808e-30	2.87815687140722e-28	down
TRHDE-AS1	62.0293312855499	-4.50534630608181	0.979698171284296	5.44535377922379e-06	1.90911821239271e-05	down
RP11-10L7.1	2.56753957978937	-4.50339665650269	0.671003038811923	1.99625515233382e-11	1.60584987851316e-10	down
PGM5P4-AS1	1.67221511687003	-4.50065226313206	0.987261543870132	5.87910402326823e-06	2.04549987336682e-05	down
ITIH3	34.2685340024359	-4.49322346448254	0.448943999385485	1.5610913058904e-23	5.01451582973067e-22	down
CACNA1H	427.368947542043	-4.48763618958756	0.446297106666816	9.68806125103826e-24	3.19568690519106e-22	down
TCEAL5	14.3605670709897	-4.48496238040065	0.823547147976793	6.11975925796743e-08	2.97469574109746e-07	down
FOXL2NB	92.9017362643055	-4.47969534622924	0.52099014745184	9.24370557648577e-18	1.69613714438212e-16	down
LEFTY2	117.684417222871	-4.47631225883651	0.789729094500578	1.74712735946093e-08	9.24947652949773e-08	down
PCDHGA2	28.4643541787728	-4.4750712915042	0.424231187162128	5.65997531736512e-26	2.26372481560305e-24	down
RP4-781K5.6	3.80909686582781	-4.46681622123538	0.703246532524342	0.0002162247189512	0.0005622984995422	down
RP11-679B19.1	26.7087267829997	-4.46610281583731	0.431783064086609	4.89021495281128e-25	1.81150263599291e-23	down
KIAA1755	126.764928066328	-4.46533294120143	0.403297537808533	1.91497729697792e-28	9.36894064772996e-27	down
ABCC9	131.21974965817	-4.4632533570855	0.422579199093399	5.00583994595897e-26	2.01145765666966e-24	down
SORBS1	703.939652852707	-4.45022505100978	0.379492320251815	1.1511862654543e-31	7.1695656537308e-30	down
TCF21	37.0859528594672	-4.44694040387366	0.663318599927725	2.30369527346681e-11	1.83814488512874e-10	down
GOLGA8M	3.95088422581372	-4.44638893969215	0.563804076139347	3.15514481271352e-15	4.24840829937022e-14	down
KLF15	97.7488382271817	-4.44525171785785	0.494637998172037	2.84119295315198e-19	6.17893084297632e-18	down
GALNT15	109.171090485838	-4.44479340833355	0.468711765544672	2.75118502730956e-21	7.24507028230892e-20	down
ADRA1A	2.17724268748171	-4.44211996911178	1.43228452770242	0.00259969488343205	0.00547600312139649	down
AGTR1	14.4671614613062	-4.43348513067086	0.60277288676894	2.07925755671087e-13	2.20566745458467e-12	down
HFM1	9.42014451792073	-4.43195459402239	0.605745110779417	2.73764962312734e-13	2.85556713134436e-12	down
ANAPC1P1	8.93370503540234	-4.43166191520079	0.657869710200922	1.62299212696655e-07	7.35677872745931e-07	down
PROK1	32.6218093810331	-4.42910860248704	0.767315633556719	8.98720599838143e-09	4.9536070615971e-08	down
RP11-736K20.4	24.6026164110519	-4.42691467181292	0.424730147133546	2.06818437984185e-25	7.88961483916717e-24	down
ARHGAP6	102.955636072988	-4.42403370603338	0.418965918570227	5.01351715027248e-26	2.01145765666966e-24	down
AC002398.12	37.7265772852536	-4.42310224286438	0.743162522702292	3.02865226649403e-09	1.79579365451581e-08	down
CXCL12	939.272224080456	-4.42050306770968	0.422381904033537	1.52523391243084e-25	5.88859916387516e-24	down
PIANP	80.8447211352163	-4.4180440102485	0.491564665675354	2.76893221140235e-19	6.03716846808057e-18	down
MRVI1	563.713113580357	-4.41554398527928	0.339627510697138	1.32072988311914e-38	1.24748054679708e-36	down
RP11-1069G10.1	11.9113128554221	-4.41234257554109	0.545561860228012	6.41882743868871e-16	9.45355155052444e-15	down
PMEL	155.953314071883	-4.40582687782946	0.305447107979471	2.35580903784808e-07	1.03825144527888e-06	down
ATP1B2	67.2635290642128	-4.40578441618932	0.444767785059911	4.24892102688287e-23	1.31989844083885e-21	down
RP11-867G23.1	2.20749039770063	-4.40447360400217	0.541468392229479	3.69449797402851e-16	5.62235818318715e-15	down
LINC00702	31.3011882386972	-4.40163880834672	0.459626231051396	1.06518828882673e-21	2.88830769376035e-20	down
CTD-2527I21.5	1.80603650307125	-4.40105562520347	0.592909129217203	1.02708826505099e-13	1.13174250195911e-12	down
CMA1	3.65185498494449	-4.39952467832979	0.804909350134041	4.88936662009188e-08	2.4123576980434e-07	down
MEOX2	17.728103510798	-4.39475120395937	0.678478106528577	1.02007247678431e-10	7.47731820969303e-10	down
TRHDE	70.1823825721759	-4.39204456463637	0.781975485396412	2.22239291719443e-08	1.15953101307431e-07	down
TIMP4	28.0468203754253	-4.3917347069683	0.661697051905327	3.58118523704457e-11	2.79133978418483e-10	down
AOC3	404.865387847938	-4.3898342956716	0.394594223532097	1.02720986426555e-28	5.15558645011868e-27	down
AOX1	183.611783773474	-4.38094634452731	0.495551654158629	1.03832754752988e-18	2.14166561112993e-17	down
KCNMB1	258.814037366083	-4.35866235314051	0.372462951835734	1.30992663313791e-31	8.11869056378477e-30	down
C9orf47	9.70065573219665	-4.35763301779613	0.456587098035865	1.36303649261362e-21	3.67259422120323e-20	down
MYOZ2	2.67554092702399	-4.35468351699066	0.739842967735102	3.94225842656179e-09	2.29340883965232e-08	down
DGKB	12.6676113559188	-4.35080025404594	0.843161472054255	2.72575981281195e-07	1.18779833041449e-06	down
LINC00506	4.66229517393461	-4.34711811556378	0.515474091989051	3.1996759033631e-17	5.48574039506934e-16	down
RP11-630A13.4	6.65798514157865	-4.34631137509973	0.786880315260536	3.51363201779593e-08	1.77463375610739e-07	down
EDNRB	163.900610024507	-4.34429054927026	0.379641974212949	2.70695697224785e-30	1.52958007988141e-28	down
ZNF300P1	24.3457244023943	-4.34121478835821	0.500235807067593	4.13630209503052e-18	7.91307359689807e-17	down
SLC6A1	23.6158228286813	-4.33796828659203	0.39643386425295	7.24847658114126e-28	3.37958570213976e-26	down
AC138430.4	2.95424342361902	-4.33149011373775	0.80190142011408	6.80404479236698e-08	3.28423787573482e-07	down
RASL12	272.107499772281	-4.32522453347834	0.359659241019044	2.69646835206795e-33	1.88069483400227e-31	down
LIMS2	629.419163537527	-4.31273126957442	0.327605649024147	1.44958272828213e-39	1.48419876383351e-37	down
PRRG3	40.0243813310466	-4.31018241782487	0.655609491272919	5.15222512344989e-11	3.93676138761035e-10	down
SPARCL1	5062.70875742778	-4.30945221024495	0.372236769896269	3.8848656544187e-31	2.32882684206453e-29	down
RP4-671O14.7	2.66777864046201	-4.30761347199555	0.490509816872092	1.38969537902043e-18	2.81647130774237e-17	down
EBF1	145.839951124688	-4.30707330096176	0.327508683325709	1.73531844856908e-39	1.75568957818272e-37	down
GDAP1L1	2.57251307907085	-4.30592295099288	0.658321974068931	5.69027380118033e-11	4.32464187912152e-10	down
DACT3	185.774207105272	-4.30452907741793	0.386253689592763	7.80938081176993e-29	3.93497481572588e-27	down
CADM2	5.32329171561402	-4.30347056921761	0.911797619404489	2.52842356688872e-06	9.39742384806892e-06	down
MEG9	8.57859970098321	-4.30224778668851	0.578067323245329	9.78499592943184e-14	1.08333278895185e-12	down
AC003973.3	12.0384715956433	-4.30160057985392	0.551393791977525	6.1338937124469e-15	7.9984349137801e-14	down
NAALAD2	41.1376706568991	-4.30002608565047	0.270346325423384	5.70973535254495e-57	1.64215837998981e-54	down
HSPB2	52.8558045888212	-4.29380166213709	0.37881366099741	8.78245599790699e-30	4.76280775801748e-28	down
RP11-554A11.4	21.1118366920808	-4.29170624110328	0.453617427480572	3.02182724699686e-21	7.90876480990183e-20	down
MYLK	2995.13277471693	-4.29064608204945	0.404186444825653	2.685955791926e-26	1.09828131638866e-24	down
AC091801.1	2.51366216362621	-4.29055303161385	0.871533863941973	8.59064658152981e-07	3.45637819156584e-06	down
FBXL22	55.2629962792128	-4.28565108143916	0.330218638120691	1.61187606620695e-38	1.50580991484304e-36	down
OPCML	4.54168086730942	-4.28353747150836	0.740425082460881	7.1953504255142e-09	4.01787488747572e-08	down
GOLGA8IP	1.73096278866656	-4.28006567481318	0.545097508288182	3.37722322042856e-15	4.52838044909953e-14	down
CTB-12A17.2	3.87174457331927	-4.27614922556778	0.821522019469994	1.96351678164899e-07	8.77599774050449e-07	down
ZNF727	2.85441889496373	-4.27554383165854	1.03038561526162	3.56158461825241e-05	0.000107519614899642	down
EDA2R	39.477324340484	-4.26597771930427	0.499223695646075	1.28117237180445e-17	2.31760913081826e-16	down
AP002954.3	2.25490230729878	-4.25972660282512	0.572862648788667	9.0304214694178e-14	1.00457061430981e-12	down
CDO1	37.1784168988083	-4.25172280464629	0.609766208553361	3.14203123005135e-12	2.84897532396828e-11	down
MICU3	46.516739374173	-4.25064935533894	0.488944457155272	3.48653644041623e-18	6.73546213323278e-17	down
PDZRN3	352.657154577397	-4.24242389980397	0.408239795476566	2.74745519251492e-25	1.03726564251924e-23	down
CLEC3B	172.389026731966	-4.23935189569704	0.359393481977911	4.10299537567291e-32	2.63880333243968e-30	down
ABCG2	109.891581412567	-4.23655045544054	0.334465374208899	8.8230658699133e-37	7.5533116077649e-35	down
FAM65C	308.18145468887	-4.23629227112385	0.406774351744381	2.17784006934738e-25	8.28323510476746e-24	down
TUB	286.475305002115	-4.23185393824261	0.44731108996511	3.09677475887637e-21	8.08858607173044e-20	down
P2RX1	82.7743268373821	-4.23011016428599	0.400747563431996	4.68798019061111e-26	1.89271654478032e-24	down
RUNX1T1	87.2994261108033	-4.23006232301954	0.396539866089214	1.41218187373509e-26	5.88723443355001e-25	down
COLEC12	332.010087496926	-4.22914881715203	0.432918976589467	1.53906893901983e-22	4.51266295900237e-21	down
SOCS2-AS1	80.8756451308653	-4.22494717000315	0.402736003961716	9.2685469000907e-26	3.66687782073604e-24	down
CHRD	364.87246214173	-4.21692245747	0.421611424889491	1.50426572156661e-23	4.84335719181641e-22	down
CRISPLD2	1442.21283714823	-4.21482120023056	0.342103300876887	7.3925520597809e-35	5.63176056768487e-33	down
IGFBP5	11662.7765682118	-4.21412347673205	0.520702169262976	5.91883165173971e-16	8.78795439614741e-15	down
RP1-142L7.9	1.94754488837422	-4.20768806177548	0.80949277483453	1.88087628673734e-07	8.43461638255357e-07	down
TGFBR3	758.581510573875	-4.20635716436508	0.382903708335079	4.44141187568465e-28	2.10921743565677e-26	down
PABPC5	10.0414523868113	-4.2061192009515	0.434805994459091	3.57490503145082e-22	1.00446590658668e-20	down
DNM1P46	3.66167423525209	-4.20412409049409	0.557241800902913	3.99693871043935e-14	4.65890893311093e-13	down
GRM7	5.20781992344125	-4.20164139409108	0.779611491614159	6.89199983528626e-08	3.32168178843574e-07	down
WT1	164.117683172507	-4.19757376661145	0.681412544537393	7.34974153158235e-10	4.78827523501943e-09	down
LINC01197	15.1294987256405	-4.19491513911675	0.353817588938457	1.79278160299625e-32	1.19194365433494e-30	down
NAP1L2	25.8428885342201	-4.18851251873334	0.530447055522558	2.75412040111328e-15	3.75985172838916e-14	down
HHATL	2.7377379039105	-4.18416858353305	0.708286148990931	3.13855831588169e-09	1.8558021993907e-08	down
CTC-439O9.1	4.5117836963633	-4.17770410780495	0.59612228599607	2.134230852318e-12	1.98437730209894e-11	down
SYNPO2	1182.57774803766	-4.17576100961977	0.478708965517917	2.70086516140432e-18	5.29357163372636e-17	down
PSD	234.105141603082	-4.17491278157085	0.317732739330698	1.88413269899389e-39	1.898745854179e-37	down
PYGM	41.8406230325799	-4.17456148320851	0.306999909584329	3.82043465027176e-42	4.4050299884237e-40	down
TAGLN	12047.2895508539	-4.17412899493485	0.424018333689381	8.79089024492153e-23	2.64418822090783e-21	down
RGS22	14.4568418340206	-4.17073325801871	0.691601809786545	1.58168360568503e-09	9.78167558703060e-09	down
PI15	168.368429208822	-4.16789779786156	0.473662642585762	1.32647529294495e-18	2.69474508519936e-17	down
KIAA1644	261.917708565535	-4.16671284554725	0.485858785946109	9.6032609535727e-18	1.75581907591857e-16	down
CROCC2	8.469097355061	-4.16510264489551	1.05060956939616	7.74232768556908e-05	0.00021946883916668	down
PDE1A	86.4208685752663	-4.16325542283727	0.362094755966115	1.32456054432496e-30	7.58496113044428e-29	down
RP4-765C7.2	5.62618093783155	-4.16300041541802	0.885995672976308	2.58217800269137e-06	9.57219555899943e-06	down
CNR1	65.6879087115061	-4.15920591547656	0.671113672824918	5.62407277938907e-10	3.72469316776254e-09	down
SLC2A4	63.4467524061626	-4.15913870258583	0.388746691039437	9.63455403622341e-27	4.04951854951085e-25	down
KCNMA1	524.257933187196	-4.15365017843354	0.430423205269531	4.87024557583158e-22	1.35356868626016e-20	down
KIAA2012	1.00493534414438	-4.15223322760869	1.19579848061194	0.00753890188758986	0.0144117454530723	down
RP11-175K6.1	9.71969960180828	-4.14769201117701	0.341921228733534	6.12279685584263e-34	4.40239413255629e-32	down
SLC5A4	3.2140134021682	-4.13457072979603	0.498434152038421	8.9069799416223e-17	1.45403039263843e-15	down
SNX29P2	8.56339483853151	-4.13271166033126	0.361448197669315	2.37559402359046e-30	1.34829446168171e-28	down
LINC01391	10.8042010561283	-4.12723393297809	0.667961051720143	6.04523076500516e-10	3.9830057115016e-09	down
RP11-225H22.4	2.38401496166835	-4.12369244050983	0.523315325829132	2.46686445224029e-15	3.38394048145738e-14	down
SYT9	4.15820648124719	-4.11971710447494	0.934313648323533	1.00439118348946e-05	3.36378400154124e-05	down
RP11-788M5.4	2.21798733169466	-4.1165247340017	0.84455282425495	1.00619802903636e-06	4.00243215994463e-06	down
MYOT	12.9200542753574	-4.11585961753633	0.555364016228916	1.12114099565161e-13	1.22913490604603e-12	down
TACR1	55.4978387252043	-4.11477526074445	0.518020918778074	1.71397227077093e-15	2.39348326322551e-14	down
ZNF385D	29.7459076326019	-4.11274636398595	0.429447134356985	9.03347720056949e-22	2.4598927223721e-20	down
HIF3A	253.007293196938	-4.10973338021092	0.654308899164017	3.24733950020542e-10	2.21718189348515e-09	down
AOC4P	5.51385559170365	-4.10898439501817	0.944738135312957	1.33823383505801e-05	4.37425251896053e-05	down
IGFN1	48.3580747671399	-4.10757681141275	0.680429885446244	1.49986088891602e-09	9.31391052246081e-09	down
CACNA1G-AS1	3.59442191278352	-4.1066848168957	0.612403710563152	1.70723848832613e-11	1.38379302044598e-10	down
DUX4L26	1.74367449260914	-4.10583355122052	0.787783730104393	1.59067894873874e-07	7.22822812903703e-07	down
RP11-554A11.9	1.85673427325629	-4.09278622617641	0.708735567981805	6.34455993119909e-09	3.576342227679e-08	down
WT1-AS	39.9628559570261	-4.09255189603586	0.728607234394247	1.85021171191892e-08	9.74884092012942e-08	down
SHISA6	59.5613668876769	-4.0850780400249	0.670589761322603	1.05154136367487e-09	6.67567070584959e-09	down
CNRIP1	172.019778435584	-4.0842549830868	0.299835904388072	2.6855932014677e-42	3.16788613723359e-40	down
TNS2	1713.91007754578	-4.08313000783959	0.232137817256923	3.05443143977572e-69	2.05748109378787e-66	down
GFRA1	170.828507825158	-4.07664512285389	0.671631854648458	1.21236117407868e-09	7.61923826039502e-09	down
CCDC181	10.5614008899215	-4.0760348421191	0.399329090680225	1.54908218842949e-24	5.46922162444548e-23	down
RP11-96C23.14	3.61818814936914	-4.07296176011007	0.594658902805677	6.15195357486250e-12	5.30564540619122e-11	down
CSPG4P5	6.5405860618596	-4.06195969427171	0.831035027287001	9.46954374202517e-07	3.78146507277095e-06	down
JAM2	208.050620613628	-4.05940902607703	0.319424317677158	4.81166063046791e-37	4.23244251402361e-35	down
AP000892.6	873.977228666527	-4.05745643602051	0.373250436650728	1.48984809425167e-27	6.82211836646871e-26	down
CTD-3035K23.7	30.8764264031553	-4.05552430739403	0.397481022575962	1.67980130181826e-24	5.89819944069162e-23	down
SLC18A2	61.4661207075535	-4.04198310770124	0.521669954794831	8.36699618821104e-15	1.07085000714819e-13	down
HAPLN2	6.45843160105655	-4.03239014269648	0.566131892729975	8.92678285982017e-13	8.74804214635593e-12	down
PTPRD-AS1	7.90547341314552	-4.02295911340626	0.849910796261241	2.02643464062057e-06	7.65731436314804e-06	down
ADCYAP1R1	62.5953648735236	-4.01335171340295	0.669487070648016	1.9335604789953e-09	1.18066191748194e-08	down
CLIP3	430.323747676404	-4.0110931531785	0.341035684308111	5.40414320337459e-32	3.44962228371021e-30	down
SMOC2	761.676476943713	-4.00892263551711	0.458513945505766	2.0362440600767e-18	4.04357945739204e-17	down
SFTPD-AS1	2.05860374479899	-4.00093428666155	0.800699671540113	4.88299521620978e-07	2.03566821741566e-06	down
LINC00890	57.3819495335457	-3.999962654042	0.881506296849556	5.36283957082171e-06	1.88302612475066e-05	down
GDF7	178.749213291769	-3.99649412033223	0.584855444101789	7.45642611714676e-12	6.35148550151766e-11	down
EMX2OS	421.447941718991	-3.99590344516153	0.625869605414783	1.5693273768804e-10	1.11645561050605e-09	down
CCDC178	9.52393024535374	-3.9933666665886	0.682042390430071	4.15442704722493e-09	2.40372669818754e-08	down
GRIA3	19.1864869446394	-3.99274545223663	0.458423924521574	2.57401982695906e-18	5.05269827535822e-17	down
SYPL2	31.2609528443424	-3.99263057786856	0.431747312307272	2.05155533056521e-20	5.01084559126696e-19	down
HCG22	13.7950034894451	-3.98721337970177	0.897913695410969	0.00285646682552458	0.00597019525867173	down
NAP1L3	47.0630998942144	-3.98684265505525	0.435343996827807	4.53830556619939e-20	1.06088591395439e-18	down
SNED1	431.947392444334	-3.98517309700671	0.361946110448828	2.9645958385297e-28	1.42372907465e-26	down
CTD-2515H24.2	2.55522463607123	-3.98372704471092	0.735209741372189	4.93499707554774e-08	2.43205853182124e-07	down
ADRA2A	437.361338172487	-3.97691551133879	0.515099481479594	1.03532453092872e-14	1.31389201874974e-13	down
PCDHGA5	24.9783841886331	-3.97573982029588	0.438947414033495	1.12640864827508e-19	2.54480866459817e-18	down
RP11-166D19.1	343.122086173151	-3.97367600850405	0.434022305450507	4.75438459574709e-20	1.10937085230026e-18	down
ADCY4	294.163553250274	-3.97127935359805	0.278752839243222	4.03841421815312e-46	5.64870430284511e-44	down
GRIK1	5.64157258812941	-3.9706674752767	0.694304488186935	9.08308676337629e-09	5.00214655512356e-08	down
BCHE	55.844390537573	-3.96609591664277	0.670791029329485	2.97876625083699e-09	1.76826251675961e-08	down
TRIM63	5.89281607927733	-3.96588787539126	0.656225083571528	1.25750769508433e-09	7.8796632732126e-09	down
COL14A1	1017.06889234702	-3.965522824164	0.46620514681186	1.61299498298228e-17	2.87319642166997e-16	down
PRND	6.63976612744915	-3.96471230270028	0.717114962976685	2.75492905687632e-08	1.41545401583427e-07	down
GRIA2	21.4640251952246	-3.96345558462643	0.949766253509707	2.80325310983381e-05	8.6067973914377e-05	down
RAB6C-AS1	6.87827149749526	-3.96319420419925	0.733419258910424	5.63102049848084e-08	2.75123557357538e-07	down
LINC00891	19.7218613952361	-3.96200146285589	0.419264991152326	2.80010502354614e-21	7.36631945402986e-20	down
CTD-2525P14.5	5.79296119526791	-3.95643585458342	0.739805601778857	7.59337381321058e-08	3.63032479448545e-07	down
RPL3P7	7.98977513591513	-3.95476038965356	0.459707893205633	6.31759442212387e-18	1.18469937306304e-16	down
VIP	3.52139503169089	-3.95345822258867	0.380394421071412	1.83631683726455e-25	7.03655719812286e-24	down
SOD3	628.221179288909	-3.94897028629135	0.362110461708574	9.78297407543364e-28	4.50386308289343e-26	down
LRCOL1	2.02565075622061	-3.94871285722107	0.913914694974232	1.31293960095431e-05	4.29871002374361e-05	down
LINC01359	4.11932766014035	-3.94857886101497	0.381920579568291	4.39827763877013e-25	1.63400163598838e-23	down
HAPLN4	15.4696122222221	-3.94112677746649	0.582174556559608	1.08915964064844e-11	9.08413793472732e-11	down
PRSS42	1.46453101599923	-3.93892759576301	0.626789761403347	2.29338339653359e-10	1.59434369367383e-09	down
CIDEA	4.1618077324387	-3.93855526503638	1.03216975396424	0.00121730392131665	0.00274307633661151	down
PLCXD3	43.3967276221081	-3.93297918588576	0.9734672272733	4.9685922157866e-05	0.000145849833655378	down
NDN	365.704472865377	-3.92656489365029	0.350859064004006	3.79271863881697e-29	1.98126977546526e-27	down
CACNA1C	218.917190525026	-3.92152003796941	0.361337010167792	2.05994416310776e-27	9.26685250317563e-26	down
CCDC36	6.6096650809549	-3.91354941255607	0.379575488801494	4.72885364192093e-25	1.75426763293116e-23	down
C1orf95	48.7653166760373	-3.90476779884961	0.655253177316167	2.16806691735685e-09	1.31382596788786e-08	down
CRNN	636.141744792769	-3.88744884315728	1.03673778429286	0.000620776482953366	0.00147827850350333	down
LAMA2	530.056157487677	-3.88335572016702	0.395779981868787	8.54043686960796e-23	2.57794295461503e-21	down
LINC01237	6.16690110588479	-3.88269678977995	0.464643823749266	4.93010789497222e-17	8.29145675345623e-16	down
MAGEL2	19.487301661352	-3.87640185575094	0.56291009779746	4.6726214539381e-12	4.10731769768041e-11	down
DNAI2	3.76079534333042	-3.87542482699288	0.893778322360452	0.000997690545065664	0.00228608762707419	down
ANK2	178.524852190084	-3.87532870598289	0.454777778353205	1.34653984184429e-17	2.42557215564309e-16	down
NPAS4	5.56034181379563	-3.87447334175904	0.636348972274743	9.05717014813865e-10	5.81626653993741e-09	down
PPAPDC3	31.3679363806987	-3.87210797072193	0.340137266599934	3.95694818949873e-30	2.19709333636874e-28	down
KCTD8	5.26384929853687	-3.87108611061963	0.900132641611844	1.45259600578586e-05	4.71106357993616e-05	down
STARD9	338.578038632446	-3.87088465702277	0.25028000109998	4.78428651623045e-54	1.11330347232683e-51	down
PGM5-AS1	1.49358043703419	-3.86768125423346	1.12299471693529	0.000494073898995025	0.00120057049483346	down
CFD	927.820177093673	-3.86184565133964	0.430834695597466	2.42094168097866e-19	5.31009804695894e-18	down
RP11-479O17.9	1.81044617142741	-3.8606920018017	0.765735461100687	3.51259112670954e-07	1.50053062534019e-06	down
SLC26A10	40.7193551060897	-3.8576172491683	0.374839305166979	6.86796488347245e-25	2.51141853031778e-23	down
C1QTNF9	2.53570230871148	-3.85353349856623	0.673700153364894	7.95511214440849e-09	4.41402598200037e-08	down
EPHA5	10.5121344738971	-3.84907019717534	1.01337533144514	0.000129201889178808	0.000351678089888341	down
KLHL4	13.1244537832107	-3.84805070633941	0.737910552678484	1.52353831347047e-07	6.94532684058834e-07	down
LDB2	304.722196813474	-3.84803868484841	0.307519921831794	5.08812814257977e-36	4.18780759053422e-34	down
KCNAB1	72.8270591077089	-3.84648977970394	0.27773656507361	1.01267583561565e-43	1.24026140498822e-41	down
LDB3	80.1325157560707	-3.84316829538417	0.547459087229747	1.81695180598681e-12	1.70485760182714e-11	down
JPH2	239.782999580042	-3.83884260720677	0.501777850221824	1.64108373704811e-14	2.01278487864018e-13	down
RP4-613B23.1	2.65261873467062	-3.83790530307733	0.369711136001663	1.82145591626638e-25	6.99007602528794e-24	down
STON1-GTF2A1L	4.10179749326338	-3.83702528943502	0.747422696227723	2.2515893783065e-07	9.96437298003311e-07	down
MAP6	69.9369090545311	-3.83529397300409	0.432141433849632	5.93753222683505e-19	1.25191937735006e-17	down
ZNF582-AS1	14.6657697067023	-3.83413481133337	0.447172889056279	7.71650660864509e-18	1.43233806861123e-16	down
REM1	56.1754404643633	-3.83333912517531	0.407726493126778	4.27355091011937e-21	1.10050384956062e-19	down
GUCY1A2	233.730960703845	-3.83137283627271	0.373364368372667	8.42973233591116e-25	3.05631527765323e-23	down
CPA2	5.3677312398779	-3.83071487845605	0.760061178003835	3.73200818007891e-07	1.58421581070448e-06	down
FAM180A	17.2613746788353	-3.82875414701764	0.509682249085989	4.57565230410102e-14	5.2972850306682e-13	down
TNS1	3299.37880513333	-3.82394535513387	0.294633264594043	1.43370177095799e-38	1.34920824379455e-36	down
CELF2-AS1	1.75740331685502	-3.8217570871426	0.792780399386667	1.07525150244249e-06	4.25397414343436e-06	down
RP11-867G23.10	8.3422359575904	-3.82131539476337	0.602870278480309	1.80686665533125e-10	1.27271232186335e-09	down
PTGFR	56.8340627852029	-3.81856328626142	0.602184652345039	1.84896580941748e-10	1.30129166410941e-09	down
DCN	6810.88470290273	-3.81794308626436	0.419937053888794	1.23254003424334e-19	2.77234861656649e-18	down
SRPX	228.377116702544	-3.81675604641985	0.481074614280408	1.7270620925007e-15	2.41022669458862e-14	down
YPEL4	52.0766065067801	-3.81595595276481	0.304646861188956	4.30843657568488e-36	3.5690307775989e-34	down
KCNS2	3.14635770716749	-3.81526167035016	0.51589676933437	1.00735808077355e-13	1.11239623785853e-12	down
DCAF12L2	1.6437511779296	-3.81261981526498	0.986656143973668	8.99572083235089e-05	0.000251819188698256	down
HIST2H2BF	150.255061615296	-3.81187376398548	0.330782367904002	7.82463294996062e-31	4.56234919408068e-29	down
RP11-513O13.1	2.2679047284386	-3.80731973813418	0.51013997773969	5.69320243456351e-14	6.51447933471266e-13	down
MFAP4	1346.67710974515	-3.80618763486537	0.482475614636185	2.49517437768345e-15	3.42094153966595e-14	down
SPEG	966.655414889125	-3.79549743644117	0.410585342591919	1.97187664978813e-20	4.83932182211187e-19	down
CYTL1	39.6520149703625	-3.79495445158846	0.513468511923142	1.148698970504e-13	1.25762393276265e-12	down
ADGRA2	768.585250419849	-3.79389223382236	0.365951538379206	2.79471608529271e-25	1.05355445707272e-23	down
IGDCC4	86.812710458352	-3.79028502354419	0.386999035987094	1.07351579823049e-22	3.20265546472095e-21	down
MIR4697HG	92.004074662108	-3.78799790749159	0.578259137287137	4.59319493442038e-11	3.53281282260693e-10	down
RP11-58H15.1	1.60143252190965	-3.78760662262849	0.558669081853424	7.30853999512269e-12	6.23588994183851e-11	down
PCOLCE-AS1	6.21729610007429	-3.78476107366718	0.430545946004899	1.07065081057249e-18	2.19947422136629e-17	down
RP1-170O19.17	3.34711165353813	-3.78095894500153	1.26691580106076	0.00257351844803415	0.00542711745875187	down
AC011239.2	4.5291726667913	-3.77984304205031	0.629750326126231	1.44579137226435e-09	8.98905070581748e-09	down
RANP4	3.20753882904893	-3.7771191039745	0.444560584626489	1.29246462106165e-17	2.33309004974014e-16	down
NEGR1	137.498224406689	-3.77370472778125	0.502911866266219	4.88774877381577e-14	5.63566240375505e-13	down
FXYD7	8.33503974576141	-3.773692220303	0.43952369568518	6.51500429948109e-18	1.21814875861079e-16	down
C6orf201	1.89364482798533	-3.7722781650677	0.586580525204647	8.50506454537935e-11	6.30660884032663e-10	down
NXPH3	145.919078683849	-3.77134567290014	0.443276808544019	1.3840343159732e-17	2.48960831946354e-16	down
HYDIN2	12.8358963324928	-3.76975574863127	0.648093672177117	4.69874024576706e-09	2.6991394540148e-08	down
PKD1L2	41.8067264686911	-3.76949549750707	0.655541253958145	7.10500833628237e-09	3.9734957042565e-08	down
GRID1	63.1089161601913	-3.76938201982495	0.378298982449643	1.6420638182986e-23	5.26056414981091e-22	down
CXorf36	286.498446627942	-3.76903358731496	0.280993592696445	3.91236834832556e-41	4.19016287079872e-39	down
C9orf106	4.58438098974406	-3.76725789516655	0.611165662568422	5.27530654070807e-10	3.50641447734366e-09	down
ADAMTS1	1394.83627286287	-3.76538757118495	0.407634670068151	2.02156786033647e-20	4.95177727473995e-19	down
RP11-517I3.2	44.4774339108442	-3.764389769173	0.291729445717638	3.15014623183612e-38	2.91098531033607e-36	down
SCN2B	11.2604244296054	-3.7640577093304	0.723837926423998	1.57331359824142e-07	7.15312756202232e-07	down
AGAP11	65.3014211837063	-3.76375061360261	0.44950315501658	4.43810694269084e-17	7.48861064021473e-16	down
HSPA12B	144.711917170434	-3.76171586366937	0.256926844691624	1.41908434089067e-48	2.2148964557182e-46	down
LRRC32	680.537590228368	-3.76058879606953	0.317445599634026	1.80850474615961e-32	1.19928227946755e-30	down
SCRG1	10.4154676908551	-3.75748745399708	0.700877961935206	6.45615887584604e-08	3.12633936331879e-07	down
RSPO3	165.257500962952	-3.75637453868349	0.583084803815398	9.33625233614744e-11	6.87621751738678e-10	down
ABRA	1.55193441979901	-3.7554113534448	0.613762462806427	6.15426236689108e-10	4.05171434684442e-09	down
LINC01532	2.33596518174746	-3.75480349681215	1.24297661197341	0.0022145128468203	0.00472689170614236	down
POM121L9P	25.2654595162378	-3.7537326076529	0.359823779310974	1.32445456489517e-25	5.18380175804614e-24	down
FBXL7	214.578149664525	-3.74979859365368	0.377059793657037	2.04349966601106e-23	6.4978212361348e-22	down
GOLGA8Q	4.27595414241407	-3.74793251648424	0.563562825998909	2.10881340236824e-11	1.69055110117193e-10	down
NECAB1	63.0320728227943	-3.74685542616639	0.482855269446697	6.49394685419921e-15	8.43356456757673e-14	down
KCNJ8	118.658228378931	-3.7462372811927	0.343659373789023	8.67383634147567e-28	4.00765683813633e-26	down
SLIT3	528.329086692673	-3.74601771582147	0.438234346872292	9.85304589960478e-18	1.8002028257829e-16	down
CPED1	149.723885925578	-3.73980979473587	0.371011133031349	5.19452809288253e-24	1.74723174235892e-22	down
NPPA	1.78169202993126	-3.73429306829353	0.438311603360545	9.17916356522695e-18	1.68550250917586e-16	down
RP11-175K6.2	11.4757375491456	-3.73066042439083	0.323241778882112	5.65683094674952e-31	3.34406239593412e-29	down
ACOX2	73.0606271372615	-3.73044802306115	0.461715148784631	5.38834996275607e-16	8.04700081660834e-15	down
LRCH2	69.6371668372174	-3.7283227291051	0.467845547343765	1.20463419175069e-15	1.71591660580091e-14	down
GPR182	4.10174653232147	-3.72632070567084	0.436759265707223	9.46540992197241e-18	1.73557376628029e-16	down
RPRM	69.5823658651106	-3.71493199552283	0.729422207833126	2.78629289784913e-07	1.21190720996167e-06	down
ZNF471	93.6007289187654	-3.71439809250083	0.516961384698087	5.16176708648152e-13	5.22649335888716e-12	down
LRRC2	47.7849857068945	-3.71246697897013	0.548801730218557	1.01910920119883e-11	8.52488177225048e-11	down
MEG8	1.98705736664964	-3.71199506003979	0.885285108291544	2.05381059881997e-05	6.47351187021238e-05	down
RP1-137D17.1	4.08022380576996	-3.71180134354745	0.525479337869567	1.12179713983675e-12	1.08520942510965e-11	down
HTR2A	6.68120245120887	-3.71128940829453	0.694375530049807	6.8326512907858e-08	3.2968025464702e-07	down
CYP46A1	14.8965968070276	-3.71128372332875	0.402404101541954	2.09433811156629e-20	5.1104645035045e-19	down
AR	477.462130441943	-3.70968361230613	0.53940578593594	4.71908129586142e-12	4.1410464151582e-11	down
NUS1P2	39.6804992291713	-3.70895064214346	0.945803806059872	0.0138606932839812	0.0248488700091096	down
GPX3	4138.12280312631	-3.70893572778424	0.469099274597229	2.06689923571098e-15	2.85826146604505e-14	down
RP11-3B7.1	2.19768107764104	-3.70648813920074	0.498099893983212	6.18899526127064e-14	7.04087607567754e-13	down
C8orf46	14.7540455409314	-3.7060977080759	0.42945041232539	4.43096304206871e-18	8.42640126209753e-17	down
MITF	487.904851825431	-3.70192232709431	0.318574989523074	2.74640847715566e-31	1.66193422670812e-29	down
RP11-797H7.5	2.64349373342864	-3.69870515177881	0.79415979764859	2.34812347111502e-06	8.78213274256738e-06	down
TWIST2	285.080316556859	-3.6957695209588	0.398838100969217	1.45313655027686e-20	3.59728590690879e-19	down
LMO3	292.206984479538	-3.69565966230058	0.65241266752724	1.14466258783696e-08	6.22475637579409e-08	down
RP11-286H14.8	1.73631275306741	-3.69203399993884	0.617526006751623	1.4531392646967e-09	9.03254146635292e-09	down
OSR2	815.260074245918	-3.69067567561986	0.29072132002899	5.05970420037303e-37	4.43538521975851e-35	down
ARHGEF25	419.277398000598	-3.6901860336504	0.321785804563157	1.43416566863428e-30	8.19427201339991e-29	down
RP1-310O13.7	2.76482707606901	-3.68885015268645	0.58180686017852	1.52792253441149e-10	1.08911877453878e-09	down
DPY19L2	92.2535713537323	-3.68683146080208	0.452313011353861	2.71984432611005e-16	4.19902624942333e-15	down
ITGA10	98.9182177420838	-3.68508190334931	0.437130413971464	2.60158795337362e-17	4.51476927745793e-16	down
RP11-444D3.1	1.88366120652411	-3.68328968428467	0.930355650022408	5.630207240611e-05	0.000163657068746218	down
SVEP1	396.222007520423	-3.68003760121966	0.391990075880149	4.56732293818252e-21	1.17144053355369e-19	down
TRO	239.701450932297	-3.67644277145498	0.44357606017933	8.66413081084964e-17	1.41619256938262e-15	down
FAM198A	91.3818233601113	-3.67639725010928	0.506117032923524	2.83434960925318e-13	2.94802303730409e-12	down
DAAM2	260.036320221138	-3.67398296909803	0.434184895724592	1.97088243258573e-17	3.48162026410607e-16	down
ACER1	5.15890997062925	-3.67391638642966	0.872187251887786	0.00922827932170763	0.0172622234578888	down
EMCN	176.811283541804	-3.66805526085427	0.335412129781039	5.78164997999929e-28	2.71580318297494e-26	down
EPO	6.47151714284378	-3.66602156328157	0.443996201952029	1.02636056032281e-16	1.66382211922627e-15	down
NFATC4	980.716425480141	-3.66261413336945	0.366008148033276	1.05459599351141e-23	3.45640123507189e-22	down
PPAP2B	2026.81398696345	-3.66156274513046	0.3002729848725	2.49316432385149e-34	1.84978339703266e-32	down
PLIN4	203.763947606237	-3.65761065000552	0.475366796915154	1.07009957911557e-14	1.35199106251832e-13	down
POU5F1P3	3.91738054104226	-3.6560415165918	0.404905432996275	1.07322298394869e-19	2.42893799470685e-18	down
RP11-1081L13.4	4.55053569810738	-3.65482753656073	0.458336866433705	1.02421845969723e-15	1.47120762698484e-14	down
FAM110D	49.398431530789	-3.6535437087376	0.272730145460011	4.43295981629377e-41	4.70831835757974e-39	down
AC016995.3	3.09272332951201	-3.65293567897905	0.533794582866962	5.04502846521993e-12	4.40141764227111e-11	down
GREB1	582.905493614509	-3.64908305877211	0.534362979984527	6.43907277226426e-12	5.53461872906811e-11	down
DDR2	743.299651933335	-3.64630038540744	0.353910718267638	5.12487111732726e-25	1.89568390159286e-23	down
HMCN2	264.147968437987	-3.64553967040667	0.544371499998949	1.59245988834072e-11	1.2973327740884e-10	down
RP11-16P20.4	4.23649780050525	-3.64177839564177	0.564141796495583	7.42302670750027e-11	5.55089730154497e-10	down
PEAR1	243.19521771025	-3.6379063538994	0.369076276324554	4.7468608575046e-23	1.46568633738896e-21	down
OLAH	4.03118373428781	-3.63727092891715	0.82753915375372	8.17323346311961e-06	2.77467184291078e-05	down
RP11-212I21.4	16.568508356682	-3.63704539622316	0.315939784776049	7.92566703653076e-31	4.60030156766616e-29	down
KLF3-AS1	49.3915214008324	-3.62619809420539	0.340919014096022	1.43723282798643e-26	5.98192661755586e-25	down
PNPLA7	217.039250713934	-3.62345115849819	0.347523595388209	1.35681052973172e-25	5.28619164833223e-24	down
RP11-130L8.1	25.5383276080537	-3.62204399224022	0.513490748457193	1.25412323010301e-12	1.20411824159591e-11	down
AC018647.3	2.16718127358085	-3.62103402361587	0.485079230288497	4.85844467488595e-14	5.60439875363027e-13	down
THSD7A	71.1798630696462	-3.62000345240542	0.448079583724489	5.07767993329745e-16	7.60522956422556e-15	down
FBLN5	1050.59778630681	-3.61890483659053	0.355571367935661	1.8119420796013e-24	6.35346320706226e-23	down
PNLIPRP2	1.62073692589994	-3.61387114998184	1.7996047091411	0.043979516494843	0.0697556611906008	down
FAM162B	30.1676264311709	-3.60956276505362	0.376816889710118	6.85874561494277e-22	1.89388685550906e-20	down
RP11-4B16.1	1.64472885174838	-3.6084011824908	0.462719098881924	3.30273508926845e-15	4.43780105406847e-14	down
CRCT1	341.88613295874	-3.60828040908114	0.888445609478574	0.0233627668022297	0.0397458953766233	down
C6orf3	32.4023331343772	-3.60556085652676	0.264174901295419	1.4157384884129e-42	1.70134545013638e-40	down
CA4	13.7510046323402	-3.60325107717653	0.777991530205496	2.69830290295256e-06	9.96515068631894e-06	down
CTD-2135D7.5	2.08616358916071	-3.60166386835852	0.726745166882278	4.84909231523975e-07	2.02252266568669e-06	down
ZNF135	51.4160418866122	-3.59882824634527	0.491651373575901	1.76304258521539e-13	1.88980741431148e-12	down
PHYHIP	121.556702779215	-3.59664968366172	0.431110568300561	5.2203543389026e-17	8.75084544943614e-16	down
NPR2	257.35506178127	-3.595150936201	0.349674943197875	6.21110179191326e-25	2.27773026601151e-23	down
ITGA8	301.895612595338	-3.59085663141799	0.396788475836747	1.0338198847059e-19	2.34390501229557e-18	down
KIAA0408	32.6167700227419	-3.58694886979144	0.401653855287705	2.95174055549413e-19	6.40302567787993e-18	down
PURG	6.77601761120458	-3.58444678858858	0.506375722224571	9.87928267062455e-13	9.62985523686125e-12	down
PCDHGB6	39.8096105341724	-3.57955348096196	0.397065447955172	1.38131813268548e-19	3.09611210528461e-18	down
JAM3	408.021036452545	-3.5779409281296	0.275311310816547	9.6323557375108e-39	9.13182999307644e-37	down
KRT78	498.132621065274	-3.57409412516187	0.653997427266803	0.0434555782921718	0.069011815209376	down
ZEB1	547.480512970765	-3.57128578077793	0.302205436268601	2.2427200146199e-32	1.47197190292886e-30	down
VIPR2	120.997652999649	-3.57114336070417	0.60679545714487	2.884471299577e-09	1.71507112323513e-08	down
ZCCHC24	594.932972811505	-3.568793314176	0.26835584001993	1.66848191561153e-40	1.75033326204542e-38	down
MYL9	6465.73316686389	-3.56471126047162	0.391903494211261	9.39763812744015e-20	2.13823416131632e-18	down
ZSCAN18	518.132704083571	-3.56384903375287	0.44462310183204	7.87440973733329e-16	1.14718990350894e-14	down
KIF19	23.0816471189535	-3.55867190110289	0.499467569003016	7.27790710300123e-13	7.21225660532414e-12	down
LINC00908	27.4452628249938	-3.55712661123762	0.559265717815171	1.47823001883501e-10	1.05604950578062e-09	down
CYP2T1P	32.5096884684683	-3.54846076303225	0.59165999918762	6.28006044385234e-13	6.26708410063502e-12	down
PRKG1	157.395469116356	-3.54826670960966	0.366715530986067	2.66903351864786e-22	7.57419633889461e-21	down
RP11-96C23.13	12.8664977901758	-3.54768893421286	0.388262634585705	4.24015201537687e-20	9.94822833525222e-19	down
NRXN2	167.507904332512	-3.54670288263373	0.448220555137856	1.77251415730466e-15	2.46984457727421e-14	down
RERG	313.088404115176	-3.54562615620938	0.4342481277071	2.26680342642585e-16	3.53155004907015e-15	down
RD3	3.9443335565737	-3.53892099737738	0.931209954274127	0.000105255350037982	0.000291109799559397	down
ITGA9	330.32375002438	-3.53873993362352	0.400832475030095	7.43606780819742e-19	1.55507375560808e-17	down
ITGA7	459.696748542153	-3.53606197963498	0.338872819947556	1.1987464904821e-25	4.70618311608441e-24	down
ACSS3	151.382915425255	-3.5342752493147	0.559460834837969	1.88869139143143e-10	1.32851974571229e-09	down
SLC35F1	12.7415109648769	-3.53253333670377	0.534800344540884	2.71587779172684e-11	2.14761581201211e-10	down
RP11-136C24.3	7.01409364110511	-3.53165749868091	0.739680258334826	1.26625805649687e-06	4.95526792113596e-06	down
ACTG1P4	1.4984240409189	-3.52697048079099	0.631011000992431	1.33950495588975e-08	7.19565757731585e-08	down
STAC2	75.462909603263	-3.52686772874304	0.716524659789179	6.18958543817785e-07	2.54309499937461e-06	down
PDCD6IPP1	10.9781282476024	-3.52407389096874	0.604833886935116	3.9035528162879e-09	2.27192454384997e-08	down
PDGFRA	887.76253649149	-3.52195153453467	0.401321941680701	1.18366287333387e-18	2.41227854846554e-17	down
PDE1B	91.0257444744291	-3.51979999203123	0.323540361647388	8.41166437334415e-28	3.90060458269004e-26	down
RP11-351J23.2	2.17130309314829	-3.51858835636035	0.916703660649204	8.60952888609262e-05	0.000241801745553339	down
NPY6R	3.02375695398637	-3.51855959320317	0.66732723004231	8.84615509583185e-08	4.18008181628222e-07	down
STAB2	6.76578533510302	-3.5152264600842	0.554205349261477	1.48785723590255e-10	1.06233421666381e-09	down
DCLK1	158.45637495577	-3.51260752391831	0.504837549136195	2.41029241922658e-12	2.22248757402531e-11	down
RP11-566K19.6	16.1463677457326	-3.51228709155938	0.683708230004332	1.96005390594288e-07	8.76511178029698e-07	down
SORCS1	23.941861920256	-3.5121982344343	0.7976904976188	7.71501343905832e-06	2.62887645100607e-05	down
ADRA2C	404.068003645964	-3.51200880889792	0.500825425143843	1.65395019017906e-12	1.55876888873393e-11	down
PGM5P3-AS1	2.65378737174493	-3.5091133348394	1.01882202415481	0.000419292092473944	0.00103387146624174	down
USHBP1	53.369915861042	-3.50592854687743	0.30750889561815	2.78094520057138e-30	1.56792630614594e-28	down
PRLR	460.804709224494	-3.50581051608033	0.598040015021756	3.24448216894979e-09	1.91401267754339e-08	down
PKMP3	6.62706740698539	-3.50420035808518	0.324329734789653	1.97590694383728e-27	8.90445247207796e-26	down
NR2F2-AS1	22.0902650098351	-3.50267515971839	0.494922845510444	9.97736786490219e-13	9.71436611783573e-12	down
DNM1P47	5.66775109239262	-3.50164721348523	0.582861645094633	1.24248780033035e-09	7.79317819775939e-09	down
CYP17A1	6.82430338163193	-3.48906658897297	0.713441802266723	6.88984094145247e-07	2.80755420343998e-06	down
ZNF418	25.2133990405676	-3.48256770470269	0.472998774246245	1.21800058416936e-13	1.33065134242352e-12	down
LINC00693	3.96823608974171	-3.48120880166928	0.579158165907198	1.18386968401868e-09	7.4584081471391e-09	down
ZNF781	17.3931974249217	-3.47538780455326	0.344582830447512	4.1302627074764e-24	1.40215297776225e-22	down
MRGPRE	1.99255004191023	-3.47139994690318	1.29031938818427	0.00554817817383766	0.0109059066745295	down
AC093642.3	21.7958818973244	-3.47103485806147	0.39418782096924	8.4953095734687e-19	1.76505226584479e-17	down
LINC-PINT	150.912183231981	-3.46989147350752	0.286813323368519	7.30471056529716e-34	5.22286805418747e-32	down
CTD-3126B10.2	2.43369309600524	-3.46833838599701	0.414910226684127	3.37161444989145e-17	5.76446607192984e-16	down
CGNL1	515.403127952357	-3.4670745849367	0.45304569027716	1.34637005000289e-14	1.67134016342987e-13	down
ZNF835	14.6425934590781	-3.46559472791141	0.500848564106272	3.01177927658145e-12	2.73863282922399e-11	down
LSMEM2	4.65315260884605	-3.46227121174948	0.533737630021588	5.55109259704346e-11	4.22639254034865e-10	down
RP3-333H23.9	1.85653485484283	-3.46219087970817	0.518356342056175	1.33006698624714e-11	1.09471783430765e-10	down
SDPR	358.856214124018	-3.4619884726795	0.471156761564959	1.39180348416291e-13	1.50829778933608e-12	down
LSAMP	111.585694837514	-3.46118722607744	0.461886491377786	4.55074125445414e-14	5.27380236469607e-13	down
CTA-268H5.14	2.28849043778302	-3.46071304125251	0.459369762212052	2.66815589124101e-14	3.17955243706221e-13	down
RP11-482H16.1	19.0893050851925	-3.4566878905642	0.558194292049257	3.97435190046331e-10	2.68491648445921e-09	down
COL24A1	74.4514533671787	-3.45565039892783	0.390810512275993	6.73682918465279e-19	1.41694837008675e-17	down
DIXDC1	335.045858112011	-3.45253592231836	0.279678134524544	3.52068007545333e-35	2.72262380336492e-33	down
EMX2	338.421902346839	-3.45153472527479	0.638356979209105	4.46226143351072e-08	2.21572271413335e-07	down
PCDH10	23.7883525108024	-3.45105249485648	0.71676405734799	1.02044837080148e-06	4.05470613899496e-06	down
SPG20-AS1	2.98949971608133	-3.45034065721912	0.396319551003662	1.63470177136809e-18	3.29476072769363e-17	down
ZNF483	16.9721919676469	-3.44869033862354	0.367084602913467	3.66355986412875e-21	9.49151233219671e-20	down
ADAMTS10	187.409467524675	-3.44866411028255	0.356979325005923	2.96826690979936e-22	8.38617307838127e-21	down
NDP	39.9419505902574	-3.44632358867286	0.715929436393076	1.0275480161138e-06	4.0810157592653e-06	down
WDR86	99.266413253047	-3.44599814166992	0.361273862239242	9.70803729233297e-22	2.63796847740814e-20	down
RP11-106M3.2	30.7048856715424	-3.44280156051743	0.357668610522997	4.01284986696858e-22	1.12381748407872e-20	down
ZNF663P	4.91964376330516	-3.44228680057542	0.979366947603002	0.000313231454682903	0.000789929610395887	down
PCDHGA12	29.461889455258	-3.44224393469744	0.42075591010387	1.85974533880376e-16	2.92766921508977e-15	down
ADAMTS4	644.119605614772	-3.44223603356538	0.390104993590917	7.14612903746629e-19	1.49933987681987e-17	down
NKAPL	3.82633733240447	-3.44142886479499	0.380943125840706	9.14821363762949e-20	2.08704834654547e-18	down
PLCL1	84.0729243271319	-3.43560696039715	0.344443380850161	1.30051072071067e-23	4.20849215145777e-22	down
ZNF286A	3.29343198039851	-3.43375712650197	0.610668789743117	1.1698373627427e-08	6.3495180182623e-08	down
ARHGAP20	54.4342974193025	-3.42989740505735	0.451085367839366	1.93821499006566e-14	2.35688784326417e-13	down
TEX41	10.2216891475328	-3.42963772405013	0.444040764262674	7.12644243072858e-15	9.18970009568562e-14	down
RAMP1	967.180981611088	-3.42387810960701	0.469493818953079	2.06142019708498e-13	2.19037662037295e-12	down
ZNF521	144.513399977634	-3.42288927199715	0.396222653747089	3.77333931113015e-18	7.2512136897146e-17	down
RP11-66B24.1	1.50660270088737	-3.4216658125745	1.15383477350932	0.00215306593700293	0.00460802916299867	down
KCTD16	11.1051859884884	-3.41911378271507	0.527883468109156	6.04444102298156e-11	4.57885637363892e-10	down
IGFBP6	1582.8431259728	-3.41899744423654	0.513484168346419	1.8949934871906e-11	1.52727167165043e-10	down
LIFR	789.329869064004	-3.4146200098412	0.424880989333637	6.1620191708856e-16	9.11202800214667e-15	down
LINC01088	27.2716195828594	-3.41202747795609	0.642321479666805	7.29463427675063e-08	3.49817730129855e-07	down
SALL1	214.677751453207	-3.41182976813374	0.582212169281172	3.12618451005189e-09	1.84891277504155e-08	down
DMRTC1B	4.63483251215899	-3.40664042751797	0.67791781909974	3.27191710869086e-07	1.40734771015224e-06	down
OLFML3	808.868401845201	-3.40477756169412	0.361318953150819	2.89238958162045e-21	7.58570656974781e-20	down
SLC45A1	42.8283801791351	-3.4032760087779	0.380936685377061	2.66017462692402e-19	5.81987093379265e-18	down
LIN7A	93.601364968035	-3.40242883516673	0.517889306373451	3.35176585395844e-11	2.62531060476665e-10	down
TIMP3	6886.77378641068	-3.3995588771824	0.409292085448692	6.58490700846981e-17	1.0945056149078e-15	down
MIR497HG	45.3526365339659	-3.39385115204258	0.291649684963801	1.69180895511836e-31	1.04099119769627e-29	down
PID1	255.109306892309	-3.39324305404542	0.473753021603466	5.26012051763589e-13	5.31976708375843e-12	down
KB-431C1.5	13.4179805260592	-3.39091907040719	0.273941297584505	1.92609979198392e-35	1.53589957555802e-33	down
EBF2	12.2617891337311	-3.38817786838888	0.719774288629958	1.68426724870493e-06	6.45875487117604e-06	down
PRCD	26.6874054751909	-3.38729128991024	0.425155888475931	1.04288503310525e-15	1.4947710543268e-14	down
KANK2	2939.97248972807	-3.38699313879542	0.223770515735921	6.84221937311822e-52	1.3369487732344e-49	down
RP11-1379J22.2	4.6899122590348	-3.38625020208775	0.344438078016867	4.61264913343342e-23	1.42596594044076e-21	down
TNXA	4.96190591895706	-3.38560528306526	0.870649973669185	6.76600293779438e-05	0.000194006247562141	down
RP11-517P14.7	1.92485157153208	-3.38549923895529	0.649484086392142	1.10238598893137e-07	5.13237070910809e-07	down
TRH	19.4368248132933	-3.38500068659055	1.16866349852692	0.00282258918525932	0.0059071061544504	down
MYRIP	67.5318692560791	-3.38091128991268	0.600506611157066	1.19907882398895e-08	6.49308666334784e-08	down
FRMD7	2.7058891817355	-3.38088998861818	0.955151848959614	0.000269594481000236	0.000689185052448122	down
CTD-2334D19.1	2.54953098092281	-3.37945528309889	0.601297245724572	1.13423855582092e-08	6.17069167127482e-08	down
RP11-116D17.3	1.76515432971047	-3.37809201369762	0.623470781404371	3.39369074267262e-08	1.71846294639349e-07	down
RP13-514E23.1	7.32089188247649	-3.37572185966625	0.550778965934173	5.56633226963853e-10	3.68740701619921e-09	down
ZNF677	71.1495018515706	-3.37465904124038	0.418590630074908	4.67245924464234e-16	7.02708221416627e-15	down
MSRB3	634.892557366734	-3.37193854211543	0.403908479552355	4.56416328414951e-17	7.69117100621296e-16	down
MATN2	2037.13584424194	-3.36919460430082	0.32537075800438	2.87119357537281e-25	1.07762378224073e-23	down
RP11-373D23.2	6.38487529244666	-3.36865926401058	0.456192840216941	9.11845663743886e-14	1.01304311870018e-12	down
CTSK	2061.70372269124	-3.3677155665907	0.347074500355397	1.90480467136226e-22	5.49687544226154e-21	down
CD81-AS1	2.59859135867734	-3.36452964170406	0.517106567677656	4.27704378323524e-11	3.30055742295666e-10	down
CTD-2373N4.3	20.3565194384301	-3.3635548858146	0.437029547045796	8.91396316631612e-15	1.13800855445483e-13	down
AVPR1A	97.0987514960041	-3.3588364556693	0.382665896293883	1.07921186066029e-18	2.21528356033051e-17	down
RCAN2	213.441720814566	-3.35783792293855	0.410959214779263	2.00174285216276e-16	3.13194448574634e-15	down
RP11-446H18.1	2.60663043895022	-3.35725473033188	0.598748733902202	1.20928107422442e-08	6.54141328337328e-08	down
CTD-2054N24.2	6.58403288456019	-3.35459469594218	0.428052459290983	2.76994077035526e-15	3.77742002657345e-14	down
RECK	208.267672646352	-3.35449692418918	0.333227827257055	4.94974177361707e-24	1.66708605499047e-22	down
RP11-96C23.11	30.1194501208078	-3.35426658074014	0.476022461434153	1.17554771061346e-12	1.13292525408783e-11	down
CCND2-AS1	2.91622787349352	-3.35419098426396	0.512170955349728	3.23939362399419e-11	2.54118169149186e-10	down
FAM110B	87.970250702572	-3.35327052578619	0.458552614454352	1.69732864813657e-13	1.82089360462497e-12	down
DCHS1	634.4736413698	-3.35326807646611	0.34379244980429	1.15658932047702e-22	3.43447991139794e-21	down
INMT	74.659422251854	-3.34989847929859	0.366968975868242	4.37143509446119e-20	1.0246852024993e-18	down
FOXF1	151.464846269065	-3.34865409345581	0.37338963545576	2.01493647937518e-19	4.45007153257693e-18	down
NPY1R	44.484382897066	-3.34352545519878	0.649460295457695	1.60603642023697e-07	7.29024902443797e-07	down
INSC	5.0814169516091	-3.34328815279694	0.656451599830432	2.21616010469498e-07	9.81776569745194e-07	down
VIT	36.8499180212366	-3.34293937763276	0.902663662115194	0.000146157061793326	0.000393187841379272	down
CLDN5	366.461233645766	-3.34102070962553	0.413565319441357	3.86575981929895e-16	5.8725135961184e-15	down
AF186192.1	1.51669587720944	-3.34049919095981	0.975793241172117	0.000399765689770847	0.000989632723507192	down
MT1JP	3.40763873182875	-3.33779587940276	0.795360653571083	1.71836121138321e-05	5.49536380906746e-05	down
KCNE4	95.8537996670998	-3.33592486833261	0.400283612887648	5.0114494462985e-17	8.41719629113535e-16	down
CCDC85A	22.1052205086005	-3.33273997001089	0.59000277037698	1.04132140240879e-08	5.68573036208571e-08	down
DENND2A	229.363254722201	-3.33014575524671	0.432250789578066	8.48261053579428e-15	1.08510435724501e-13	down
RP11-789C17.1	4.50612255732673	-3.32888552830733	0.669095068645045	4.07131436418473e-07	1.71770947387566e-06	down
FTOP1	2.24865931072093	-3.32816160580319	0.404901936851017	1.00540828016987e-16	1.6339959204767e-15	down
RP5-1024N4.4	12.1716551747174	-3.32665686348828	0.572630236613461	3.95886481405695e-09	2.30150040075893e-08	down
APBB1	448.098264333829	-3.32612991624625	0.340444187984256	1.10987199240005e-22	3.3034178359842e-21	down
RP11-613D13.5	1.98161281114071	-3.32596298223865	0.471258344125711	8.45345741088536e-13	8.30964475216715e-12	down
XPNPEP2	22.7470341331133	-3.32530485009968	0.718764699477121	2.44023389580131e-06	9.09473893867591e-06	down
VWCE	55.9600905789424	-3.32218243627715	0.48260214382687	3.74090118342904e-12	3.3516222468405e-11	down
C16orf45	317.802568262367	-3.31832550946908	0.38759697470284	7.11767321010968e-18	1.32502604479402e-16	down
FAM13C	56.4289993414994	-3.31770760565144	0.454679342641769	1.87001290586486e-13	1.99944529454565e-12	down
MEIS3	200.818063765503	-3.3170966945319	0.353016101142337	3.57952423762828e-21	9.28318965659282e-20	down
ZIM2-AS1	1.48598410851095	-3.31479385357776	0.980002915338398	0.000458226811304386	0.00111984262831376	down
PDGFRB	2839.45773828193	-3.31466907989199	0.329158541241136	4.87570104377938e-24	1.6443125114311e-22	down
ITGA11	613.137660896013	-3.31120993978954	0.442039730584707	4.38251487748091e-14	5.08749357455233e-13	down
RP4-565E6.1	12.4859658617282	-3.31007572786356	0.468512345131447	9.88544107687044e-13	9.63219015015807e-12	down
CNTFR	146.772007481783	-3.30867077347451	0.71467802350121	2.41488076201062e-06	9.00749417095936e-06	down
RP11-251M1.1	1.7018614149115	-3.30386849872737	0.485269476313739	4.54859365685064e-12	4.00792949516027e-11	down
RPL5P30	4.58421029936426	-3.30106930442286	0.349066911289056	1.72417739527171e-21	4.61167907907733e-20	down
RP11-68L18.1	3.12905558256651	-3.29709697145203	0.423299436794946	3.54104630043693e-15	4.72576445006695e-14	down
SERP2	30.0331156392514	-3.29643723325247	0.383435860190284	5.05072108732729e-18	9.53416723247173e-17	down
RIC3	68.3432805529823	-3.29462772085406	0.515935129614927	1.08452244896593e-10	7.91574597267776e-10	down
AC090954.5	3.39716017441792	-3.29219578655166	0.715537654844137	2.57264602124579e-06	9.54238808952739e-06	down
UPK1A	32.1736263966093	-3.29180380371171	0.72192982724984	0.00239374588204874	0.00507728814574094	down
RP11-622C24.2	3.8606815142988	-3.28957799842779	0.488474084392698	9.34178802021797e-12	7.85551077376871e-11	down
ECM2	171.498608165864	-3.28808348307577	0.347086820930768	1.55223446415801e-21	4.16047597686415e-20	down
C1orf229	4.86231672185063	-3.28779080238804	0.532057521056519	3.88146010915084e-10	2.6235472514902e-09	down
RP11-34A14.3	2.21910892842495	-3.28586505404654	0.790015069089847	1.93718856403272e-05	6.13007982118252e-05	down
SPEF2	168.122234017943	-3.28584068763142	0.483764709017101	7.01173330313159e-12	5.99063208812614e-11	down
RP11-1060G2.2	1.55078719845659	-3.2851662986167	0.397040216469982	5.58485379020801e-17	9.34349689333036e-16	down
TNFAIP8L3	227.847365572889	-3.28290835946268	0.379666860665601	3.34764696622558e-18	6.49656705037727e-17	down
PGM5P2	5.74955840986467	-3.28270369684511	0.34667028749177	1.54445209064169e-21	4.14395599204983e-20	down
ST6GALNAC3	37.237007225268	-3.28162860519005	0.389837333034176	2.36542348365624e-17	4.13577492562491e-16	down
FAM19A5	108.22068234377	-3.27696622853014	0.45294463395825	2.93434031108759e-13	3.04583572355674e-12	down
RP1-102K2.9	1.90459769885295	-3.27662749086742	0.573251592826051	5.8935085530557e-09	3.34048136476011e-08	down
RP11-51B23.3	1.63123411390064	-3.27660117049986	0.489203020059679	1.04415132358937e-11	8.72580523340421e-11	down
PCDHGB4	23.617484989275	-3.27634924973985	0.51788754708114	1.5654628954283e-10	1.11413270686831e-09	down
ENPP2	588.373246793085	-3.27495139673145	0.364703678054178	1.70748675043285e-19	3.80056855224606e-18	down
SOX5	65.7908517198221	-3.2746924485421	0.502563841066563	4.54590965455548e-11	3.49959847902726e-10	down
UBAP1L	113.662975302651	-3.27468067731002	0.251653070936948	6.39781050851418e-39	6.22679679035884e-37	down
CCDC108	9.00808028785849	-3.27130106380833	0.96432223816936	0.037886385183411	0.0611242399819734	down
MSTN	8.46763025442951	-3.27082670121109	0.575144290810158	7.89889534218186e-09	4.38490618247298e-08	down
RP11-7F17.3	4.77349710515575	-3.26876225427571	0.535064665466964	5.92060162460652e-10	3.90873276735528e-09	down
MUM1L1	157.809279380252	-3.26823542932998	0.512797774033945	1.16897437517301e-10	8.4837644120509e-10	down
NUDT10	38.4176462872344	-3.26803490306651	0.615029880793728	6.81351301064349e-08	3.28818801910712e-07	down
ZFPM2	95.3033317224961	-3.26717545874904	0.48112459156526	7.00891244981861e-12	5.99022143499188e-11	down
RP11-266K4.13	1.51375158860765	-3.26715814612857	0.598912950701894	2.5418145920739e-08	1.31254444448891e-07	down
S1PR3	533.142351769996	-3.2639973790362	0.375926120826801	2.43523555930432e-18	4.79867010096326e-17	down
RP13-554M15.2	6.74720698997105	-3.26162507132995	0.389414429472876	3.10029809611075e-17	5.31892294679268e-16	down
RP6-24A23.3	6.38433014395608	-3.25867897542258	1.00418360599463	0.000783059279562834	0.00182832877670071	down
NACAD	112.240797014288	-3.25734771583212	0.388396405601494	3.09802944941608e-17	5.3185955611471e-16	down
MORF4L2-AS1	10.2383953077382	-3.25664556516872	0.31854576293076	9.80661222009255e-25	3.54047747528503e-23	down
RN7SKP23	9.21464674856025	-3.25523877024979	0.381125722761081	7.77883383298516e-18	1.44286093929653e-16	down
OLFML1	166.100614920849	-3.25328855510972	0.370867983020862	1.1607612224455e-18	2.36937839002692e-17	down
GABBR1	914.3947740446	-3.25183243308343	0.288813621223465	1.29333670543081e-29	6.95494530439338e-28	down
PTPRD	126.084718368119	-3.24746515136727	0.64773391418329	3.40160991809268e-07	1.45798742587774e-06	down
CTA-941F9.10	45.253516371443	-3.246584799687	0.233021987920394	2.37628978762224e-44	3.07201463099831e-42	down
MAP3K12	333.36547924277	-3.24424145861088	0.249511388931292	7.36439021801459e-39	7.06016091425167e-37	down
FAT4	127.60445713909	-3.24400242633421	0.391521676455552	7.25595003434656e-17	1.19903520354531e-15	down
EMILIN1	1401.00516633386	-3.24366206746867	0.388750808397107	4.51039196882233e-17	7.60556674742721e-16	down
CTC-510F12.7	4.84377989416839	-3.24213983051623	0.35510321823758	3.45886137736756e-20	8.21303104605542e-19	down
GSTM2	952.18340020353	-3.23844179677396	0.482892924181966	1.24796998945424e-11	1.03245920556109e-10	down
ACSM5	12.6905247449177	-3.23808831010993	0.471033122080795	3.738710650607e-12	3.35083251133009e-11	down
PCDHB15	64.5542044494991	-3.2365943570063	0.332184759019857	1.18478091132374e-22	3.51411784323915e-21	down
KCNN2	14.6041542773261	-3.23107844044088	0.457361155869619	9.6358962132591e-13	9.41771803630367e-12	down
CTD-3193K9.11	5.01141908097836	-3.23042484230574	0.649874906260859	3.99236422551901e-07	1.68706480318713e-06	down
SERPINF1	2834.37527260032	-3.22887779691573	0.355329651696418	6.28098494753097e-20	1.45613044141061e-18	down
KLHL30-AS1	3.7458578713249	-3.22844996709722	0.760405072198196	1.31571083107496e-05	4.30668160396749e-05	down
CTD-2135J3.3	2.6891793165865	-3.22837478729856	0.445013239291855	1.95152610315784e-13	2.07965086022195e-12	down
CELF6	79.3155441892741	-3.22647066512931	0.330222097888686	9.01408196417935e-23	2.70496431462015e-21	down
ZRSR1	5.2422116579877	-3.22552510721312	0.705903647714484	2.98236348722671e-06	1.09306354785999e-05	down
ASIP	3.85669919990057	-3.22541656582612	0.790971846453042	2.78581739811488e-05	8.55788273492515e-05	down
SLC25A18	26.2777172892127	-3.22491395846971	0.30491085493417	2.25932639413167e-26	9.29774561263479e-25	down
AMPH	55.6971365508937	-3.2236945131155	0.460108100331061	1.50680838848702e-12	1.43062961127975e-11	down
POU6F1	217.911334542261	-3.22340043741085	0.232687649809174	7.45649929894166e-44	9.26524332791309e-42	down
RUNDC3B	29.6623730854654	-3.22110075321927	0.382411872987475	2.18866267787964e-17	3.84774715423661e-16	down
RP11-171I2.1	1.47154787011659	-3.22066916918257	0.825305186196441	5.50101361626616e-05	0.000160229227964912	down
PTGDS	1680.04463336064	-3.21931306251492	0.497616765462054	6.13015661780619e-11	4.63829792923396e-10	down
RP11-678G14.3	2.89864061813269	-3.216818750153	1.06389677399681	0.00163861673698402	0.00359476110872299	down
FGF2	220.457670794265	-3.2159461185721	0.463765209408662	2.51772829644609e-12	2.31654533444035e-11	down
RP11-71H17.7	12.1458336628434	-3.21552054877018	0.623811257924444	1.55462775849296e-07	7.07571243494741e-07	down
ART5	20.1204792024523	-3.21528797665811	0.634117602163454	2.45000111577543e-07	1.07550469148523e-06	down
RAB3C	5.91936510173764	-3.21447977466565	0.533851652088745	1.01643064630911e-09	6.4736440043728e-09	down
FXYD6	853.457116278461	-3.21107157443751	0.450634830303963	6.41315110472086e-13	6.38744859251128e-12	down
RP11-755F10.3	4.55253544573409	-3.21053846604252	0.335317161703489	5.1125322578085e-22	1.41936538181263e-20	down
PMP22	1243.05802955136	-3.20995935934963	0.313669764285049	8.58517714559672e-25	3.1082712785833e-23	down
RP4-742C19.13	29.7159548391561	-3.20968079424603	0.37278539093893	4.3693399497554e-18	8.32777324600812e-17	down
MUC21	1138.1150062339	-3.20913705426713	0.805124975343419	0.032475144541231	0.0533581279171891	down
CAPN11	10.0127518688767	-3.2084097782054	0.335300439077552	6.99017821494958e-22	1.92809904922483e-20	down
RP1-170O19.14	7.35936584126037	-3.20492701922743	0.533337063087333	1.09649376104131e-09	6.93696263009746e-09	down
CUBN	32.8364526058517	-3.20329963508134	0.321566586324891	1.34093441077907e-23	4.3338255192818e-22	down
VSTM4	280.603808391783	-3.20177159799421	0.420021246681151	1.51543387409827e-14	1.86852412694091e-13	down
PPP1R3C	603.281411063688	-3.20122987424807	0.653533111170252	6.05708080195753e-07	2.49305510994866e-06	down
LRRD1	1.82257594476841	-3.20003473430547	0.465068292341749	2.88559248357871e-12	2.63512346779038e-11	down
OTC	1.59684268280471	-3.19995962928208	1.35901262490352	0.0129815469611845	0.0234352674776387	down
CH17-472G23.1	1.62142060736227	-3.19652148545961	0.656932394519533	6.12058827023552e-07	2.51676623218022e-06	down
RP11-295M18.6	1.79906979914282	-3.19621446475052	0.609886866550808	8.12204529044064e-08	3.86000730225416e-07	down
RBPMS2	150.858499317565	-3.19435510774442	0.439841158620822	2.31271079602591e-13	2.43414713182053e-12	down
GRASP	238.388828794733	-3.19382360912782	0.295195808631791	1.68374521536345e-27	7.64163586483303e-26	down
PRDM8	113.700128062506	-3.19381192003751	0.369778559772114	3.48987170441e-18	6.73682096665029e-17	down
CABP1	16.4975612092982	-3.19200549861791	0.368209516617796	2.53399127397902e-18	4.98176456528734e-17	down
IL17B	4.36552173675684	-3.19142334115232	0.41956357927007	1.45138995923315e-14	1.79301297232099e-13	down
MYCT1	96.6291066138918	-3.18620037414244	0.276828384079023	7.01295673650861e-31	4.09841674850253e-29	down
TAL1	53.1674497715141	-3.18336524648766	0.338148088835227	2.84014762168483e-21	7.46398959674194e-20	down
ZC3H12B	33.7302008815056	-3.17765131183048	0.279445716426681	3.20209926711918e-30	1.79745909957127e-28	down
PCDHB4	55.0042285523503	-3.17730092637039	0.470825261930197	9.05871693718804e-12	7.62921083752354e-11	down
LINGO2	20.633510533894	-3.1771724916657	0.940379171918092	0.000469264067728382	0.00114473957320532	down
RCVRN	2.28845253157826	-3.17668812152464	0.568994708085109	1.24237286938405e-08	6.70932724896904e-08	down
KLHL38	2.94403430787561	-3.17576913648366	0.684028272354458	1.97047284803777e-06	7.46127122651226e-06	down
INSRR	7.14476231593806	-3.17353206297302	0.638629475267254	3.99274859464297e-07	1.68706480318713e-06	down
ENPP1	212.530885732283	-3.17307215619029	0.46956996453363	8.52115263634394e-12	7.19854600767313e-11	down
CTD-2595P9.4	4.76533743716179	-3.17269934882722	0.761138494162064	1.8462491537614e-05	5.86624125978533e-05	down
MFAP5	838.727066891308	-3.17020896459891	0.629976937707452	2.99558416540966e-07	1.29698541933764e-06	down
CD302	259.651319670166	-3.17010262852605	0.264165292294809	1.95657729910145e-33	1.37968344697245e-31	down
RASGRP2	170.698771723389	-3.1696339273446	0.317244216736291	9.96399153806003e-24	3.28247479278922e-22	down
HIST1H2BE	2.58922191596574	-3.16715335111048	0.509059016363964	2.48648843387031e-10	1.72110990918816e-09	down
SLC25A27	203.738235682328	-3.16587605052226	0.355411306460396	3.12787440490806e-19	6.75647267024739e-18	down
AFF3	75.7468155871612	-3.16497360466792	0.45957478243128	3.43421243129038e-12	3.09231163131341e-11	down
AP000473.8	17.2468146881949	-3.16278080597565	0.671101977981261	1.49385699590891e-06	5.77181245649517e-06	down
MGARP	12.4600731140557	-3.16106524294935	0.395833380675575	8.11504547982377e-16	1.17889227665749e-14	down
RP11-1180F24.1	1.74421591033443	-3.16036355372055	0.567425618039728	1.28804283612409e-08	6.93376077313742e-08	down
RP11-13K12.5	8.24714027676768	-3.16000892455982	0.839938588161272	0.000104395101545307	0.000288949114863239	down
FLT4	209.005313303645	-3.15863283939072	0.28610590829328	1.58343935354983e-28	7.80949848416476e-27	down
ABCA10	59.4968394898028	-3.15836998480325	0.369236493815872	7.06416331115786e-18	1.3160217487315e-16	down
IRF4	274.574011959993	-3.15789555579192	0.435421230337902	2.46196038775279e-13	2.58379663982403e-12	down
LTBP4	5097.7073924984	-3.15373623475828	0.264313631690813	4.82546608539116e-33	3.32036170397198e-31	down
RP4-530I15.9	8.97203110175448	-3.15251092451489	0.413322057035532	1.34461145934555e-14	1.67017009878837e-13	down
PWAR5	9.07251342581954	-3.1522070621352	0.561648242930018	1.16860677690221e-08	6.34418402298324e-08	down
GPR20	7.69273922333768	-3.14899061472015	0.610755438198007	1.48485674555538e-07	6.77864778241148e-07	down
SERPINA10	5.30288518603058	-3.14808935947207	0.846997320950057	0.000123249006513423	0.000336907819278524	down
CCDC116	6.60453084186355	-3.14454171510106	0.292355854350252	2.83276831466018e-27	1.24802703184779e-25	down
RNF180	47.2856563858094	-3.14393924455255	0.483008863561547	4.44258916799665e-11	3.4221172113515e-10	down
AC141928.1	106.930311090181	-3.14330119533014	0.635182190672873	4.5842574551972e-07	1.91894093345352e-06	down
HTR2B	84.9468029290923	-3.14199844327382	0.526757576769159	1.47243671883526e-09	9.14582933560452e-09	down
RP11-358D17.2	3.43389912732885	-3.14168201347305	0.767112309218202	2.47888844871695e-05	7.69769593859126e-05	down
BEAN1-AS1	1.74318391559405	-3.13992005515748	0.559534294724957	1.01403150060933e-08	5.54974648729891e-08	down
RP11-318E3.4	2.50257078520058	-3.13969894652802	0.547321942754279	5.04767290078708e-09	2.88469040503342e-08	down
CD34	1007.56758009114	-3.13744045421943	0.270948070479455	3.11143658115812e-31	1.87396334512716e-29	down
PWAR6	72.2839767099134	-3.137400639663	0.447787724050911	1.45516390340362e-12	1.38519265286064e-11	down
SUSD5	90.4957958732692	-3.13697633850804	0.538898169559261	3.51615568528235e-09	2.06050909057171e-08	down
TSPYL2	1242.49511071619	-3.13675244496048	0.17287552189274	8.742901980758e-74	7.71696765522284e-71	down
SELP	120.622881308469	-3.13667431479208	0.434986551935227	3.2503063171338e-13	3.36018137316938e-12	down
RP11-689P11.2	15.2952559122182	-3.13632536917852	0.358123825831992	1.13036763564759e-18	2.31102399118781e-17	down
PAMR1	434.138644006951	-3.13606069275714	0.460968957690826	6.13035025788944e-12	5.29057908129454e-11	down
HEYL	313.056030052198	-3.13545181085985	0.359613900771555	1.68527344306209e-18	3.38868376449807e-17	down
RAB3IL1	316.246554670498	-3.13398901857209	0.287080156839146	5.71172305924283e-28	2.69250414636167e-26	down
PCDHGB7	83.9904719456929	-3.12857863770422	0.44436232403185	1.13640646604232e-12	1.09851194529022e-11	down
BCAN	18.1916619065915	-3.12854293899031	0.69481817550208	4.04386202018407e-06	1.45115289682674e-05	down
SLC35F4	1.69343230855232	-3.12728964327021	0.788733059986956	4.09194022586413e-05	0.00012199090841072	down
ABI3BP	385.1640936357	-3.12545132841926	0.477172305862462	3.45036648742156e-11	2.69676430468793e-10	down
ADCY2	102.94375564525	-3.12475933650801	0.709948632697817	6.56894275728488e-06	2.2661081908116e-05	down
TBX2-AS1	14.5563557872928	-3.1206926487469	0.494338583302104	1.58454672682779e-10	1.12603116509192e-09	down
CTD-2527I21.14	4.10579341492882	-3.12033338501749	0.369451690657749	1.5320546162474e-17	2.74046135653981e-16	down
SLIT2	317.685798829394	-3.12025876054583	0.486983307306536	8.82515631924987e-11	6.53260631300865e-10	down
TRPC3	8.73826924999885	-3.11965925379394	0.457249704653136	5.03901405753229e-12	4.3976693771106e-11	down
CRHR2	3.24253102796319	-3.11760402009474	0.700764329732737	4.9287176622641e-06	1.74014325518585e-05	down
RP11-124D2.7	1.58936856500188	-3.11741309533543	0.487739776134275	7.71442014610126e-11	5.75032068956767e-10	down
CSPG4P12	189.642550523374	-3.1130590077412	0.296380852638058	4.87130583328614e-26	1.96054741217964e-24	down
RP11-147L13.8	7.17178867879031	-3.11272897007185	0.422553640362167	9.88947636944668e-14	1.09348132453014e-12	down
CDR1-AS	1.84293341658918	-3.1122032477976	0.700049534953257	4.72237668628578e-06	1.67352451943593e-05	down
NYAP1	37.9197785492157	-3.11175544859425	0.443038878702449	1.26333381970969e-12	1.21205231570873e-11	down
CYP1B1-AS1	13.5341660419491	-3.10617325437994	0.455100081635577	5.01458420371936e-12	4.37910180229117e-11	down
TGFB1I1	1019.81229696279	-3.10534902470639	0.30392174785195	9.70786401210951e-25	3.50977676720293e-23	down
CTD-2541J13.1	3.14523806157714	-3.10475365811439	0.678917101869052	2.70205732840168e-06	9.97757666403602e-06	down
SMTN	2332.84316460384	-3.10276335410377	0.254107770919188	1.62667562634092e-34	1.22105618790171e-32	down
RPS3AP34	1.48135425274482	-3.10138440141532	0.526032631128374	1.78953444546766e-09	1.0975407934635e-08	down
MEOX1	89.2848643571653	-3.10040708221325	0.419533616199854	8.59422514165478e-14	9.58128836894327e-13	down
RP11-244F12.3	21.364448710719	-3.09998307145334	0.592298596795854	9.78890827408206e-08	4.59249789390906e-07	down
AC022819.3	6.04115444805959	-3.09978210128117	0.307246978440841	3.02825904666446e-24	1.04046103110698e-22	down
FAM107A	482.927928615062	-3.09632426757891	0.632047017762208	5.78456494751609e-07	2.38741549438196e-06	down
AC109642.1	6.79029559525152	-3.09625063937664	0.518103074425677	1.28080294949943e-09	8.01386289375137e-09	down
RP11-184M15.1	1.8345862926802	-3.09618493333185	0.727620663664095	1.13643669375688e-05	3.76658941474747e-05	down
RRN3P2	32.1506746509563	-3.09607413572146	0.283662490829494	5.51819919243841e-28	2.60607647101192e-26	down
PDLIM3	381.099903834457	-3.09537332075879	0.503550530830815	4.68064089548646e-10	3.1322971242292e-09	down
RP11-30L15.4	6.67050335105665	-3.09344659052999	0.332694868062075	7.495417137143e-21	1.89585170414476e-19	down
GTF2A1L	10.0817317826171	-3.09313383845912	0.596464660958508	1.24532831432621e-07	5.74872296876611e-07	down
DTNA	92.5313334740343	-3.09241716975875	0.489927066317979	1.62134352857396e-10	1.14994542257988e-09	down
AC003104.1	1.56885198371921	-3.09161059957166	0.473390593279535	2.89038612376849e-11	2.28138185661739e-10	down
AQP1	2472.7962261298	-3.08915900894429	0.362216600345619	8.7302085111679e-18	1.60883475349435e-16	down
WSCD2	53.0831433820318	-3.08816795394423	0.702914998394867	6.7014616679717e-06	2.3080908815268e-05	down
FAM218A	5.00335406984384	-3.08814781053593	0.639867150169492	7.90530153131765e-07	3.19974704770933e-06	down
RP11-7F17.5	2.88222265911331	-3.08573947241121	0.49836766819574	3.1287710936255e-10	2.14022324114196e-09	down
CCDC17	61.8212567604577	-3.08534268796661	0.3399017014791	6.28598717724237e-20	1.45613044141061e-18	down
CKMT2	35.8366574359865	-3.08459411581972	0.566629149417897	3.07711175146034e-08	1.56745929357473e-07	down
CTD-3220F14.1	9.15784637048048	-3.08216335735051	0.461721927678541	1.38322804139448e-11	1.1366541206091e-10	down
ARMCX1	267.437274805995	-3.08001268856414	0.36724456088024	2.91722095597622e-17	5.03181299259591e-16	down
RP11-710C12.1	7.02153019249561	-3.07368536026343	0.654508475468412	1.52380666048945e-06	5.88131469972083e-06	down
AC006126.4	4.88957367356481	-3.07324428080701	0.425572740694084	2.72516870483048e-13	2.84370743324688e-12	down
LINC00629	1.78194879210465	-3.07056790605988	0.591690695261886	1.05787829328146e-07	4.9377298820433e-07	down
RP11-73M7.6	4.20482478592201	-3.07013483344264	0.433248229799769	7.10002942222912e-13	7.05162467334379e-12	down
EMILIN3	109.140667475334	-3.0692559841162	0.553910079674229	1.77230852865346e-08	9.37890870538406e-08	down
C8orf88	34.8081691066451	-3.06888555412977	0.54760762349652	1.21709330080123e-08	6.58089083663054e-08	down
MAGOH2P	3.12314553831823	-3.06859962629466	0.404099653353139	1.55686414348576e-14	1.91407547938545e-13	down
PPP1R12B	2091.97466419732	-3.0684318438354	0.324995675757875	2.13465012363266e-21	5.66224240566064e-20	down
EDNRA	530.672732041268	-3.0679751729111	0.375524706217764	1.79617733799525e-16	2.84157919163562e-15	down
RP11-256I23.2	2.66557598306776	-3.06508565536914	0.693406086134545	5.47332331994668e-06	1.91734852909094e-05	down
RP11-1277A3.2	18.8113776619599	-3.06462058935347	0.428390983931186	5.30011453599692e-13	5.35386865737621e-12	down
KCNA5	10.7629271706912	-3.06454342867272	0.579497086895651	7.04701428245742e-08	3.38873613729217e-07	down
TEKT3	6.71292782100637	-3.063751824061	0.438741746633401	1.56538006785756e-12	1.48293980743708e-11	down
WBSCR17	38.3215466690608	-3.06359556499984	0.753173063104316	2.84022972299618e-05	8.70779257630056e-05	down
PRICKLE2	419.431809460898	-3.06200346619179	0.324186475025396	2.05088940567115e-21	5.44570706607516e-20	down
ASIC2	19.7487068497127	-3.05926475459937	0.875150078466878	0.000286994118326897	0.000729294991245269	down
RP11-701H24.4	4.1555286760345	-3.05888820250747	0.629311054359268	6.53972773112248e-07	2.67493465537779e-06	down
PCDHGA6	45.8970973039155	-3.05722132134675	0.363471331454829	2.31615679469828e-17	4.05240365508489e-16	down
NR2F1	584.412205463891	-3.05679238885862	0.440938635617153	2.40550396892421e-12	2.21887153486677e-11	down
ASXL3	32.3057040435758	-3.0562651997479	0.659232807368775	2.08956386848975e-06	7.88306062516316e-06	down
FAXDC2	353.045793713897	-3.05537879794186	0.355415080529404	4.74080702499915e-18	8.98892129028914e-17	down
TMOD1	638.939566507721	-3.05473563088277	0.418232592950363	1.62217729571147e-13	1.74612583003896e-12	down
CH17-472G23.4	139.270795075709	-3.05428603871566	0.319376146200007	6.52633120764301e-22	1.80599459375176e-20	down
RBPMS	1633.72313686096	-3.05373293202576	0.322787696819469	1.77502591148822e-21	4.74272841924467e-20	down
CTB-12O2.1	2.76574509313211	-3.05206410664669	0.542649081978709	9.60194095566599e-09	5.27200520468001e-08	down
KCNK3	142.220222920174	-3.05051963171568	0.601639989908196	2.3318223728856e-07	1.02909753928884e-06	down
ADCY5	264.218098105983	-3.0493649495864	0.542166845275132	1.11898375631238e-08	6.09158383886178e-08	down
ANTXR2	1014.79147704341	-3.04812279819365	0.344681673362576	5.36027375772118e-19	1.13487946547882e-17	down
RP11-573G6.4	12.4428290605259	-3.04808758740936	0.424431221438172	3.83894046597347e-13	3.92904274720204e-12	down
RP11-999E24.3	13.9551296476341	-3.04795512909838	0.461096902163703	2.13790194451221e-11	1.71279737319809e-10	down
FAM65B	243.464165383738	-3.04703069269314	0.344121769121429	4.84976944475629e-19	1.0319164461964e-17	down
LINC01226	3.63884897541765	-3.04698240953478	0.686894571389536	0.00091846656217975	0.00211763543434652	down
NRG2	31.4061599020266	-3.04654523755881	0.476561177994453	9.33770836052524e-11	6.87621751738678e-10	down
RP11-615I2.2	50.5174789694559	-3.04608798979681	0.299599429601306	1.54616288487559e-24	5.46645460830944e-23	down
FLNC	968.405323936455	-3.04544300886664	0.506663924239393	1.07829105498438e-09	6.8336261783697e-09	down
SCN5A	42.822108314223	-3.04490744644939	0.54310512058474	1.19433975954537e-08	6.46879281106279e-08	down
RP11-326C3.12	1.91050415765618	-3.04182039250215	0.601506536391804	2.15388810942737e-07	9.56673155249217e-07	down
RP11-972P1.7	32.8108193346885	-3.04047672344374	0.280218054080987	1.10091882559898e-27	5.05021849083462e-26	down
STARD8	131.338227230093	-3.03869840552277	0.263745765939441	5.83986201995955e-31	3.43638961206677e-29	down
A2M-AS1	24.9357621155408	-3.03855575788016	0.281948180549335	2.43317392230752e-27	1.08884533023261e-25	down
KLF2	543.515924128109	-3.03651031283645	0.34576265070131	9.29290815656941e-19	1.92296337981978e-17	down
GNG11	413.046120455977	-3.03574790425146	0.291647640942849	1.29824890473637e-25	5.08901641876523e-24	down
ROR1	99.6846391114105	-3.03390350171466	0.428994348293002	8.7591556191706e-13	8.59223272508814e-12	down
THPO	14.2450900517244	-3.03360307913812	0.578435218523537	8.92866162729162e-08	4.21673342571556e-07	down
RP11-13K12.1	25.8958821009458	-3.03293179718315	0.73319834450683	2.07492960855914e-05	6.53364167674848e-05	down
GADD45G	335.150921074578	-3.03145673362097	0.387529614536927	2.97151282077895e-15	4.02443458589834e-14	down
FIBIN	216.48532988875	-3.0265872769167	0.552828433075909	2.54069337942641e-08	1.31223019437405e-07	down
MYO15B	1579.38542252544	-3.02250847601703	0.357560120706654	1.52119006289922e-17	2.72483569209456e-16	down
FERMT2	864.292207771415	-3.02209317632139	0.365334617593595	7.53253703187851e-17	1.24153477401799e-15	down
AC079776.2	2.20005865644877	-3.01976000111781	1.03599112503829	0.00210572506735511	0.00451501462130079	down
RP5-981O7.2	1.69800865877782	-3.01807362454281	0.382659729504251	1.22133930591753e-15	1.73681234519839e-14	down
RAMP2-AS1	64.2073636782188	-3.01787691554875	0.49465159142945	6.0383671143681e-10	3.97950780191762e-09	down
ERVFRD-1	2.28484102194794	-3.01568629703755	0.694572068008544	7.58927223749538e-06	2.58947749217768e-05	down
GARNL3	140.676600879122	-3.01465072935319	0.260067417069319	2.55317124495496e-31	1.55603629421696e-29	down
EPDR1	279.296643114812	-3.01455528097354	0.439318423468554	3.89121200519008e-12	3.47170978378705e-11	down
NOSTRIN	155.981220934463	-3.01337733313772	0.376758375038381	6.99743839817846e-16	1.0240905127397e-14	down
RP11-524F11.1	10.378487157166	-3.01176784781306	0.262851726638504	1.11712245013884e-30	6.4114312457856e-29	down
TMC3	4.02350411191071	-3.01072089780867	0.920192630304355	0.000624182035187576	0.00148500674362825	down
POPDC2	88.6361975246706	-3.010157550426	0.289767273457126	1.50567458369722e-25	5.82186590919904e-24	down
GHc-857G6.7	7.25405289180247	-3.00847028377178	0.321536861745281	4.23156924552198e-21	1.09079031195998e-19	down
COX7A1	144.051633045648	-3.00617649389307	0.384892237207296	3.19435792040181e-15	4.29894740738829e-14	down
MGP	4963.06641756967	-3.00561903798083	0.42475820067805	8.45259127633601e-13	8.30964475216715e-12	down
TMEM119	298.412153861962	-3.00422127646733	0.439198619120254	4.69941379160878e-12	4.12803345311633e-11	down
AIRE	3.3605025108304	-3.00418883216027	0.854120950637005	0.000249160586878045	0.000641239045075138	down
GPR135	43.850950873235	-3.00116876057452	0.27231553790159	1.75151466457892e-28	8.62183093638973e-27	down
MATN1	6.17811926146619	-3.00007460374964	0.403421334255768	5.31934822302273e-14	6.11128170847006e-13	down
ATRNL1	42.6277817855629	-2.99922952425357	0.770138673465209	5.77024041134487e-05	0.000167404333910455	down
CORO2B	87.4876823013708	-2.99823570659172	0.479148787208433	2.22832684391727e-10	1.55291266604275e-09	down
GNG7	91.4770416410998	-2.99744036025073	0.374260009678621	6.52463341846249e-16	9.58731582160645e-15	down
KANK3	106.750738584892	-2.99659125542857	0.260273924135713	6.2951403646815e-31	3.69579605309065e-29	down
NOVA2	60.8209937033185	-2.99638308841418	0.276035549608739	1.0501632653982e-27	4.8260375411845e-26	down
CCDC39	41.0441794168911	-2.9953763060376	0.387272710552175	5.82453493754393e-15	7.61443415711501e-14	down
PLEKHH2	455.725282031805	-2.99219332376755	0.448262934823876	1.40666706891057e-11	1.15516384224908e-10	down
TMEM47	540.215806058034	-2.99219150962443	0.436604917018602	4.1085835616894e-12	3.64911219391268e-11	down
HOXA11	312.554498813661	-2.99010905465762	0.436609928019845	4.067330845874e-12	3.614981516036e-11	down
ARHGEF15	172.103711666829	-2.98990664791575	0.270305939293212	1.0850955004535e-28	5.42484170412268e-27	down
FRRS1L	22.0136536855783	-2.98892458502161	0.974895923682245	0.00131011751435962	0.00293010729707848	down
MBL1P	10.0185532358677	-2.98653716118978	0.485137231044482	4.09790391261078e-10	2.76327835751049e-09	down
LINC00092	17.017685398116	-2.98603735136849	0.555958702236831	4.39172599044721e-08	2.1828157316015e-07	down
BUD13P1	1.91943571438016	-2.98443490417977	0.629572929242552	1.08185539132801e-06	4.27745635647559e-06	down
WNT16	14.8095992436296	-2.98421588106449	0.550730174888362	0.0204438256192186	0.0352082758780286	down
HPR	3.85619943046443	-2.98265927890116	1.23026642775297	0.00966349628335831	0.0179856405413454	down
TIMP2	7950.35775089096	-2.9819900266971	0.306131741635625	1.49821179483938e-22	4.40801463362109e-21	down
SHANK3	612.437767339518	-2.98186055427925	0.211089031563003	1.49399383155052e-45	2.04501390942239e-43	down
RP11-427L15.2	8.68354926691416	-2.98183037867247	0.286209411412763	1.04407426862069e-25	4.11789970013619e-24	down
SOGA3	11.8215653283437	-2.98103266578492	0.466596816362745	9.14640677533108e-11	6.75088160980824e-10	down
LINC00484	1.56756241480174	-2.98100778527074	0.541047753196903	1.651091866428e-08	8.77371777142566e-08	down
GOLGA6L17P	1.73864517835261	-2.97995582156452	0.605424616623617	4.19356925777992e-07	1.76608740196434e-06	down
IGSF9B	26.9344970596257	-2.97940482868731	0.625824399967342	1.09853840075015e-06	4.34006597376164e-06	down
RGN	53.8078852214994	-2.97885034267272	0.524681704686349	7.7375061636925e-09	4.30118299766037e-08	down
RP11-211G3.2	2.026467448886	-2.97470982366943	0.463179463517785	6.0341982030019e-11	4.57245030794078e-10	down
ESR1	1516.47687904394	-2.9721234664855	0.493080413745243	9.45020237454575e-10	6.05347422875995e-09	down
LINC00222	2.12101595952952	-2.97164171112925	0.457489567155383	3.68859863661805e-11	2.87069198241144e-10	down
CTSG	22.3029625143918	-2.97142002928001	0.654870135673571	3.23236300033524e-06	1.17660403469257e-05	down
UNQ6494	7.4679738259892	-2.96990806654841	0.508512474643749	2.87940892675774e-09	1.71245888239354e-08	down
MPDZ	397.528812200701	-2.96957994124846	0.390969156982838	1.72743084038587e-14	2.11261572963962e-13	down
PRTG	31.110861275736	-2.96581366081204	0.607529596771347	5.95613947879499e-07	2.45427080229741e-06	down
SULT1C4	35.6112555791623	-2.96294438033129	0.541729570658094	2.56542713447844e-08	1.32393625728316e-07	down
LPAR4	2.78441505458446	-2.96134302670991	0.53766798102189	1.81521335609041e-08	9.59100293241994e-08	down
CTC-510F12.2	4.21075720278875	-2.96058323254851	0.306636816237181	2.0548587611334e-22	5.90327942858941e-21	down
GOLGA6L5P	172.295889964609	-2.95901829611401	0.353025641354313	2.87972980563942e-17	4.97049520127796e-16	down
ADAMTSL1	139.887643099077	-2.9587711855571	0.56131049557473	7.68300522435188e-08	3.66974966836602e-07	down
PKNOX2	46.7305906140393	-2.95763555004946	0.65011033707233	3.10074020460572e-06	1.13235019037661e-05	down
ZNF366	20.9452430574792	-2.9521824842638	0.378337586548713	3.29609655369368e-15	4.43120711580342e-14	down
TCEAL1	513.402292978596	-2.95080506944955	0.202766818444765	3.11166232228838e-48	4.7694143990189e-46	down
ATP8B2	748.002764706015	-2.94910730897496	0.324517890925561	5.68103273033485e-20	1.32077561124779e-18	down
ZNF423	118.068244946445	-2.94855310710852	0.454049250475411	4.67349825451185e-11	3.58703252835802e-10	down
FILIP1	69.0311116693708	-2.94804224722881	0.47434171038717	2.86870937353184e-10	1.9728735581487e-09	down
TCTEX1D1	9.99628032226012	-2.94696426882996	0.317094599981831	7.79583885093012e-21	1.96794957660018e-19	down
LINC01267	2.01731895755224	-2.94662357700158	0.641757203413334	0.0130875896382058	0.02360672482342	down
S1PR1	285.198965033741	-2.94644440451397	0.287824459526174	7.51843531995084e-25	2.73754464985465e-23	down
JAZF1	553.64980297972	-2.94635468322388	0.259444829176317	3.82919772402202e-30	2.13078204656069e-28	down
KLK4	20.155632750593	-2.94622263774469	0.640631398362688	2.38901988945758e-06	8.91944896593432e-06	down
RP11-228B15.4	63.4341869617546	-2.94434028562543	0.313720241564891	3.38545496906423e-21	8.81561453134661e-20	down
RP4-800G7.2	115.954429019278	-2.94275461255894	0.269136069930879	4.35443945330019e-28	2.07175811684247e-26	down
FMOD	1250.22763543048	-2.9415326432625	0.3890573472882	2.65341661765587e-14	3.16493500289549e-13	down
GATA5	21.1549058933418	-2.93915126988648	1.04984613681951	0.00308208947551026	0.00639217665731941	down
TTLL3	1001.58419144447	-2.93888717195553	0.277035104254609	1.52678676034212e-26	6.32381241172769e-25	down
KDR	461.92482211628	-2.93857930878691	0.308291065433361	8.58590271205324e-22	2.3429994852924e-20	down
ITPR1-AS1	3.24958702128023	-2.93755214218463	0.443377275981022	1.65462724860255e-11	1.34285014846162e-10	down
LRRC70	40.787387760378	-2.93634535348129	0.242837526498493	6.075254640632e-34	4.38051529679598e-32	down
TRABD2B	72.9061091000553	-2.93607891376397	0.553444981129467	6.31845684584341e-08	3.06444486832491e-07	down
SYNE1	718.388573345845	-2.93579638455246	0.298038984767949	3.78907966941239e-23	1.18279356460913e-21	down
ANTXRL	2.17332162024995	-2.93402187121664	0.996029540220728	0.00183688142042716	0.00398496938034359	down
PALM	602.810871492672	-2.93314511199332	0.476587182323104	4.21667625168433e-10	2.84037531616747e-09	down
NEXN	368.996623151889	-2.9316789066268	0.387348487800982	2.09694677045644e-14	2.53785089755903e-13	down
ABC12-49244600F4.4	4.12741109436596	-2.93142244352227	0.764779314312234	6.94977853020358e-05	0.000198919245261792	down
AC063976.7	4.78334687634808	-2.93121740616394	0.453507540420388	5.21066763109031e-11	3.97904115014972e-10	down
RP11-20I20.4	21.9805107350802	-2.9310968991246	0.37798383203739	4.80839378255254e-15	6.33129915905336e-14	down
EGFL7	672.235184305197	-2.93031997678632	0.336778874683982	1.69567511073717e-18	3.40692274800151e-17	down
RP11-433J8.1	2.31640158354252	-2.92942576634039	0.871636301990589	0.000427799409406173	0.00105251648236926	down
SLC6A16	39.6442088734171	-2.92794343519635	0.364555726133689	5.26752123323467e-16	7.88034722426112e-15	down
GALNT9	25.5226080624128	-2.92750507940535	0.690113796907865	1.24960957706158e-05	4.11028737394567e-05	down
LLNLR-259H9.1	2.65078641823334	-2.92687192378648	0.643869844881325	2.82605259040572e-06	1.03904723005767e-05	down
CNTN4	86.3224667422104	-2.92509982532584	0.477507130489006	5.02051434315029e-10	3.34836127257994e-09	down
AASS	211.048607550818	-2.92485655175161	0.391327077876708	4.30793016923367e-14	5.00772427528947e-13	down
MBNL1-AS1	215.202070941581	-2.91813046750363	0.318253676116234	2.62603279878136e-20	6.32943140775955e-19	down
SKINTL	2.08038282365533	-2.91782545852475	0.869254641330956	0.000430610091934997	0.00105831267626117	down
PCDHB5	40.2215434462783	-2.91725725575278	0.531036524542122	2.18244285312469e-08	1.13938384073899e-07	down
DCDC2B	5.56298591867072	-2.9163195101616	0.584571182573867	3.27133084553785e-07	1.40733202778542e-06	down
RP11-4B16.4	12.7339288335103	-2.91555240017579	0.271681333359359	3.62962781654872e-27	1.57204032521485e-25	down
ZNF660	33.7136126616367	-2.91550242577625	0.409791477948467	6.13275473516875e-13	6.14163235352561e-12	down
GRIK5	61.2607330192396	-2.91500112934747	0.435126715574294	1.15386632513103e-11	9.5894533520711e-11	down
RP11-2C24.7	2.87814342940259	-2.91497575360727	0.426439608363974	3.78780488434293e-12	3.38890044126271e-11	down
RP11-690P14.4	4.01291909528939	-2.90982533926242	0.416770786068452	1.4214879090769e-12	1.35565670673031e-11	down
TEK	130.841465474529	-2.90837923723129	0.296005348574164	4.78919910903605e-23	1.4769774649879e-21	down
CSMD3	4.5244822067766	-2.90786691589966	0.917559960885727	0.000866626307392483	0.0020062434286267	down
GLI1	59.1085228938811	-2.90702560756683	0.47372292520553	4.65339290750107e-10	3.11487704637304e-09	down
CTD-2224J9.8	1.99187024374377	-2.90695954717255	0.46027174268632	1.19951204337265e-10	8.69060565361159e-10	down
RP11-875O11.1	32.6255023819744	-2.90345927657268	0.281137643836957	2.80671027449182e-25	1.05632672311846e-23	down
CCM2L	79.6445818563169	-2.90090442548497	0.288986561202786	5.62530471480478e-24	1.88964468221598e-22	down
RP11-802O23.3	13.2882340965589	-2.89962644749368	0.250317637198676	2.45725644678647e-31	1.50115497060605e-29	down
PDGFD	231.24652785133	-2.8986664916566	0.400491161376977	2.51254466738208e-13	2.63364479324239e-12	down
RP11-87H9.5	9.08319244677421	-2.89842199655214	0.424943925701129	4.79052165663162e-12	4.19797955648064e-11	down
MIR100HG	1.78620901731256	-2.89831620015524	0.913349324967098	0.000815843264493941	0.00189829470423156	down
GREM1	894.17959154703	-2.8955164854161	0.451777506613976	8.0751074045485e-11	6.00344246977136e-10	down
RASA4DP	16.3018042568662	-2.89341662908732	0.391839096835178	8.1369515546517e-14	9.09923761225075e-13	down
TBX2	299.287518531014	-2.89269353607622	0.378595150833624	1.30449648511554e-14	1.62883885509768e-13	down
TMEM255B	160.418406625018	-2.89039544206258	0.267872352089915	2.08326086722562e-27	9.35530323129373e-26	down
MEDAG	164.975803276441	-2.8886793268392	0.489405780728828	1.9758623832511e-09	1.20419403390663e-08	down
ULK4	155.074140582369	-2.88757593804173	0.230481956609077	2.66777639983285e-36	2.23160367668371e-34	down
RADIL	67.5648134891518	-2.88751344067839	0.458375423127224	1.63666519661991e-10	1.16016945549377e-09	down
RP11-322E11.5	3.2898423219435	-2.88591670921158	0.459869031137582	1.56562696667786e-10	1.11413270686831e-09	down
TMEM256-PLSCR3	2.55914347627515	-2.88541831649598	0.444464614643461	3.76684787194659e-11	2.92714040613895e-10	down
HMGCLL1	3.88131165765805	-2.88287091743114	0.997994389190795	0.00220539090908052	0.00470899158322774	down
RP11-452H21.4	3.56600702658071	-2.88135723600748	0.369385233829748	2.88981162669937e-15	3.924110077834e-14	down
RP11-71H17.8	1.54619035077124	-2.88045087202574	0.50876720324889	6.23390291445797e-09	3.52172175902407e-08	down
SSC5D	407.760892833402	-2.87881519751899	0.424165513771472	6.28969135752313e-12	5.41167158583259e-11	down
RP11-861E21.2	22.0740603796001	-2.87865969034902	0.377636146433673	1.32226107900548e-14	1.64620218089997e-13	down
TRPC1	145.511630707882	-2.87690710419722	0.3798262611107	1.90038561251823e-14	2.31198529104702e-13	down
C9orf147	2.88046488218442	-2.87636835789052	0.343255574677775	2.20075723628302e-17	3.86370253615477e-16	down
DOK6	24.2295147860768	-2.87438381183591	0.485494362964188	1.73727189141034e-09	1.06819477791089e-08	down
PRR16	71.2465231769955	-2.87313971226117	0.413977059982696	2.12735775059652e-12	1.97870553568384e-11	down
METTL24	8.31142250434166	-2.87167885812229	0.739332940624365	5.63887084018678e-05	0.000163853078551778	down
LL0XNC01-36H8.1	2.37673999094433	-2.87138263751763	0.424595711441181	6.15134797730248e-12	5.30564540619122e-11	down
SLC7A3	15.4860848930404	-2.87089434397128	0.783333444183611	0.000137908003799215	0.0003729956860998	down
RP11-57H14.2	1.56499439348132	-2.87056344685258	0.45761439266518	1.44859726008702e-10	1.0360364366149e-09	down
PRDX3P1	4.77802491731216	-2.87027553609982	0.35548703617395	3.14258813778494e-16	4.80243752614215e-15	down
AC145124.2	29.4150207355021	-2.86945730491473	0.331050976386955	2.32057841462933e-18	4.57978763911079e-17	down
TTC34	16.0392695911907	-2.86937614657878	0.423011646202148	6.32409629313162e-12	5.43944532309443e-11	down
ZEB2	590.447565682788	-2.8679997897356	0.275749313835385	1.33784660661229e-25	5.22822283808472e-24	down
RP11-666A8.7	1.48087573702123	-2.86754531221215	0.488731860708496	1.87015581068458e-09	1.14358285442172e-08	down
GAS7	680.715090625786	-2.86699282244872	0.355811049415209	4.24237712298661e-16	6.41418353320072e-15	down
SLC1A7	33.3350625669439	-2.86660768297802	0.72207920977807	3.95694410265462e-05	0.00011825557290794	down
TMEM200B	494.955891196875	-2.86658779232551	0.349262703481434	1.23579325769997e-16	1.9832351108054e-15	down
PTCH2	55.3860730731874	-2.86537775515167	0.322616588286658	3.53726043530533e-19	7.61507614487053e-18	down
NEXN-AS1	2.28837337015645	-2.86488668581342	0.456955248265003	1.62694598302157e-10	1.1535993442494e-09	down
RP11-333I13.1	3.5390012070193	-2.86462522687627	0.271771852558843	2.39747877329506e-26	9.85044368539868e-25	down
RP11-45M22.4	5.28234005930047	-2.86217667030745	0.659853573299596	7.68856629644647e-06	2.62126040876585e-05	down
CDKL1	84.5675431636277	-2.86053848210773	0.315729514414499	7.01816868742999e-20	1.61405268546402e-18	down
CTD-2013N17.6	32.673040800615	-2.86034815876974	0.260812732412373	2.90033533405006e-28	1.39548653281352e-26	down
CEP295NL	1.68328477602157	-2.85846525077819	0.527383276399843	2.56928335668466e-08	1.32539190006161e-07	down
RP11-97O12.7	5.84876978268573	-2.85705687163382	0.464880068442786	4.0580393988065e-10	2.74000618547217e-09	down
C9orf117	80.120201942195	-2.85640120791657	0.416524382226079	0.000854170356625588	0.00198009406072679	down
CCDC89	7.23063803011768	-2.85337005767005	0.476285333559905	1.0778426699005e-09	6.83247618163527e-09	down
FGF17	25.6647476227727	-2.85229456860551	0.528996427161416	3.77054192452005e-08	1.89504342513135e-07	down
AC079630.4	8.77927313536018	-2.85077250018489	0.513805085808713	1.51535650027126e-08	8.08432270476106e-08	down
SNTG2	10.9600762803546	-2.85068386022828	0.81716448818456	0.000269665881894118	0.000689298739648865	down
ADAMTS9	366.025643909983	-2.84740758673083	0.440018050323763	5.30142024953311e-11	4.04472292480772e-10	down
ZCCHC18	21.5903969036197	-2.84451206857915	0.379493709864281	3.4834153593048e-14	4.09201390326411e-13	down
IFFO1	284.962171720764	-2.84237792047484	0.264153064212565	2.85455559795028e-27	1.25546494228064e-25	down
RNASE4	605.23375734921	-2.8415787788908	0.391223667593096	1.74918674982851e-13	1.87574081421703e-12	down
TMEM31	2.22912898308319	-2.84110606009339	0.559277093255304	1.79784724789713e-07	8.08494307878126e-07	down
ABCD2	35.3242572091234	-2.84073985862653	0.412278774704627	2.97692404221535e-12	2.71175532770769e-11	down
GJA4	170.251568792873	-2.83947224834504	0.333403329412977	8.27251608067489e-18	1.52778927934369e-16	down
RP11-400F19.18	8.07285501050299	-2.83583252781897	0.370951888997624	1.05732296619231e-14	1.33782975608624e-13	down
RP11-661O13.1	2.87995614787957	-2.83548336616492	0.33002510580188	3.46389906073883e-18	6.70691560194644e-17	down
SGIP1	121.210052226045	-2.83264254252317	0.336967787248411	2.27504011958167e-17	3.98591389054977e-16	down
RHOJ	161.892956145225	-2.83183276987377	0.296584857321587	7.07828899805041e-22	1.9503010062766e-20	down
MPZ	40.5704400411453	-2.83069351180708	0.26189366552144	1.65094326893215e-27	7.5194296894762e-26	down
KLHL10	1.60123514915716	-2.83015352231032	0.396111357986864	3.39228950883498e-13	3.49707750936967e-12	down
RP11-573M3.3	2.01470805071504	-2.82952343966154	0.38790345919269	1.19061716569308e-13	1.3018465437952e-12	down
SOCS2	716.315586655119	-2.82928454684651	0.36288089675603	3.42892419293811e-15	4.59049019699983e-14	down
RP11-89K11.1	17.0644582923796	-2.82870537713516	0.393779141736832	3.73572761623803e-13	3.83567668643581e-12	down
CPEB1	98.4574217666957	-2.82666547420559	0.613971431501756	2.26798371045726e-06	8.51100704245337e-06	down
TMEM88	55.8085089588438	-2.82548279169967	0.35465874344571	8.59524828870824e-16	1.24723679391193e-14	down
AC007743.1	21.4970167073696	-2.82513382006378	0.608105781772067	1.83176370963585e-06	6.96903324547395e-06	down
NR2F2	1754.55734150587	-2.82505207053265	0.336336155500551	2.41660756747282e-17	4.21950231272863e-16	down
RP11-426C22.5	16.7219529312194	-2.82494379528307	0.324592702074508	1.66123835214261e-18	3.34561118015691e-17	down
FLRT1	29.8199514617084	-2.82489952916033	0.352276852237377	5.63799749230445e-16	8.3904547564254e-15	down
RP4-621F18.2	3.40741075873337	-2.82481446062198	0.475735421705164	1.35565013630624e-09	8.4511876617221e-09	down
NAALADL1	95.919532764467	-2.82352503061131	0.318964886625108	4.57282044565388e-19	9.7460853411659e-18	down
CTB-133G6.1	2.79686849204208	-2.8206930476198	0.701124454815554	2.94785317088627e-05	9.01292374763209e-05	down
CALD1	5649.74767103619	-2.82049421592371	0.301659428219805	4.7149198564732e-21	1.20687803566145e-19	down
PDE7B	103.917813023017	-2.81945549242428	0.387556884527959	1.8630961339206e-13	1.99288222899982e-12	down
CTD-2026K11.1	5.61536597365474	-2.81824748215045	0.727868520083308	5.76150199873783e-05	0.000167169764975847	down
RP11-45M22.3	1.88555067775087	-2.81647324050912	0.627772655613867	3.4079084538748e-06	1.23575906918591e-05	down
SEMA6A-AS1	9.13138499215633	-2.81538092722075	0.298579983608372	2.02097269061177e-21	5.37184194824399e-20	down
HSD17B6	188.101640547877	-2.81535772805555	0.302378446664355	6.2540701269702e-21	1.59130649145185e-19	down
DNAH12	8.04024572438704	-2.81416851864816	0.611560356131886	0.000518091919814893	0.00125523888987239	down
PCDHB18P	9.08383756172031	-2.81414178541187	0.373679205353685	2.52849042726836e-14	3.02721091986849e-13	down
KIAA1462	417.944436476187	-2.8136676650699	0.323929433940167	1.79663026439681e-18	3.59283944357541e-17	down
ACR	5.89306963689351	-2.81200758166427	0.413264291856151	4.9418053655406e-12	4.32167379370491e-11	down
ALDH1A2	718.942874366441	-2.81192598927852	0.63124792371264	4.58117697427551e-06	1.62686441468549e-05	down
APOLD1	473.496639994624	-2.81135629959418	0.260331922063435	1.87126275354649e-27	8.46267008878615e-26	down
PRPH2	23.2882409524995	-2.8106364249013	0.455330649191427	3.55208067722094e-10	2.41395131143753e-09	down
BMPER	68.0623491782577	-2.80845558464468	0.708318520649402	4.02154919372966e-05	0.000120074180230839	down
NR4A3	260.114441170693	-2.80790171529647	0.445506030978418	1.5722917508493e-10	1.11825373566239e-09	down
NOG	31.0862755677224	-2.80699661171238	0.706979398506656	3.91255157257378e-05	0.000117092929502129	down
FGF13	82.9568767999486	-2.80624738047823	0.537921697960869	9.81654694644321e-08	4.60462071079543e-07	down
CSRP1	9578.396296062	-2.80617337192977	0.208930955560388	2.12327786751753e-41	2.32263006730112e-39	down
RP5-855D21.1	9.97403669025288	-2.80536304494522	0.266561549326388	3.21026642750759e-26	1.30641001184279e-24	down
AQP8	2.33263778578039	-2.80449766867088	0.702126830483634	1.62222126380607e-07	7.35458690925325e-07	down
HOXA13	432.199925432011	-2.80386588415339	0.441516960517636	1.15469151389283e-10	8.38962210647595e-10	down
ITM2A	321.787732582502	-2.80324026002095	0.352825775873644	1.0381381724999e-15	1.48953042609193e-14	down
ASPN	385.121689466364	-2.80110401181821	0.437711891962435	8.37977016777555e-11	6.2209100053524e-10	down
RAB6C	6.47681441098783	-2.79686533309265	0.547067241322818	1.64580341452401e-07	7.45357926425534e-07	down
RP11-1055B8.4	82.2542096821383	-2.79605673963674	0.445384536098204	1.83756300276324e-10	1.29362211720931e-09	down
LRRC71	5.37609135744925	-2.79601359039869	0.705305396293385	2.2752717000572e-06	8.53585368699459e-06	down
GRIA4	4.29372511521539	-2.79460206798003	0.824871613562498	0.000375553905675724	0.000935030962317043	down
RP11-680C21.1	5.17111272990529	-2.79371431908373	0.877705004688756	0.000792337758491683	0.00184830671686062	down
ATP2B2	28.1171650361337	-2.79333535886553	0.696325286138496	3.27155053795356e-05	9.93497201565989e-05	down
CTD-2184D3.5	4.5956661010451	-2.7922388164831	0.406581577064549	3.06202698254459e-12	2.78135928574144e-11	down
GYPC	393.326157437317	-2.79214201608052	0.325663238836921	4.99862017321043e-18	9.44278085414519e-17	down
MAP1A	279.442751518489	-2.79170913037601	0.362663289446228	7.39069809834959e-15	9.51608144987195e-14	down
LRRK2	229.678075884529	-2.790462672779	0.412140836305974	6.85434924985394e-12	5.86399658250372e-11	down
ZFP2	27.5055307663636	-2.79044295424668	0.341641274300121	1.63645344516747e-16	2.59691871270625e-15	down
KCNN3	119.732405133741	-2.78966902525973	0.376580547651741	6.82796667705e-14	7.73685095318498e-13	down
RP11-1280N14.3	43.6440684033537	-2.78918340950859	0.466842142935805	1.22853033593325e-09	7.71319377210777e-09	down
SCARF2	298.926602595759	-2.78862441162558	0.346337255484042	4.35037778641985e-16	6.56196936941596e-15	down
PTGER2	109.302317493669	-2.78837073006434	0.396999898156568	1.13819678134019e-12	1.09982721826972e-11	down
CTD-2036P10.6	3.89242996676852	-2.78796205017821	0.276209517060482	2.24947792326795e-24	7.84871991559935e-23	down
COL27A1	2124.80634738668	-2.78710805598659	0.362063910326676	7.41490255646041e-15	9.54244649259513e-14	down
RP11-311P8.2	5.71611699213604	-2.78558463936769	0.357184276322053	2.99198718058766e-15	4.04788033094621e-14	down
DIRAS1	95.5434472351139	-2.78389106455586	0.586258841527705	1.10564540929818e-06	4.36544894983889e-06	down
CYP2G1P	1.60324870278439	-2.78338397422969	0.931213742915633	0.00145398185513145	0.00322509302823221	down
RP11-261C10.5	1.82429583949989	-2.78114025489504	0.407000410457529	3.46779940063026e-12	3.12114139444208e-11	down
GREM2	29.3740978731538	-2.77895549632979	0.564043559250359	1.5457338534207e-09	9.5778623689203e-09	down
CTD-2027I19.2	4.4135830601018	-2.7777715699733	0.568702112496426	5.23244395194739e-07	2.17215160295163e-06	down
RP11-506K6.4	7.60615304703125	-2.77719673494868	0.397506535763368	1.38441273121171e-12	1.32276269805249e-11	down
PCDHB7	61.6826441274781	-2.7771936089627	0.418825922415753	1.76666982309635e-11	1.42924928766742e-10	down
CD248	897.000701420112	-2.77659393563234	0.367076497355583	2.07640417228103e-14	2.51417774824397e-13	down
EFNB3	79.9439175264169	-2.77639772705832	0.524104435857728	6.20234569710671e-08	3.01140824751215e-07	down
NRIP2	74.4301794975192	-2.77463720636145	0.277196959368358	7.24420390276483e-24	2.41759957365152e-22	down
FENDRR	85.4617533212115	-2.77094135712623	0.606537639032398	2.63939014437053e-06	9.76555754079682e-06	down
SLC8A1	230.316115222726	-2.77036369375033	0.34544592046187	5.61308726537201e-16	8.36310795877342e-15	down
MASP2	21.0087965364098	-2.77001227396355	0.330599787739802	2.77555504402959e-17	4.79715614193285e-16	down
RP11-104F15.9	9.81148044904291	-2.76994117380931	0.378554373126895	1.26773879277207e-13	1.382040454795e-12	down
FLJ33360	6.80715254736544	-2.76969854974133	0.580335722102889	9.40655069940597e-07	3.75865560806579e-06	down
TAS2R6P	2.87219105583296	-2.76964588973824	0.420357378799219	1.96133022358947e-11	1.57825117048788e-10	down
CH507-396I9.7	6.30069875396506	-2.76714637625037	0.316517711607987	1.06443331877358e-18	2.1906117688798e-17	down
CYBRD1	2595.56771733677	-2.76643759279137	0.297598196385031	7.71909664807034e-21	1.95050066042109e-19	down
RP11-504A18.1	3.97441076061115	-2.76637168204726	0.437001556944426	1.20481279268089e-10	8.72407158536143e-10	down
BTBD19	141.145925801852	-2.76626264990186	0.31989818871729	2.83466259327591e-18	5.55155764346468e-17	down
RP1-111C20.4	5.53274796120645	-2.76372943782932	0.298598073801878	9.22513111400908e-21	2.31505569730677e-19	down
MSH4	3.14292239275858	-2.76337703507156	0.574373118268966	7.37097830482288e-07	2.99531563214084e-06	down
KLHDC1	62.0008072482442	-2.76335654091855	0.248105669412357	4.26836486798337e-29	2.20721889951051e-27	down
AC004623.3	25.5843589436314	-2.76155102020292	0.304811089125224	6.70000746606283e-20	1.54504586584514e-18	down
SLC27A6	19.8133953203405	-2.76114197637755	0.849086058805842	0.000626877767451051	0.00149058896548486	down
AC010136.2	1.62645300041124	-2.75870223773982	0.722000770070444	6.46201561827309e-05	0.000186040055990256	down
KRT18P7	1.52435818544775	-2.75859136610389	0.447602724651282	2.85312364409312e-10	1.96268223375038e-09	down
GOLGA6L3	5.43068032438306	-2.7578931371594	0.509741465836269	3.14210941045414e-08	1.59865980082279e-07	down
RP11-983P16.4	201.692224794507	-2.75769551144634	0.231013466401992	3.94729901088873e-33	2.72342352511372e-31	down
FERP1	6.77256306004219	-2.75747452863844	0.411140043876777	9.77123810962684e-12	8.19509770288723e-11	down
PQLC2L	18.21762950072	-2.75663775969332	0.852297359064208	0.00066588127506695	0.00157513751020134	down
CTD-2554C21.2	4.63496373069839	-2.75420408869151	0.94432445241503	0.00192260224431397	0.00415263265949748	down
EFHD1	639.98847800765	-2.75385445342491	0.498502235888146	1.76071907993123e-08	9.31950502253921e-08	down
RP11-562A8.4	4.58457250329458	-2.75382045332267	0.268407738928848	4.33014152215255e-25	1.61102663579272e-23	down
DAB1	19.9248707656666	-2.75244631976183	0.640883259390586	9.28154764504793e-06	3.12194185374891e-05	down
ANO4	41.5275306574221	-2.75088317831748	0.624868442672617	5.72296804940092e-06	1.99633160480397e-05	down
AKT3	675.063848810532	-2.75038483143913	0.3373625183618	1.88142197190584e-16	2.95815468150331e-15	down
LAMC3	613.599528901973	-2.74921201857956	0.397736891999352	2.52663763302436e-12	2.32307268292114e-11	down
CTD-2587M2.1	9.02922681392578	-2.7461472925065	0.347390793028485	1.31977410131254e-15	1.86436300614222e-14	down
NRXN3	67.861510610404	-2.74612410379048	0.651102330919189	1.31593014154036e-05	4.3068487192186e-05	down
MAOB	533.817214016581	-2.74508108283206	0.487513879801131	9.51982694230113e-09	5.22916330991592e-08	down
RP11-536C12.1	6.61400022013583	-2.74500512049944	0.405814935473103	6.51328921124133e-12	5.59277638175593e-11	down
GNB3	50.0897099865019	-2.74458230947882	0.37393712705647	1.11972339924584e-13	1.22905488209673e-12	down
KLF9	1006.3090781267	-2.74389779592398	0.287966334968069	8.40367219198874e-22	2.29817090917025e-20	down
DNAAF1	64.2833832141924	-2.74341681498561	0.483459684924736	0.0145369608479179	0.0259485764870401	down
ELFN1	67.4118267289626	-2.74300861022975	0.331609497122238	7.06272193797385e-17	1.16936929784163e-15	down
TSSC2	13.4865910933279	-2.74259760320956	0.412604660588169	1.5352952784724e-11	1.25475585067235e-10	down
ZNF536	10.7542998302999	-2.73936735455631	1.11478330776125	0.00795768813677358	0.0151242161595629	down
SNX29P1	2.54620684248763	-2.73842435314733	0.497770214739148	1.71346395813378e-08	9.08252991019888e-08	down
RGS11	66.546011726792	-2.73720958829491	0.525675529128437	1.01450769518729e-07	4.75175726874821e-07	down
TBXA2R	57.9847846952939	-2.73682408812598	0.30723397885051	2.70094603600455e-19	5.89898597983007e-18	down
RP11-787I22.3	5.32700990817393	-2.73660655978339	0.375975196269997	1.60657956769986e-13	1.73079196946184e-12	down
PCDH9	33.4273972866641	-2.73429224033905	0.739055612782901	0.000115459533754379	0.000317066502896853	down
CTTNBP2	120.787062790526	-2.73356474958695	0.534249494727847	1.64648700498071e-07	7.45535607049201e-07	down
CALHM2	541.218741420891	-2.73339165004421	0.245392921059908	4.28153215064115e-29	2.20956408185406e-27	down
RP11-266L9.5	3.67012527717309	-2.73311370237049	0.481300952059031	6.45576391034194e-09	3.63422451755053e-08	down
RP11-182J1.12	13.456317629587	-2.73276727962621	0.37381071229296	1.34100319611558e-13	1.45694646905648e-12	down
RP11-508N22.12	10.0090313856474	-2.73255854802516	0.316832540450488	3.29060649262906e-18	6.40042966503237e-17	down
ANO2	31.1799785890209	-2.73170844972546	0.359832815544494	1.62788249409137e-14	1.99850878663103e-13	down
RBM20	59.5379694259877	-2.72971229338875	0.529617400907197	1.34380357679218e-07	6.17435651681017e-07	down
TBC1D26	1.59191198377696	-2.72708938190936	0.730823745174206	9.16937606489577e-05	0.000256287965858416	down
CORIN	41.9204026682862	-2.72674392209402	0.431545478505639	1.37594626554338e-10	9.89050731792019e-10	down
TGM2	10600.143558054	-2.72624225016749	0.453093966385869	9.72532456346287e-10	6.20950693067994e-09	down
SH3BP5-AS1	366.435857804113	-2.72555641084106	0.266419164941447	7.58436080922724e-25	2.75762618797997e-23	down
PCDHGB3	10.8337136947153	-2.72368234840466	0.597472431293454	2.67146483286688e-06	9.87315699204353e-06	down
STARD13	341.92910347908	-2.72341740097847	0.28411205115592	4.80667512181792e-22	1.33735285970841e-20	down
TAS2R5	10.2885878180758	-2.72302792218605	0.367297628833277	6.1257455531893e-14	6.97512050378054e-13	down
WHAMMP2	69.1984559800183	-2.72271260761911	0.357702514741893	1.40991305985354e-14	1.74653103625881e-13	down
HLF	284.684106145816	-2.722617689118	0.450411455953787	7.86946897297843e-10	5.10866845806059e-09	down
TMEM240	31.3477157540429	-2.72227183315826	0.288844484351578	2.1882083119211e-21	5.79230280871193e-20	down
RP11-640N20.4	24.1592186204027	-2.72182019927562	0.219438960346473	1.24550660783988e-35	9.96288520027422e-34	down
RP1-172N19.5	14.4939937596206	-2.72163739027725	0.437183588263471	2.49527738760973e-10	1.72672655557303e-09	down
RP11-620J15.4	2.18267469334295	-2.71907618931878	0.630214848774342	7.71411126783115e-06	2.62887645100607e-05	down
CDK15	8.74769685211578	-2.71836748708515	0.40534484602734	9.93519209327274e-12	8.32169869147586e-11	down
GATA6-AS1	10.8554102823833	-2.71705086686606	0.575565312295501	1.21203097719022e-06	4.75396213961662e-06	down
MAB21L1	2.92867840076632	-2.71600067614686	0.854152652490798	0.000762931820930941	0.00178524232748599	down
RGAG4	183.266063952467	-2.7153643739992	0.406569072241703	1.26289155375846e-11	1.04412904074791e-10	down
HSD17B13	20.1381044110741	-2.71509990482492	0.603345010392029	6.53333246829921e-09	3.67465856275664e-08	down
LINC00950	34.2571041395948	-2.71435048979398	0.44892185385387	7.63768963051641e-10	4.96812675764213e-09	down
TRPM3	7.74544880976664	-2.71400407177591	0.982685122850964	0.00312972024950005	0.00648373540911666	down
PKD2	822.32504582658	-2.71389594026832	0.20374780706735	9.25173885185998e-41	9.74554565395308e-39	down
RP11-552F3.4	1.94472969069406	-2.71365822573673	0.38429584009447	6.35989302017622e-13	6.33933729117799e-12	down
GEM	570.230402392388	-2.71348601498341	0.392832671158741	2.58709878361318e-12	2.37184697579321e-11	down
RP11-438L7.3	1.82599861555512	-2.71165427904004	0.426031170300967	7.88964154879934e-11	5.87408827005866e-10	down
CLEC14A	310.709085728356	-2.71069346239086	0.262017507415584	2.27410490423036e-25	8.62374270127176e-24	down
TPM2	7860.70288381342	-2.70898032981875	0.344998803484241	2.1389909631182e-15	2.95635808223199e-14	down
CTRC	8.14070559099697	-2.70754596261755	0.463373059936106	2.5311722451262e-09	1.51840674850001e-08	down
SLC22A17	450.279234440577	-2.70657614593309	0.332160605705171	1.92119846033226e-16	3.01513899381513e-15	down
NDUFAF4P3	1.45467322396009	-2.70646291157972	0.505638792997832	3.60575900983916e-08	1.81865248029267e-07	down
PARK2	25.5984771673117	-2.70639769946062	0.437798530358289	3.26315090818567e-10	2.2267894907179e-09	down
PAGE4	5.52159762868293	-2.70638401137978	1.38037324974969	0.0299979289351262	0.0497252290475602	down
MIR503HG	67.7281454722987	-2.70576963067399	0.391074654897649	2.36888096490838e-12	2.18666592350378e-11	down
DLG4	306.801406672748	-2.70555846080089	0.304748656735823	3.560684680668e-19	7.65263188673877e-18	down
SERPIND1	11.7843011191965	-2.70490108957081	0.805230899802214	0.000415598586324756	0.0010250604176291	down
CCBE1	202.872490206878	-2.70290045706037	0.747259923412347	0.000159578253491498	0.000426291437551854	down
CTC-490E21.11	22.6258173563932	-2.7021615712621	0.296429600025768	4.16112512916034e-20	9.79874148400341e-19	down
ITGB1BP2	30.8453200570062	-2.70127016532234	0.266146027590358	1.63401655290323e-24	5.74531891547583e-23	down
CLSTN2	210.610292992507	-2.69976149479155	0.511919778376824	7.01519051982241e-08	3.3759697637882e-07	down
SETBP1	407.679601887233	-2.69960871901131	0.341713163159705	1.45177772322869e-15	2.04086734333646e-14	down
ZFHX4	138.369472058274	-2.69926598978625	0.569595922137682	1.13051849099671e-06	4.45609513613225e-06	down
MYZAP	197.232591367233	-2.69874577640746	0.399504844717229	7.44320709907291e-12	6.34233595589112e-11	down
PACERR	5.83439678756857	-2.69857571427107	0.566680844579392	9.57182231624405e-07	3.81932869569601e-06	down
RP11-680F8.4	1.97697547752874	-2.69536681195558	0.476458778672864	6.55445846723573e-09	3.68492144488981e-08	down
GOLGA8T	3.68307710365729	-2.6953045582858	0.527886064382748	1.59117631044719e-07	7.22920483111761e-07	down
RP11-359J14.2	2.24317113236619	-2.69407265149371	0.474115371124042	5.92236789568056e-09	3.35609588279246e-08	down
DLEC1	49.4575603594949	-2.69281708501785	0.499609103763576	0.00155672833343381	0.00343247266352875	down
GPR146	87.6639090006895	-2.69068902658335	0.307885042507718	1.21229717878146e-18	2.46866912372865e-17	down
RP11-305L7.6	1.6964760740576	-2.6889129599577	0.633111933728867	9.65626118464714e-06	3.23904229515677e-05	down
COL6A1	10457.4805683779	-2.68852392509172	0.371314608923462	2.24765475305474e-13	2.37054877272115e-12	down
RP4-671O14.6	5.52788975696323	-2.68751246158426	0.362090747911883	5.24148206582759e-14	6.02994231186467e-13	down
TIE1	359.46557679611	-2.68442679527059	0.269707198315931	1.26621849616489e-23	4.11312117339246e-22	down
PCDHGA7	17.1327125725783	-2.68307476861686	0.494180582479635	2.90188800075072e-08	1.48499854368685e-07	down
RP11-732A19.5	120.319835160789	-2.68264484457556	0.318278242735784	1.80600979988107e-17	3.19919950502116e-16	down
NRXN1	26.1433845779648	-2.68259290303006	0.830750660585431	0.000662834644599016	0.00156894566282606	down
MAPK10	257.131199331688	-2.68076461379054	0.44038156749348	5.95176947928253e-10	3.92648049899987e-09	down
MXRA8	1593.14424965415	-2.67963580038352	0.365976004378209	8.78544455163723e-14	9.78594535196946e-13	down
KCNMB2	16.5436385085572	-2.67393592394591	0.513950722597177	1.00327804204878e-07	4.70174076205102e-07	down
CBX7	1214.29496933649	-2.67319918195005	0.2236980435051	3.37666556171477e-33	2.34234440062908e-31	down
RNF112	41.4876573969233	-2.66925039940263	0.355813861090463	3.21093259511662e-14	3.79281225829257e-13	down
RP11-61I13.3	10.5270815799828	-2.66715263427633	0.47079518106179	7.36136788340749e-09	4.10610010267121e-08	down
SHE	196.526402951001	-2.66713063464944	0.437693137073228	6.14199758234009e-10	4.04468001325339e-09	down
UBE2Q2P1	32.1119726846387	-2.66693808301445	0.333377058611337	6.34062582826893e-16	9.35452445684148e-15	down
HSPA12A	220.971643478542	-2.66584908416704	0.382207558677349	1.58657780226285e-12	1.50190946762286e-11	down
ZNF578	7.2987126429622	-2.66538119317718	0.403440954181329	1.91384253153822e-11	1.54149236248533e-10	down
CDHR4	18.7728358794557	-2.66124012691144	0.590562202075889	1.1809278129808e-08	6.40156908701175e-08	down
SMARCD3	425.784237053388	-2.65743930055745	0.33178721634007	5.94541180583881e-16	8.81249676741775e-15	down
DLGAP2	5.30534271542618	-2.65666607084811	0.570520032917459	1.60427162636375e-06	6.17326230006508e-06	down
RP11-863P13.4	1.69865268904075	-2.65622546283384	0.701709284404491	7.2262135022003e-05	0.000206284706238229	down
RP11-830F9.6	3.53684659347839	-2.65600528132007	0.583676591584578	2.57855650128681e-06	9.56015509319793e-06	down
PPM1K	568.636792957574	-2.65580448473286	0.274274274240667	1.83768134443095e-22	5.32116848115374e-21	down
CYP17A1-AS1	2.55430793881855	-2.65405277411902	0.518905207143931	1.39663977943367e-07	6.40103642509645e-07	down
SDR42E2	2.51751240818898	-2.65268957384345	0.685040588135795	5.25404840291413e-05	0.000153524973709353	down
SRL	46.4716794118959	-2.651162472488	0.530988260409513	3.07368294124639e-07	1.32833128899348e-06	down
PHLDB1	1901.21882263367	-2.64948398326233	0.281538428125777	2.17769171763234e-21	5.77043218387527e-20	down
RP11-417L19.5	4.59096601120116	-2.64932375624099	0.331745806219796	5.97892443748495e-16	8.85150542662246e-15	down
RBMS3	280.466140264608	-2.64875059419214	0.380027712632919	1.63798736782872e-12	1.54429328376839e-11	down
PKD1P1	375.376956901236	-2.64819859435299	0.579014546477829	2.49483571747408e-06	9.2820217820035e-06	down
SRD5A2	14.6242083920862	-2.64737381879396	0.748327229632067	0.000210320529596566	0.000547944684932424	down
PDZD4	148.73284142059	-2.64715152501525	0.443879673266708	1.27278456551396e-09	7.96758780226482e-09	down
RP11-527N22.1	43.9752415027458	-2.64706766912332	0.50367782905006	7.64790883530768e-08	3.65503215939826e-07	down
FGF14	19.3411300907602	-2.6469931495875	0.593527222538922	4.22241176803799e-06	1.50930141078716e-05	down
ANKRD53	15.1354798651535	-2.64640308295722	0.354366935178606	4.01460125234486e-14	4.6773667845367e-13	down
AC073052.1	2.32688191885354	-2.64602382949341	0.398897749842596	1.262657515189e-11	1.04412904074791e-10	down
PCDH18	285.379357015556	-2.64550441812318	0.433417118720679	5.34267445272761e-10	3.54842859279887e-09	down
ST6GALNAC4P1	1.7648375741927	-2.64450520344731	0.340049135174346	2.41010089776465e-15	3.31317683566496e-14	down
CTD-3064M3.3	28.0620311117894	-2.64416257016345	0.50248936055149	7.29766228572285e-08	3.49817730129855e-07	down
SYNE3	211.403787704129	-2.6434639137345	0.304194300916443	1.86003200779605e-18	3.71382521868608e-17	down
ZNF790-AS1	12.143866363859	-2.64312231180277	0.493098231532712	4.1667306986825e-08	2.08230780347864e-07	down
MEF2C	304.254531909803	-2.64277009286461	0.269290642523396	5.03160283064512e-23	1.54800405836566e-21	down
ICA1L	135.306608205095	-2.64213273187772	0.324299055343341	1.86953378397493e-16	2.94126959240359e-15	down
HIC1	305.460774846104	-2.6420831888358	0.275580393385727	4.63711308893048e-22	1.29298675095156e-20	down
AC007256.5	1.50677401091444	-2.64148000991819	0.407930337569989	3.31091677029407e-11	2.59410886345936e-10	down
TCTE1	10.4813063977652	-2.64132831228189	0.525802474801386	2.5619276268334e-07	1.12156082544988e-06	down
AC005519.4	27.5528306456402	-2.64081278874025	0.293592715483619	1.18647659627799e-19	2.67815180202184e-18	down
NLGN1	34.2011934260521	-2.64071091051587	0.776377192185733	0.000352244501452887	0.000880262791123398	down
SFRP5	19.7475146450133	-2.63996559484345	1.06624372015378	0.00727996893249271	0.0139615917258572	down
RP11-762L8.6	15.6119139134915	-2.63995441782486	0.403568599704396	3.05043547414645e-11	2.40178396898575e-10	down
MPP4	5.4935419711363	-2.63994632173626	0.514441042866086	1.40256301844902e-07	6.42588250997664e-07	down
ASIC4	4.34438814436807	-2.63852010817504	0.421361487390213	1.76174716092479e-10	1.24264100518578e-09	down
RP5-1139B12.3	5.94371053528522	-2.63814215385407	0.408671983917759	5.13787527167581e-11	3.92814197518177e-10	down
RASA4	995.678096187446	-2.63806873887267	0.24053161477112	2.81010041853559e-28	1.3546165802873e-26	down
RP11-1024P17.1	15.546339971399	-2.63681445512434	0.314460857022941	2.47978035203785e-17	4.31802297082401e-16	down
ASIC3	67.270996728865	-2.63668887452161	0.338745876938788	3.57501239292197e-15	4.76860824500383e-14	down
ZNF540	59.1732769243976	-2.6364885848381	0.30121006289018	1.05742332204875e-18	2.17929668071512e-17	down
PLCG1-AS1	4.04307249429391	-2.63531991815414	0.345775086701964	1.07223027424934e-14	1.35367642724308e-13	down
RP11-454H19.2	1.70156106829893	-2.63402723095345	0.911447485301621	0.00192665916918014	0.00416069305268742	down
MMP2	7863.82789807644	-2.63385318891332	0.386450844629636	4.73247022388374e-12	4.14994999385927e-11	down
MAGI2	121.741017512016	-2.6336588947183	0.283801638508498	8.65905734227742e-21	2.17726808241921e-19	down
LINC01225	2.21840960536849	-2.63343017892962	0.856060075731284	0.0473882224049205	0.0744763510099313	down
CTD-2017D11.2	8.69378532270473	-2.63268268707577	0.503707626940359	8.68532501802117e-08	4.1093949073251e-07	down
LINC01579	9.39826921505198	-2.63264866454619	0.669763756334488	4.31717844348195e-05	0.00012818329267812	down
RASA4B	375.707908053307	-2.63241258505833	0.294128502638219	1.8274521401215e-19	4.05700714923591e-18	down
RYR3	127.467515737909	-2.63150320123411	0.571720599911258	2.15773236208506e-06	8.12108149864598e-06	down
IGDCC3	10.7664321438764	-2.63132811500665	0.863670823505416	0.00121492995630076	0.00273803152768361	down
ROBO4	333.143303730539	-2.63129254943101	0.269391816992124	7.9270124709286e-23	2.39560493764297e-21	down
ZNF516	885.421596175171	-2.63094352894787	0.257071949867671	7.11276818090695e-25	2.59722577926784e-23	down
ARAP1-AS2	3.65623294237617	-2.63055599886986	0.378526356773037	1.6034884416427e-12	1.51511604432367e-11	down
GPR173	89.7680141549934	-2.63035238796859	0.464785877788465	7.8240676217703e-09	4.3471382442903e-08	down
GOLGA8R	29.4944510243607	-2.62970804459964	0.386176275412412	4.96969218332261e-12	4.34309357516247e-11	down
AC007038.7	14.7052571108531	-2.62895047409749	0.31001122120411	1.10104819830221e-17	2.00309386865257e-16	down
LINC01268	13.8225658067915	-2.6285001936856	0.460823228313559	5.98505112593653e-09	3.3878671753781e-08	down
SLC8A1-AS1	11.021266345772	-2.62816799596851	0.521424669975381	2.33527780234528e-07	1.03044485272595e-06	down
PTPRVP	4.48359164434999	-2.62807777891261	0.393625395401498	1.10800864952622e-11	9.23232337302168e-11	down
LEPR	301.383774382533	-2.62755053658439	0.316235379969258	4.97368148015295e-17	8.35924654284144e-16	down
RFTN2	65.8297740017285	-2.6272157466291	0.263944378900962	1.23034632340729e-23	4.00167405848239e-22	down
CTC-457L16.1	3.42791932021044	-2.62702170736047	0.587664677174185	3.76772254034124e-06	1.35872631537214e-05	down
ZNF582	26.3967305874753	-2.62659232599924	0.399036994393748	2.3339144523802e-11	1.85878059233279e-10	down
TACR2	76.5588239183355	-2.62625026344595	0.368697957669187	5.39342057270586e-13	5.43953453110922e-12	down
RP11-106D4.2	13.6702433442741	-2.62580822493991	0.322399116446389	1.82839472291121e-16	2.88719430736324e-15	down
RP11-800A3.7	5.22694627888938	-2.62338523155482	0.342336307968242	7.99260538631415e-15	1.02549734372673e-13	down
RP11-394I13.1	2.80978915675417	-2.62097268516023	0.686413549973161	6.54239338993106e-05	0.000188100239921448	down
MYCBP2-AS1	2.64911928822531	-2.62090356103629	0.4064957913229	4.65655510691821e-11	3.5761728494385e-10	down
FREM1	105.783355439912	-2.62041231383616	0.623560389678721	1.36768221102571e-05	4.46480825859267e-05	down
RGPD2	228.883077508632	-2.61870440058049	0.508208177070879	1.335838003216e-07	6.13996145956544e-07	down
RIMKLBP2	3.31118077222681	-2.61801572763372	0.431998426129936	6.11489026358831e-10	4.02786531335743e-09	down
RP11-506F3.1	8.50849075951113	-2.61640491393217	0.685783117389539	6.89715067935521e-05	0.000197567553647555	down
RP11-1391J7.1	14.4229122033511	-2.61617215964963	0.342343945207355	1.04811192166254e-14	1.32748742497754e-13	down
ZC4H2	70.6544343588859	-2.61608500277953	0.455528325941473	4.76397062387222e-09	2.73293043611065e-08	down
CH17-408M7.1	6.03074328849626	-2.61607608799589	0.84144857057724	0.000969158178354055	0.00222569010329524	down
RAB9B	54.1775118147666	-2.61570576822231	0.513143478424175	1.76560847215637e-07	7.94974143567045e-07	down
RP11-151A6.6	2.7045448359943	-2.61411579093101	0.363418763374449	2.59762902580848e-13	2.71837735787488e-12	down
PABPC1P4	14.2276695821033	-2.6135931708284	0.517173507791856	2.1810762912654e-07	9.6757382716673e-07	down
RP11-97O12.6	30.5537164338624	-2.6129911570344	0.297999615223347	9.69707689536569e-19	2.00497639168559e-17	down
GRM6	4.02449769110461	-2.61167148218185	0.657083302169207	3.46272839910643e-05	0.000104819605998022	down
AC093110.3	6.73257557033171	-2.61108724996139	0.37837788842291	2.45267756064949e-12	2.26075576233147e-11	down
DCLK2	94.5243363392039	-2.60700616483362	0.358040666966537	1.6847014450881e-13	1.80886337625504e-12	down
CTA-363E19.2	10.342069762033	-2.60665613720484	0.258046666453523	2.51485825022212e-24	8.73444051980131e-23	down
COL6A2	11256.5695004627	-2.60623012608397	0.362961520842586	3.47118968163033e-13	3.57409663236893e-12	down
CNTN3	23.2068853160631	-2.60579210044316	0.685219261244891	7.36850214506641e-05	0.000209894891394686	down
EFEMP2	986.805070498677	-2.60502871290921	0.34034138112045	9.93858093144704e-15	1.26252037767866e-13	down
ITPR1	589.231945003467	-2.6039428471365	0.282477129416304	1.53455852732796e-20	3.79151492509785e-19	down
C10orf10	1457.41047170399	-2.60385295729744	0.33121617075246	1.94661659896713e-15	2.70214452731896e-14	down
RP3-329A5.8	28.5588414242131	-2.5995789377137	0.298962527962535	1.73580364438653e-18	3.47935519854048e-17	down
GGT5	697.946943194952	-2.59921765496979	0.334186714613371	3.77279732161362e-15	5.01232025399356e-14	down
RP11-23N2.4	5.3181290031709	-2.59753388215191	0.358428511972762	1.94663516979662e-13	2.07616751838684e-12	down
PCDHA3	22.17650358401	-2.59731449760297	0.71462917139332	0.000143371679216363	0.000386425700000131	down
GABRR2	5.57075094211837	-2.59434345506355	0.443409422449781	2.33959740824064e-09	1.41175565437849e-08	down
GDF10	22.8163875249962	-2.59401792146521	0.68065680850878	7.10107529157752e-05	0.000202932035545953	down
N4BP2L2-IT2	77.9432063969012	-2.59375109451645	0.231912642127302	2.45746864742115e-29	1.29165965026774e-27	down
RP11-620J15.2	1.44848145285738	-2.59358094730596	0.646247182387191	2.65745950870171e-05	8.20048113854584e-05	down
COL5A3	1085.13305725165	-2.59288117394902	0.398215190507447	3.80705556564551e-11	2.95748714154258e-10	down
LINC01140	35.7027630830564	-2.59037365605775	0.382020882644791	6.00836743577925e-12	5.19230861761112e-11	down
PCDHB19P	3.16495296077251	-2.58882928749342	0.508064579699048	1.60688615368293e-07	7.29281292124502e-07	down
CRYZP1	2.49578939468175	-2.58855684311834	0.394830091693648	2.33361518650844e-11	1.85878059233279e-10	down
FAM66C	25.0927958908984	-2.58848549900925	0.332835047779301	3.77338794758979e-15	5.01232025399356e-14	down
GOLGA8H	5.51669623112814	-2.58754036165203	0.627561703921743	1.84940361716215e-05	5.87480570718534e-05	down
GPM6B	295.017781268649	-2.58630583000571	0.324102551692058	7.46053055667187e-16	1.0893736489397e-14	down
SYT11	405.580491311975	-2.58360950506742	0.306650167241066	1.70821269042894e-17	3.03435948902912e-16	down
ANKRD31	9.01211560883874	-2.58303670762124	0.422020335049625	4.4472446504367e-10	2.98469117244961e-09	down
HSD17B14	163.51007942217	-2.58265929399835	0.338462398636208	1.17573359008674e-14	1.47743017699805e-13	down
TBX3	828.267076534976	-2.58169064578338	0.355501665581734	1.94084619366436e-13	2.07085619088064e-12	down
RAPGEF3	862.810420514474	-2.57999191815579	0.341459759783347	2.12055522072298e-14	2.56399867665782e-13	down
ADAMTS19	49.2796847741095	-2.57789554281929	1.0891382964245	0.00979677148862079	0.0182045705839729	down
CPB1	23.741624279732	-2.57771190341734	1.08940021755703	0.00972122686353998	0.0180825698732674	down
FGFR1	1804.29137472344	-2.57655842661418	0.435241938091426	1.63751964039617e-09	1.01172073944535e-08	down
KCNQ1OT1	218.19588179753	-2.57585247274139	0.331168574964599	3.73417683528633e-15	4.96796904640459e-14	down
CTB-25B13.9	3.38794272355818	-2.57405197168664	0.483936045886001	4.71182165830131e-08	2.33104945859178e-07	down
TACC1	2328.32762051374	-2.57345886750076	0.219835809818889	5.91854956076789e-32	3.7685849031586e-30	down
AC005104.3	6.09790229481128	-2.57321791279357	0.312286719100719	7.63395394017627e-17	1.25663227657037e-15	down
CAMK2A	33.5687714590794	-2.57275046068306	0.528424695045466	5.69142456065838e-07	2.35200830608932e-06	down
LAMA4	1266.26974464857	-2.5690184914422	0.3267051410525	1.90196303739841e-15	2.6444621329868e-14	down
ACVRL1	499.318768983912	-2.56794837843048	0.269600643413961	7.84365418629813e-22	2.14731568135479e-20	down
ZNF626	49.3115194041122	-2.56781373149233	0.462885412917142	1.46417793918639e-08	7.82433459485471e-08	down
SYTL4	677.150459868542	-2.565334369443	0.268519947195479	6.34170633017042e-22	1.75680364646507e-20	down
RP4-758J24.6	10.1952385226208	-2.56519803010036	0.26103121746019	3.82529552863993e-23	1.19264421006817e-21	down
SMIM10	118.895401681655	-2.56435533729381	0.345502120673015	5.83085598563896e-14	6.65711064515613e-13	down
CLEC1A	85.0933947930851	-2.56164919590165	0.375683517577989	4.64208005051221e-12	4.08187300078877e-11	down
SELM	1585.61531080768	-2.56009438756025	0.396636795630479	5.51131979239826e-11	4.19860871208388e-10	down
CPQ	523.733380725939	-2.55816962802851	0.289942018680807	5.61932546933104e-19	1.18678113893124e-17	down
ARMC4	18.045159993899	-2.55722825798684	0.562615221746109	2.7715069872832e-06	1.02060515542351e-05	down
RBMXP4	1.56568387725048	-2.55705000846749	0.526182316604425	4.74263018864758e-07	1.98102325291795e-06	down
RP3-394A18.1	113.971470000109	-2.55656776775035	0.238761343923603	4.41879524763431e-27	1.89778358982711e-25	down
RP11-713P17.3	4.5782309459859	-2.55625819107697	0.500514714752451	1.51613360252551e-07	6.9140338186078e-07	down
LINC00612	1.86849966990386	-2.55621596750495	0.411826176653663	2.14674994364213e-10	1.50014628193851e-09	down
RP11-326C3.15	2.15742760354356	-2.55587123980682	0.630790922802078	2.33878592402515e-05	7.29093938585698e-05	down
HOTTIP	79.8586727963564	-2.55456302908133	0.577803599376703	4.99660044228134e-06	1.76240845419699e-05	down
RRN3P1	144.43556096462	-2.55260502087263	0.270966968387944	2.26881826310031e-21	5.99947738435729e-20	down
RP11-247C2.2	7.47430346153371	-2.5512190599633	0.664015122921946	6.08250253550379e-05	0.000175845739102429	down
ZNF491	14.5462895610216	-2.54970471048617	0.4116823865062	2.8978797457114e-10	1.9906829457029e-09	down
CA3	39.1494648761571	-2.54906242290335	0.433483201243513	2.05865202626109e-09	1.25107587645311e-08	down
CYYR1	221.994230615678	-2.54837144267798	0.302289863489504	1.73476686540675e-17	3.07939164034789e-16	down
COL6A3	9212.42716274703	-2.54749694302207	0.378798119460185	8.34237250878469e-12	7.05449980533074e-11	down
RGS6	33.737673037895	-2.5469752619678	0.585389748696647	6.86834975818524e-06	2.36051581332782e-05	down
RP11-44F14.7	4.88346790867176	-2.54654302919108	0.317966663896246	4.99640511519379e-16	7.49226606523816e-15	down
RP11-158H5.2	3.00397260421094	-2.54538299848341	0.42189523117508	6.92560918191029e-10	4.52809241965154e-09	down
ITIH5	443.541812424684	-2.54534831257958	0.4776413898519	4.75022152812466e-08	2.34959266580496e-07	down
PDE1C	19.0782768439175	-2.54482843542502	0.528836749166556	7.47791591477478e-07	3.03684299017119e-06	down
ZFP28	99.262728146023	-2.54477295710242	0.461044545212868	1.71804211465975e-08	9.10302711839072e-08	down
RP11-401P9.5	11.657855521312	-2.54400445995753	0.436259402659677	2.76317095811722e-09	1.64830778408125e-08	down
ACTN3	2.19367251903242	-2.54378956364372	0.489311124479027	8.45629768865902e-08	4.00918414403788e-07	down
RP11-136K7.2	12.5701981813143	-2.5431621649332	1.0197347548319	0.00665497489142105	0.0128602893172055	down
RNF150	312.918404163508	-2.54239136145431	0.534858464876971	1.01454857123354e-06	4.03251549345727e-06	down
ANGPTL2	1005.22480704391	-2.54223917843051	0.312935485380142	2.27829871680485e-16	3.5473000154534e-15	down
RP11-59C5.3	72.8775584635219	-2.54104406357813	0.298407247622618	8.26718560626164e-18	1.52778927934369e-16	down
RP11-347I19.7	49.5471816218395	-2.53922279427096	0.28873086923109	7.26010546705918e-19	1.52200589386006e-17	down
RGPD1	291.043438297486	-2.53916565505687	0.48713101489981	9.43345735651308e-08	4.43549243120252e-07	down
RP11-367J11.3	6.40490105150247	-2.53862595758354	0.379996151472909	1.0884451786843e-11	9.08113795266685e-11	down
CYP4F22	63.9403170430681	-2.53814856359257	0.591290572209824	0.00356066148306803	0.00728904766331513	down
ZSCAN23	5.98326138537606	-2.53690043222624	0.809405102230342	0.000869265319897327	0.00201198882298688	down
ZNF454	12.0951317848331	-2.5367374367391	0.577092272151758	5.54848338708831e-06	1.94155200627887e-05	down
MAL	1082.12112338249	-2.53429664772972	0.691613759391137	0.0481946722862745	0.0756230629872966	down
KCNIP2	49.6238602446458	-2.53411791533691	0.292258805429022	2.12696503855043e-18	4.20741299009083e-17	down
CSPG4P13	4.88857983400443	-2.5339700314661	0.798327862140211	0.000753267652149465	0.00176359572780297	down
TARID	18.275846411357	-2.53372851929664	0.838124024318383	0.00129422262848392	0.00289835665978152	down
OR51E2	7.84401237944922	-2.5336503631107	0.627688003829701	2.68523584663162e-05	8.27223275559388e-05	down
RPL23AP1	28.1235579356473	-2.53011079231929	0.378974861662095	1.20769863376071e-11	1.00205711275114e-10	down
LINC00565	8.42953223829776	-2.52888061573015	0.449623432007048	9.04637216271518e-09	4.98299953193502e-08	down
ABCB1	125.897464564523	-2.52868592155775	0.373491437993532	6.54891760598974e-12	5.61959919411731e-11	down
ANGPT1	68.1828662520395	-2.52733650199339	0.432913924286585	2.65850990328599e-09	1.58957902346207e-08	down
RP11-426C22.4	15.1722681047989	-2.52728532278112	0.389780378740207	4.36924644134747e-11	3.36866268551721e-10	down
KCNIP4	26.3260891687154	-2.52655970994377	0.235653877493275	3.96121850784816e-27	1.70987032285648e-25	down
RP11-1000B6.3	3.19048322536505	-2.52565059046682	0.482121542412833	7.31554300593575e-08	3.50600925525065e-07	down
RP11-448G15.3	85.2142396882989	-2.52477252706606	0.284951054524762	3.98949309615548e-19	8.53838250688059e-18	down
SNAP91	6.73737009407333	-2.52423381815394	0.824272384139819	0.00111509430047384	0.00253133291415625	down
NGF	27.1160177110161	-2.52260104750399	0.593332469785711	1.06769222773804e-05	3.55624176361883e-05	down
ESAM	529.724299945052	-2.52209817599474	0.228626007316692	1.36067520229866e-28	6.77610956288692e-27	down
ARHGEF17	1242.21018817786	-2.52063871673586	0.221518762214351	2.64941154787006e-30	1.50037582723075e-28	down
RP3-449M8.6	1.97570478056516	-2.51845137925329	0.421315361964863	8.70565643137063e-10	5.60838706467757e-09	down
AP000473.5	11.7884459183707	-2.51818855366701	0.649965441727866	5.31272569384872e-05	0.000155115592090163	down
RP11-15A1.4	6.99771455560156	-2.51773677933549	0.322807690773877	2.86677014466233e-15	3.89701090774942e-14	down
ACSM1	15.943538085675	-2.51487227340729	0.369277366269221	4.72553067604992e-12	4.14528474005654e-11	down
CCDC80	4185.34313787435	-2.51347754965015	0.425858645230796	1.75319448656857e-09	1.07643365969527e-08	down
RBM5-AS1	17.202434000834	-2.51237919408915	0.375350092616093	1.06494330846315e-11	8.89375330072798e-11	down
AC005618.6	9.963575051297	-2.51140965972399	0.430514561202708	2.60874095232276e-09	1.56237581087051e-08	down
AKAP12	981.358351858959	-2.51120759867359	0.505006850355757	3.33044922559783e-07	1.43108122927023e-06	down
PCDHGA11	17.164782831629	-2.51087756401449	0.418856411290265	1.00041329363787e-09	6.3748018614012e-09	down
NTF3	32.7915533007656	-2.51053851090676	0.61356781402202	2.15468339042046e-05	6.76065588926117e-05	down
KRTAP1-5	5.05858288488356	-2.5098705546908	0.683886924034404	0.000118599672706671	0.000325205765642491	down
RP5-966M1.6	85.3753941167641	-2.50972024015864	0.274791671975439	3.34299604342969e-20	7.94528038288484e-19	down
SOAT2	5.38975852420582	-2.50939820621098	0.579486717841734	7.17584360886259e-06	2.45725844623486e-05	down
LRRC4C	27.2736730535107	-2.5069696265946	0.701247343104641	0.000174227831313969	0.000461476593350959	down
NPTN-IT1	24.1548350396959	-2.5068291027579	0.409442931021901	4.55590122674017e-10	3.05521099556899e-09	down
MYHAS	1.50390684261607	-2.50634188978927	0.765638196520892	0.000487009094602487	0.0011848656776485	down
DUSP8P5	23.477999370819	-2.50610871264249	0.258909366871523	1.89222636316043e-22	5.46674020517129e-21	down
GYPE	3.60628404570253	-2.50606179224475	0.413664218733741	5.95592824233051e-10	3.9282116778906e-09	down
SPRY1	807.359941115343	-2.50579406461935	0.353536453323784	6.74168996483986e-13	6.70423613170186e-12	down
SLC47A1	269.29465532449	-2.50214526558734	0.4963667315617	2.33096521094264e-07	1.02889664605102e-06	down
KY	7.12991262597039	-2.5021284001947	0.610520254307035	2.03270175187297e-05	6.41165479781005e-05	down
PRL	2.34509745651579	-2.50130126248202	1.21382121745676	0.0208611899360435	0.0358546886989126	down
GLB1L3	17.1815843306862	-2.5011217188874	0.685684510619693	0.000133883537128705	0.000363416426286688	down
TSHZ3	396.660913117607	-2.50013370884504	0.358757808866236	1.60159140169188e-12	1.51388238955344e-11	down
LHFP	599.219377340934	-2.49806567364716	0.290481847760247	4.00922411229783e-18	7.68144532952751e-17	down
RP1-29C18.8	2.6600439645333	-2.4976023271302	0.56990544150736	5.30806623685497e-06	1.86507304687408e-05	down
LINC01229	2.02874064187631	-2.49654841065242	0.619432160827145	2.4720034539827e-05	7.67817891173343e-05	down
PKHD1L1	93.3214614849035	-2.49275866342793	0.851734959976337	0.00175434369523004	0.00382340873280574	down
AC114730.11	7.77404472962882	-2.49177216987629	0.33755255762487	7.17418371719937e-14	8.10761945294271e-13	down
CTD-2012K14.8	8.03612329029542	-2.49010222677523	0.338089175637913	7.89806157955412e-14	8.87085047177915e-13	down
RP11-673E1.3	1.73224632893439	-2.48920270483362	0.476029158220635	6.94568537345596e-08	3.34440760918646e-07	down
PXK	496.044378035864	-2.4879967485297	0.185821371369752	3.48932009491408e-41	3.75277842308889e-39	down
MLC1	37.2228068476965	-2.48764858930437	0.522299340852438	9.53311758869523e-07	3.8056645495607e-06	down
LCN12	79.6270755583561	-2.48751902971855	0.524294556965349	1.04721619937547e-06	4.1494726091972e-06	down
LINC01354	15.278318703528	-2.48710334136375	0.593523208968189	1.38295378232017e-05	4.50890282970229e-05	down
RP11-855A2.2	3.59075985611277	-2.48681982265682	0.298875873373676	3.37182191717322e-17	5.76446607192984e-16	down
AC000078.5	2.55321396078925	-2.48651322945782	0.458678169406833	2.54680362696301e-08	1.31485543443671e-07	down
ART4	9.708426605757	-2.48614119752033	0.801079528552632	0.000961477117381295	0.00220904135837079	down
ZFHX4-AS1	2.16275907131629	-2.48594203095704	0.944742582591982	0.00419101736443388	0.00845503400673187	down
RP11-166O4.6	15.5005806590427	-2.48543594455137	0.289472513008814	4.29342540308425e-18	8.20140373453339e-17	down
AC010226.4	12.2791082249255	-2.48471483741298	0.303365975038434	1.18747090287387e-16	1.91167878621777e-15	down
DNM1P51	18.9034736439652	-2.48435916038679	0.501173011064606	3.54054629417582e-07	1.51146370066742e-06	down
C3orf18	104.121367420399	-2.48175041704674	0.290554206581474	6.59193094670713e-18	1.23163252878002e-16	down
GNA14	73.4251458681826	-2.48055942426082	0.463236473590805	4.27877636279667e-08	2.13247349218275e-07	down
MSX1	411.84479639075	-2.48049894309563	0.549428147116325	3.1839107543817e-06	1.16028706691213e-05	down
CROCCP3	90.3133932018714	-2.48033352771672	0.213254319434247	1.42460118259532e-31	8.80809576591607e-30	down
SH3BP5	1255.76831630198	-2.47992684650734	0.3358423234342	7.46715086840045e-14	8.41640954550623e-13	down
DUSP8P3	3.14070729285982	-2.47883532328372	0.461390691115702	3.4350363880841e-08	1.73733701690948e-07	down
ADHFE1	161.052831900634	-2.47883138214491	0.315752549389469	1.96177404861456e-15	2.72023457867752e-14	down
RN7SL608P	3.58948272350543	-2.47761701318738	0.307521736938369	2.93418745621693e-16	4.5054826824706e-15	down
FER1L5	4.77344759282504	-2.47569846499021	0.743959883093471	0.000429241577382135	0.00105535459189804	down
RP11-32B5.1	9.70100912773304	-2.4753666959527	0.50384607468296	4.35991136663785e-07	1.83132017151016e-06	down
RP11-427J23.1	6.19806528732045	-2.47532687431365	0.468547912923997	6.02615849414159e-08	2.93099866418407e-07	down
RP11-449G16.1	1.75643228759692	-2.4746994635575	0.498411863245093	2.67631447735979e-07	1.16764311704412e-06	down
ACACB	563.977001662556	-2.47444269791738	0.254186409193952	8.98897443103831e-23	2.70059599191652e-21	down
RP11-645C24.5	20.6046548477815	-2.47327471246546	0.322264894123834	8.00772477191304e-15	1.02692249993316e-13	down
AKNAD1	5.33365475152729	-2.47274050111506	0.676893176006565	0.000125940587724036	0.000343714812237142	down
CALN1	30.7144402987306	-2.47191043415625	1.03690525805253	0.00893890391959994	0.0167810138342501	down
DLC1	403.223308495099	-2.47042732759022	0.339068432222141	1.59125912675858e-13	1.71500883653219e-12	down
TPT1-AS1	327.266744539741	-2.47042257330881	0.224695706252056	1.79580100953307e-28	8.82286342437964e-27	down
CNGA4	3.99798047354978	-2.46973723948194	0.588994406187659	1.30683964987655e-05	4.28257259222763e-05	down
RP11-348N5.7	13.1559009484075	-2.46916807288832	0.289386104292481	6.80394811333569e-18	1.26846802517883e-16	down
PREX2	157.997932606666	-2.4687976774561	0.46095199061496	4.25961467167901e-08	2.1241643629645e-07	down
PCDHGA4	26.5705423446809	-2.46804024491858	0.480459431138122	1.40701773565237e-07	6.44513832847058e-07	down
HOXA11-AS	161.470331848473	-2.46684840253336	0.448473050240718	1.89316003574585e-08	9.96693077642666e-08	down
CNTNAP1	302.771863181897	-2.46622613065306	0.278609856219161	4.2881401960753e-19	9.16223076785805e-18	down
MMP16	59.1347190382988	-2.46545967686023	0.471198911634547	8.34422683068944e-08	3.9589837661753e-07	down
VIM	18109.3173218874	-2.46513821847577	0.318138398332894	4.62905757339053e-15	6.10773127350914e-14	down
LPAR1	646.315710345933	-2.46484492127028	0.300908715114994	1.28989462394441e-16	2.06488009312728e-15	down
SGCE	394.387523176866	-2.46283395642634	0.418822695322988	2.04422872438214e-09	1.24332800701543e-08	down
ZEB2-AS1	3.12901879517149	-2.46271106546286	0.421940588075046	2.29190473499837e-09	1.38395577970638e-08	down
RP5-877J2.1	2.06944882078781	-2.46044545216236	0.528007679692421	1.38153469881212e-06	5.36573242902319e-06	down
BOC	682.749468220266	-2.46034631780395	0.504770099025489	5.46420533305944e-07	2.26322433511849e-06	down
NTRK1	22.0244723129623	-2.45994569481312	0.39004920570853	1.39360147368151e-10	1.00061758546496e-09	down
RPS6KA6	54.6375182396679	-2.45859331617444	0.736834106628772	0.000426641340145661	0.00105027297400543	down
FOXL2	152.462162279686	-2.45799972394678	0.459809110084487	4.49507543529347e-08	2.22985360304665e-07	down
OMG	16.6024787125614	-2.4569421014481	0.483380519698823	1.82772696141175e-07	8.20777667215029e-07	down
SMAD9	181.027564749661	-2.45686439921697	0.421861660298552	2.9727725364159e-09	1.76511386255249e-08	down
ADAM20	2.706031965431	-2.45672372787984	0.294023915248797	2.10410680644633e-17	3.7041830759702e-16	down
STON1	422.89022305584	-2.45663323095921	0.355854869180746	2.53046267672171e-12	2.32575415210218e-11	down
MYOZ3	13.7246272963751	-2.45565312535672	0.457228997047195	3.81049360140044e-08	1.91399538294833e-07	down
HSD17B1P1	2.01800226338618	-2.45517326241455	0.379227250241931	3.72130806278718e-11	2.8943884072672e-10	down
CYP1B1	619.512517387494	-2.45484134901055	0.466529047755777	7.11060658485585e-08	3.41546625544296e-07	down
RP5-855D21.3	13.824394052958	-2.45460476796496	0.247982602083377	1.90744480792079e-23	6.08030694250915e-22	down
PDE11A	20.9322108414388	-2.45442642976899	0.700734305424099	0.000230137442547971	0.000595996369577136	down
RP11-894P9.1	45.3141337336073	-2.45437833891909	0.292271353254554	2.22428754579812e-17	3.89966358286264e-16	down
RP11-752L20.3	29.4691586226292	-2.45260440484656	0.375647511597642	3.23701454634397e-11	2.54009384864398e-10	down
PCAT19	67.8570056487609	-2.45106341970195	0.310496651045305	1.44766243477082e-15	2.03715312494935e-14	down
RP11-749I16.3	5.47727065048295	-2.45098217235755	0.387731667377088	1.18436822768841e-10	8.58574724557921e-10	down
OTOGL	4.57961273701543	-2.44849044791785	0.589208023818449	1.53761299924803e-05	4.95883582483958e-05	down
SNHG14	456.653813332919	-2.44726355453134	0.411840825936118	1.40378072642354e-09	8.73634214788802e-09	down
ARMC12	8.0115248868614	-2.44616580165835	0.429374742278574	5.75035377793053e-09	3.26584880527375e-08	down
RP11-102K13.5	35.5532940823218	-2.44512565208038	0.687541932764898	0.000188087573753517	0.000494299550859217	down
FGD5	334.490281305758	-2.44482588589663	0.320199102731018	1.06575070975833e-14	1.34716152679921e-13	down
RP11-56M3.1	2.42741803528522	-2.44481645690929	0.455568603207562	3.39854325639602e-08	1.72057974157375e-07	down
WNT9B	2.35938001560038	-2.4442682725908	0.937076873045084	0.00443679265995653	0.00890803841218192	down
MFGE8	3359.45886514839	-2.44396421098131	0.287307492791019	8.20974179017932e-18	1.51948489228648e-16	down
MMRN2	558.388003847498	-2.44371845925463	0.261074653727586	3.69365305243801e-21	9.54486703193141e-20	down
ANKRD20A17P	2.36505547062979	-2.44354296754781	0.572267990144719	8.71821220012132e-06	2.94639658947063e-05	down
PI4KAP1	466.078251778781	-2.44302837801515	0.336217310463124	1.83871424430672e-13	1.96762410165214e-12	down
NID1	2383.11869787638	-2.44037074563707	0.384774009029055	1.1712207255556e-10	8.49765785488852e-10	down
FPGT-TNNI3K	21.0485933722732	-2.43881179597602	0.394409477626675	3.05426134464505e-10	2.09149084106151e-09	down
RIMS4	53.1633567478306	-2.43834409783149	0.806629690688814	0.00126196943494449	0.00283381275780981	down
RAB40A	19.461279073736	-2.43800022110981	0.465556081930404	8.00176993841457e-08	3.80779522427213e-07	down
FLJ46284	11.1837753290588	-2.43660386559652	0.321306110316689	1.5682900564438e-14	1.92719733916428e-13	down
GLT8D2	247.443211785827	-2.43446870182371	0.361641890196414	8.56491508008341e-12	7.23312871345745e-11	down
DLG2	47.5549491034575	-2.43446739637276	0.536064708320505	2.7721107040481e-06	1.02068063422784e-05	down
TBX5	2.29808131988812	-2.43339100894907	0.979318933932644	0.000503439023103666	0.00122249928572768	down
AC009336.19	19.4536525749746	-2.43306971508561	0.577864093773105	1.25806265385215e-05	4.13596580409112e-05	down
RP11-7F17.8	34.2148070620064	-2.43142370028715	0.207877807258858	6.47060028063311e-32	4.09970186592489e-30	down
AC007566.10	9.03102210219294	-2.43135641837139	0.281341387414001	2.54481581844313e-18	4.99920571793467e-17	down
CCDC180	89.154929996836	-2.4313194975445	0.388254284911997	1.88384278012633e-10	1.32547343713287e-09	down
RYR2	58.2969684068327	-2.43064634345546	0.482874129488775	2.38707616212877e-07	1.05058439687088e-06	down
LINC00632	1.66380501452185	-2.43005004844543	0.824622740614616	0.00149409450423052	0.00330518857702779	down
NR1D1	1607.75435189171	-2.42991806368322	0.307731507785554	1.41124215262302e-15	1.98699479541756e-14	down
RELN	43.3735799769181	-2.42985777878767	0.6377084747951	6.90593003873212e-05	0.00019777477198638	down
RP11-348N5.9	5.19454383352807	-2.42757107779178	0.342658189072621	6.040800289889e-13	6.05191252525592e-12	down
HNRNPA1P7	20.9462477428998	-2.42746776492846	0.397064224160342	4.73223756461144e-10	3.16599803819548e-09	down
RP11-326C3.7	7.6421780187047	-2.4271366559847	0.337198264827391	2.80284925323429e-13	2.91881742616103e-12	down
RP5-1057I20.5	3.05537558797566	-2.42699448278364	0.399388700403117	5.1321605122488e-10	3.41570235652711e-09	down
SSPN	431.034823800902	-2.42597583954471	0.330906902096712	1.12844931713505e-13	1.23598276297414e-12	down
RP13-582O9.6	4.21198332733836	-2.42582603966149	0.563163795322255	7.74720370000894e-06	2.63773840262209e-05	down
RP11-736K20.5	6.43708011944269	-2.42552827419029	0.417494571640946	6.46561683557842e-12	5.55556878617995e-11	down
SNRK-AS1	2.05925772178739	-2.41950305932342	0.497227824685881	4.87695819222471e-07	2.03348263310598e-06	down
SCN4A	4.44817785490794	-2.41870917983428	0.812750451363001	0.00143000510716769	0.00317714093639193	down
FAM66A	1.76805355424262	-2.41647214394216	0.711870939619427	0.000309615756641377	0.000781273119356204	down
RP11-690I21.1	2.34151197133734	-2.41630813615762	0.402819044793641	8.15477593894148e-10	5.27648634249456e-09	down
SSBP3-AS1	23.8657059406336	-2.4148275771092	0.290983952950114	5.08644909292479e-17	8.53756311026857e-16	down
KLKB1	12.2842720391362	-2.41324996247887	0.452012621366346	4.51550322055634e-08	2.23955310863361e-07	down
RP11-479O9.4	2.18095728557745	-2.41243425167335	0.427165224914721	6.46678090914328e-09	3.6388259162748e-08	down
PCOLCE2	206.887898314572	-2.41233140298205	0.574717043136759	1.31537179424117e-05	4.30612249868156e-05	down
PKD2L2	1.52525896312409	-2.41164312138487	0.398777771593157	5.10785393093094e-10	3.400409286607e-09	down
RP11-161M6.2	42.4901304729753	-2.41127307578432	0.449235759188732	3.95021959745382e-08	1.98106918174031e-07	down
RP11-266K4.14	20.4042547541028	-2.4095947560424	0.43801275141879	1.83889765039868e-08	9.70039420961721e-08	down
RP5-1160K1.6	4.44545200532002	-2.40938151252752	0.32235993510069	3.23124403106695e-14	3.81504397893084e-13	down
BMX	27.3752629511659	-2.40839463387484	0.554443661391202	7.07159126411152e-06	2.42480270043486e-05	down
RP11-230C9.2	6.26974928867494	-2.408316914963	0.303678410577233	9.52781888605718e-16	1.37244558259092e-14	down
MMP23A	65.138090138515	-2.40766139107977	0.408967428614291	1.93627089515878e-09	1.18203496549915e-08	down
CC2D2B	2.84454617065821	-2.40717238045612	0.429988073889007	8.99508735454515e-09	4.95688376779962e-08	down
RP11-361L15.5	20.0225507487707	-2.40717129805602	0.346529135734735	1.80570032842897e-12	1.69554333480545e-11	down
RP11-166N17.1	4.00273097361488	-2.40659267180932	0.340259955469025	6.25775236978171e-13	6.24969517788928e-12	down
RP11-553L6.5	272.366676223316	-2.40632047389615	0.285428819468111	1.69892828066531e-17	3.02086925433329e-16	down
A2M	6925.59412883737	-2.40596507714432	0.305635536156646	1.72784544461074e-15	2.41022669458862e-14	down
PDE8B	356.214781638752	-2.4050101452048	0.373205585534911	5.74606115878361e-11	4.36444888668795e-10	down
TPM1	7112.9940167138	-2.40497131887522	0.358387303707962	9.59424883828347e-12	8.05457486105418e-11	down
GNG12-AS1	2.66297955767152	-2.40451903868548	0.320568545798646	2.32596080724607e-14	2.79650628384582e-13	down
VN1R83P	2.25023785867797	-2.40424448446472	0.597170584575539	2.54680686078703e-05	7.88850619743048e-05	down
DSCAML1	29.9543133850431	-2.40254617026411	0.642935607741122	9.21913958759308e-05	0.000257594494076651	down
FKBP7	221.572312252471	-2.40242339758553	0.259770896679496	1.03867777120361e-20	2.60401909005865e-19	down
SLITRK2	15.8971995811812	-2.40191657141538	0.921774535917044	0.00461880598994415	0.00924302845161444	down
MIR99AHG	129.200179527452	-2.40176949405767	0.508695896528338	1.15985314615262e-06	4.56258813309799e-06	down
UNC5C	73.0935627969522	-2.40084130764543	0.466871738678854	1.3410004096353e-07	6.16258303149636e-07	down
RP11-635L1.2	10.189494285265	-2.40063013230678	0.412398096643507	2.76260636028505e-09	1.64830778408125e-08	down
KLHL3	147.392837071611	-2.39936276361959	0.32546049622189	7.89476691084776e-14	8.87085047177915e-13	down
RP11-175B9.3	10.5623573580262	-2.39871375524014	0.397841908467084	7.73299140927384e-10	5.02516834483835e-09	down
RP11-227G15.11	2.49195824264935	-2.39824759162624	0.418217968271304	4.01458419112243e-09	2.33018847029843e-08	down
RP3-355L5.4	6.96943957298479	-2.39712670139632	0.345438183006447	1.80743511075508e-12	1.69654992775937e-11	down
ZNF853	207.147435864784	-2.39642936604162	0.407609778711922	2.04024173889054e-09	1.24136125006849e-08	down
NDRG2	3616.53090570549	-2.39615334650738	0.322034573395707	4.33960626576204e-14	5.03996831146601e-13	down
AC015971.2	6.22752168341293	-2.39585234385999	0.484722353734949	3.63733368869646e-07	1.5486498740779e-06	down
TRDN	1.45590835802841	-2.39493760327487	1.41552329280133	0.0491363229635224	0.0769261442750631	down
AC005154.7	13.3889495211424	-2.39473821444183	0.288890450183828	5.35524628117494e-17	8.97108894366721e-16	down
RP11-17E13.2	8.96052094257802	-2.39452754614217	0.426334382039221	9.15133420552452e-09	5.03323381303849e-08	down
TLR9	11.8274657504176	-2.39293768217848	0.592870999558009	2.6451708663564e-05	8.16846889445348e-05	down
RP1-278D1.2	2.10854199293298	-2.3920931324087	0.55894188520164	7.99586717685534e-06	2.71806390605533e-05	down
RP11-474D14.2	2.55128828256011	-2.39128120862169	0.414086114754882	3.11576750939542e-09	1.84445654343188e-08	down
GLIPR1L2	19.0710290853377	-2.3907467258578	0.326826197932191	1.22204662980689e-13	1.33450202999859e-12	down
LA16c-390E6.4	6.4090987250097	-2.39010351208074	0.358896203416372	1.2435037414502e-11	1.0290968402813e-10	down
STK33	58.0760658423345	-2.38972683158324	0.577347695400624	1.72005843238096e-05	5.49941739865794e-05	down
ADGRL4	287.441715186348	-2.38929301291751	0.272121990921897	8.02576047688616e-19	1.67429006460355e-17	down
TMBIM4	13.4757576222598	-2.38906698388638	1.37426116922031	0.0452273879986101	0.0714841278543022	down
SSPO	39.6002805756646	-2.38872201354067	0.482484463790842	3.65750998530571e-07	1.55632249060972e-06	down
TXLNB	31.1261768006477	-2.3886075738255	0.378706374986761	1.3962567305486e-10	1.0022429481731e-09	down
TMEM204	419.239664205843	-2.38827050501877	0.279100612506927	5.72825376556605e-18	1.07734101129459e-16	down
RP11-407G23.5	8.6863327094701	-2.38808772604254	0.390436101966813	4.5080805063393e-10	3.02472704379468e-09	down
TSPEAR-AS1	7.2259034682347	-2.38681162423973	0.810201048200337	0.0015833687503419	0.00348341125075217	down
RP11-680F20.12	26.6167302113351	-2.38456831772938	0.432210578798591	1.68497107204535e-08	8.94260927454795e-08	down
GS1-259H13.11	2.15690189306414	-2.38448858703561	0.579573401970184	1.6987631600447e-05	5.4408459218799e-05	down
LRRC24	33.1352067216635	-2.38389107973729	0.348480024034943	3.88392689346817e-12	3.46641829470379e-11	down
NLGN2	1224.22463333837	-2.38352877477457	0.234178968425439	1.23011734913425e-24	4.39153609285764e-23	down
AC005740.6	4.24692537567506	-2.38082366335335	0.317408097684235	2.61409277969071e-14	3.12385307571163e-13	down
AP000577.2	2.14046311800829	-2.38058596737282	0.495283165263712	6.32136091816676e-07	2.59099880580167e-06	down
KCNC1	5.6031965645813	-2.3803051475673	0.751504800116382	0.000745475252338072	0.00174726948393898	down
WHAMMP3	83.1356820514098	-2.37832250498807	0.314661555086241	2.00396542167863e-14	2.43106648809043e-13	down
C22orf15	4.65437180217172	-2.37785930937311	0.548560191488192	6.84101363779392e-06	2.35204064589135e-05	down
HEXDC-IT1	3.34771804627248	-2.37752214326589	0.393069299512706	6.27837658418954e-10	4.12705715011555e-09	down
ENPEP	131.1476630617	-2.37672273444752	0.382636274546651	2.58883069544557e-10	1.78808147089369e-09	down
KIF5C	107.38872224199	-2.37658629000636	0.465839358588542	1.65646672289494e-07	7.49524106521863e-07	down
PHBP9	7.53065699972814	-2.3751581115703	0.313603615898164	1.63166708339697e-14	2.00219474274747e-13	down
EXTL1	8.23070274196911	-2.3747096862911	0.507431805130766	1.36627826629299e-06	5.3117595355865e-06	down
AF131216.6	5.86332910997769	-2.37431457549722	0.319225294426132	4.40654676076145e-14	5.11307241320085e-13	down
GOLGA8N	299.132436094803	-2.37391923387265	0.296111516601156	5.37026355544419e-16	8.02467228422095e-15	down
CLMP	599.772153306555	-2.37384442591003	0.476526220126259	3.1108122041432e-07	1.34324325218376e-06	down
CTC-425O23.2	5.37295078186359	-2.37382914372734	0.459045022041797	1.0780725181825e-07	5.02465809321147e-07	down
KB-1592A4.15	1.53440718862408	-2.37278862935059	0.66699385395644	0.000163619325082289	0.000436176199138861	down
RP11-412D9.4	25.0583891350175	-2.37252169767069	0.339428339707434	1.32683159605888e-12	1.27059140906544e-11	down
STX16-NPEPL1	26.2985678791354	-2.37213777835399	0.35844309602845	1.76858012074411e-11	1.4303426651086e-10	down
PTGDR	18.8689758999238	-2.37042776921019	0.340124386088087	1.52693164853422e-12	1.44812409809301e-11	down
RP11-1319K7.1	63.8062962976489	-2.37037089842836	0.436661199799346	2.79909941562939e-08	1.43641835889867e-07	down
TPTEP1	112.239479825487	-2.37035023040129	0.537702303665967	4.91176256711864e-11	3.76201036596457e-10	down
GULP1	351.382973054093	-2.37011378607056	0.435100386128887	2.52185147534708e-08	1.30375514668537e-07	down
ZNF493	123.5806554603	-2.36938276809951	0.412795765773205	4.66930900357498e-09	2.68283507439975e-08	down
GUSBP9	21.8520331161911	-2.36669286149809	0.315373117797494	2.93820992908293e-14	3.48352753843148e-13	down
RP11-439E19.10	16.0231386935746	-2.36622534449527	0.449170535852989	6.677922590149e-08	3.22640212419864e-07	down
WASF3	231.816893881864	-2.36465265632628	0.429835450488752	1.82215106485713e-08	9.62079224569883e-08	down
KIAA1683	164.007586527775	-2.36464873187703	0.398552688147831	1.46652570232571e-09	9.11132485495904e-09	down
FRY	345.86255980305	-2.36462155450092	0.349170982291886	6.2591425199748e-12	5.38719808620696e-11	down
AF186192.5	2.31845366420702	-2.36461229391344	0.810630586731626	0.00166336219747202	0.00364373831139848	down
RP11-389G6.3	2.20694970196772	-2.36403318657495	1.00014475401489	0.00880710455248129	0.0165615233051619	down
TCEAL4	2930.35316304677	-2.36391834064132	0.21329246767692	7.3352131695887e-29	3.71066109687672e-27	down
RP11-456K23.1	18.5218700931323	-2.36344862185417	0.331712407728909	4.935053213842e-13	5.00882462786335e-12	down
HIPK4	3.72935935210051	-2.36303705275386	0.377587775504611	1.59231154934529e-10	1.13092116339044e-09	down
GPRASP2	290.158159692759	-2.36015419915875	0.260683252148377	6.76474812988742e-20	1.55857117804436e-18	down
RP11-384P7.7	8.39538661327004	-2.35911684876922	0.80334374553429	0.00163358856095834	0.00358465206985432	down
SHC2	461.733531903835	-2.35769230169273	0.401110676598995	2.05140510791093e-09	1.24696785911176e-08	down
CTD-2653D5.1	1.80926587786161	-2.35707765971228	0.567683876211112	1.38895477993933e-05	4.52444330645291e-05	down
ZDHHC15	36.4848201394796	-2.35678829764001	0.642039004629607	0.000118953079599665	0.000326070034109299	down
RHOB	8288.17023464597	-2.35665306439982	0.350076343914709	7.87863699629675e-12	6.68222237224015e-11	down
FILIP1L	705.801692547926	-2.35565061459565	0.379685632801264	2.70864451978384e-10	1.86781179345116e-09	down
RP11-347C12.1	52.5655444230891	-2.35501234910761	0.257497860969557	2.87012972692507e-20	6.89828268733344e-19	down
VENTX	20.6369688083223	-2.35219996510203	0.356385322522267	2.00654198423981e-11	1.6136178187429e-10	down
NAV3	34.6828229866959	-2.35204363276022	0.556547931206733	1.16520014286007e-05	3.8559312290613e-05	down
WNT6	28.3532258653394	-2.35142187626815	0.517876231893165	2.74262419975039e-06	1.01084163629965e-05	down
ACSM3	210.995574839361	-2.35050018320779	0.485439001833791	6.23324866210835e-07	2.55898101048897e-06	down
HDX	41.1500504733582	-2.34969792838206	0.471124147837202	2.98004725882853e-07	1.29091673183676e-06	down
GFRA2	40.4481833379579	-2.34963586004311	0.584094105576359	2.82452941541725e-05	8.66277012298529e-05	down
DNM3OS	83.2018718650636	-2.3493113702912	0.406904167542646	3.75895945686065e-09	2.19275490467781e-08	down
REV3L	929.114142862206	-2.34858291597786	0.221633191478593	1.49984792242647e-26	6.22230263700977e-25	down
CFAP52	9.10157907244725	-2.3484620641629	0.491061680990961	0.00374176932098486	0.00762624964640891	down
PDE6C	4.27367155743795	-2.34796989558342	0.320684150269742	1.02611162458391e-13	1.13115328399976e-12	down
RP11-31F15.2	4.92034044533199	-2.34749348804752	0.285839127270909	8.79149226601171e-17	1.43609334737142e-15	down
RP5-1107A17.4	2.44017151498842	-2.34610125501477	0.51823083847066	2.56699792991987e-06	9.52696041933578e-06	down
RP11-162G10.5	1.82823462868872	-2.34463025879552	0.414238753926129	5.84999438688887e-09	3.31802141194758e-08	down
WFDC1	202.026936094145	-2.34397876803822	0.395667444924749	1.53889589440326e-09	9.5378010191381e-09	down
CSPG4P11	48.8426702503709	-2.34299953773528	0.442936529726395	6.00331495806571e-08	2.922534290255e-07	down
RP11-278C7.3	5.30490380901166	-2.34137411598719	0.265911778972935	5.60711091897569e-19	1.18517934098283e-17	down
GRAPL	6.94967044374478	-2.34033113859715	0.442466694833277	5.70050191735577e-08	2.78252760447284e-07	down
PKIG	756.480038935483	-2.33911854990637	0.286490303819445	1.5906624740528e-16	2.52895573592109e-15	down
FTX	41.8220406565481	-2.33827454526656	0.221940320604651	2.84068614621743e-26	1.1596976600435e-24	down
bP-2189O9.2	3.51861964798486	-2.33752583529302	0.709330702604232	0.000464592456002099	0.0011343163960593	down
EHMT1-IT1	1.62233774242246	-2.33652842701188	0.464326500941381	1.80146234106065e-07	8.09835467933429e-07	down
DACH2	3.03173098223056	-2.33583115049503	1.24181397757124	0.0310382575026352	0.0512938567500901	down
ISLR	2504.04435744508	-2.3347120505804	0.406514344238634	4.56307448297260e-09	2.62651264989093e-08	down
NPR1	345.630225902843	-2.33424937785875	0.480608168741801	5.81590276063069e-07	2.39918876654091e-06	down
SCN1B	148.091790629412	-2.33307564729354	0.360505707440974	4.75520905445761e-11	3.64865366207888e-10	down
LA16c-380A1.2	3.23978338444471	-2.33293085334776	0.512543722215588	2.34992142637117e-06	8.78628962179707e-06	down
C10orf107	11.1722762742272	-2.33284719683803	0.668231005669968	0.000233308967885886	0.000603385631966487	down
RP11-524C21.2	2.50118933887762	-2.33259815657499	0.648254328906357	0.000146042124506672	0.00039296123841031	down
CEBPB-AS1	27.863069692672	-2.33212776679232	0.292591843421543	7.54345295483617e-16	1.10022658282018e-14	down
RP11-107N15.1	6.48732334036846	-2.33195581398931	0.553652020893315	1.19147581122745e-05	3.93626824212558e-05	down
PRR33	21.6221418523793	-2.329212224853	0.410474311098953	6.72732314785289e-09	3.77547227835103e-08	down
ADGRF5	341.408512034772	-2.32896947973894	0.302330500584117	6.52371979847632e-15	8.46364195041045e-14	down
SDC2	1198.39548746263	-2.32757181074487	0.41047789583433	6.99986239682895e-09	3.91983106041634e-08	down
LINC00899	134.725333097837	-2.32683276203581	0.23778432271515	6.35355118083747e-23	1.93379131481447e-21	down
SHANK1	14.0556763157912	-2.32606481236932	0.594574902851913	4.44118444281684e-05	0.000131575229378221	down
CYS1	167.667843808631	-2.32591481149718	0.465605976430236	2.87653260124965e-07	1.24903485995228e-06	down
RNF219-AS1	2.88474559265162	-2.32405564944129	0.424340962583607	1.81235734835028e-08	9.57896160349416e-08	down
RP11-195F19.30	12.2714447241965	-2.32340329205985	0.310281756595088	3.27250012915806e-14	3.86019289428842e-13	down
CTD-2619J13.8	17.9237858428209	-2.32330270474161	0.305861282531391	1.45028516644942e-14	1.79251324990854e-13	down
FRZB	347.14681675535	-2.32292691005267	0.460327976816257	2.21242704310857e-07	9.80462171441308e-07	down
ARC	57.9517367381713	-2.32240804772624	0.518209920121155	3.61489343160362e-06	1.30748095476555e-05	down
LDHAP2	3.40455284194476	-2.32163613360555	0.386493787029351	7.95371848298662e-10	5.15943568193128e-09	down
EGFR-AS1	5.39059702894858	-2.32154155862984	0.650603411056924	0.00017060337610184	0.000452813626926461	down
CRTAC1	70.8693585258629	-2.32129005546351	0.698511778992916	0.000437472385433532	0.00107342605923525	down
RP11-359E3.4	46.4859358039342	-2.32075653664374	0.234520599653672	2.09676987047337e-23	6.6506838134457e-22	down
GUSBP4	6.45018087469608	-2.31969798379559	0.281031302409472	6.52777914710579e-17	1.08571515807971e-15	down
CTD-2666L21.1	4.02289995607976	-2.31916657000518	0.445601180089219	8.58764634528238e-08	4.06618541435799e-07	down
SFRP4	3053.72639280235	-2.31915942017902	0.609957466636819	6.92247268472311e-05	0.00019818200795309	down
CPLX1	124.88044095679	-2.31880715635287	0.387110485033604	1.02520746679597e-09	6.52305133670802e-09	down
RP4-545K15.5	3.13183634229417	-2.31853249974142	0.396698378391984	2.12199191159113e-09	1.28773416218582e-08	down
TMEM100	81.5517572091064	-2.31835446992382	0.743405948821089	0.000889826950941279	0.0020558624842715	down
TCL6	7.27153567717216	-2.31791136053729	0.719055363165075	0.000609838412933956	0.00145520964443651	down
CCDC81	24.6721326629052	-2.31728558121748	0.285665529441244	2.38038468442914e-16	3.70174403203722e-15	down
JAKMIP3	26.9940000306082	-2.31726458006681	0.555713754442003	1.48526255248781e-05	4.80581932380888e-05	down
DNAH10	25.5089223795923	-2.31418602422131	0.530120052533429	1.26140635290779e-07	5.81455400961296e-07	down
RP11-530C5.4	1.65469006283586	-2.30878275332264	0.336540327694831	2.19633463555302e-12	2.03694121979169e-11	down
AC000120.7	5.85551425860748	-2.30842702597868	0.434543306723114	4.93474630831538e-08	2.43205853182124e-07	down
RP1-168L15.6	3.07904467272991	-2.30760119075394	0.392502178149399	1.69163990659224e-09	1.0418889963677e-08	down
PCOLCE	1494.11079212382	-2.30609484333792	0.349408541240404	2.01814730093867e-11	1.62193144308091e-10	down
RASGRF2	132.561742875748	-2.30507710554131	0.305579951627024	2.24383470544957e-14	2.70284409201848e-13	down
ENOX1	49.4360209192049	-2.30465167536848	0.386252175799883	1.17822043516176e-09	7.42464512034357e-09	down
GLRA4	2.34829449322911	-2.3033384625239	1.32849884131137	0.0433944597626741	0.0689318596590026	down
RP11-815J4.6	7.33053036423434	-2.30331545050494	0.464203085179256	3.27396598267552e-07	1.40799239345674e-06	down
LA16c-312E8.4	6.11418188606035	-2.30290308352818	0.583367742093804	3.72809647595461e-05	0.00011208372738432	down
RP11-355F16.1	30.6252518575422	-2.30246763088917	0.47110539817807	4.97499126254667e-07	2.07132158990578e-06	down
GTF2IRD2P1	12.1994856473353	-2.30211210580225	0.344351713172928	1.10439408237679e-11	9.20520199498495e-11	down
PRRX1	1709.85433363725	-2.30043739581638	0.408977612240525	9.0931003406755e-09	5.00658398408842e-08	down
ZBTB47	441.317293032753	-2.29961899825154	0.195802848889057	3.72669098594177e-32	2.40282390849248e-30	down
MS4A2	36.0778105121903	-2.29783143477957	0.455833437479166	2.25211245165608e-07	9.96496498272096e-07	down
DUSP26	14.2034004090079	-2.29680747198219	0.65948210335788	0.000240224653441585	0.000619861940941961	down
SMPDL3A	547.38309320493	-2.29651378238984	0.32266847045095	5.29048213269698e-13	5.34624836757381e-12	down
MAGI1-IT1	3.39612309772782	-2.29648313705534	0.426648199211442	3.06950237599212e-08	1.56389435346875e-07	down
RP11-347I19.8	14.551230188594	-2.29598437080151	0.330193136421404	1.6945340263395e-12	1.59584207035365e-11	down
NOS3	251.746748693303	-2.2951071327244	0.285883305559232	4.83410274709762e-16	7.25739167257817e-15	down
SPINK7	103.669136675376	-2.29433252536692	0.931867686386576	4.25957569598518e-06	1.52109875962797e-05	down
BEST1	147.50924880744	-2.29337823849139	0.235958887718657	1.21240533085676e-22	3.58359575680606e-21	down
CTB-134H23.2	2.1804975809262	-2.2924953521923	0.636551349809585	0.00014111747217847	0.0003807509155004	down
PRDM5	132.127529005351	-2.29212932316617	0.413304161433766	1.43124174119263e-08	7.65312196559593e-08	down
TSPAN2	218.988076118927	-2.29175297628165	0.433915719329124	6.20724086850089e-08	3.01321343658292e-07	down
MAP1B	882.122319336397	-2.29075443633678	0.460124257828771	3.1140693285041e-07	1.34419616529038e-06	down
CTD-2600H12.2	14.2147780402211	-2.29035255020552	0.265923415644666	3.27603828104599e-18	6.38014533418245e-17	down
PDE5A	524.356233486902	-2.2902674906882	0.333974367328653	3.36465035681255e-12	3.03684609250109e-11	down
RP11-182J1.3	23.7298754703009	-2.29020680015701	0.312112162889657	1.02514415817062e-13	1.13057367585925e-12	down
RP11-366M4.11	4.67245038937899	-2.28917593392585	0.423272998151921	2.82035731585122e-08	1.4467472187143e-07	down
EFCAB1	69.9253200939227	-2.28899071919114	0.61336935802561	9.29391190749579e-05	0.000259457152466103	down
NXNL2	42.3459696072171	-2.28895993901612	0.539738779515504	1.08488640915163e-05	3.60834685746547e-05	down
SLC43A1	174.143646060469	-2.28677905163167	0.361865920572272	1.28504475035457e-10	9.28140250418337e-10	down
RP11-285A1.1	1.60231480197084	-2.28671892529221	0.501882779728509	2.12878735672359e-06	8.02039593318424e-06	down
RP11-338K17.10	3.70052503615632	-2.28516096289631	0.324914123929958	8.26508949527689e-13	8.14011142018478e-12	down
NOTCH4	410.049966314414	-2.28271601213538	0.255185838083473	1.70928927044611e-19	3.80127519162547e-18	down
RP1-168L15.5	2.51732101359949	-2.28128797927535	0.403964059726034	6.45027385029508e-09	3.63193268249017e-08	down
AC006042.8	1.85158751701112	-2.2804923687989	0.484748825266975	1.03068836838213e-06	4.09035944142832e-06	down
RGS7BP	10.496929484097	-2.27654472186836	0.980740839631177	0.010034235808203	0.0186029285583951	down
CTD-2235C13.1	1.77019343079456	-2.27589638523219	0.448125272197341	1.49267806550413e-07	6.81070952632963e-07	down
RP11-394B2.1	61.3714082292694	-2.27579591092533	0.381692427931428	1.21237478745904e-09	7.61923826039502e-09	down
RP11-520H14.7	13.4515594364633	-2.27512654790906	0.296722855340391	8.07449118426093e-15	1.03496620352292e-13	down
AC091878.1	1.78387679860274	-2.27473354723349	0.864988763223517	0.00395767163375179	0.00802602763501383	down
RP11-309L24.6	6.00399287724811	-2.27463050525296	0.755192672347748	0.00123393388008342	0.00277743629339564	down
PEBP4	3.08095309436325	-2.27454381763498	0.687299080366914	0.000428091398834222	0.00105294619849332	down
CTD-2047H16.5	1.5098717403337	-2.27412612421207	0.723253327343987	0.000729646846680362	0.00171315082869907	down
CDH15	15.3272346164689	-2.27388904715031	0.629436636064932	0.000146755368361862	0.000394672952716809	down
PARD3B	252.641388221057	-2.27244539184797	0.394903591926213	4.04665125631949e-09	2.34667268255573e-08	down
ADIRF-AS1	322.720346268977	-2.27178737792441	0.327704996788574	1.92634299050288e-12	1.80024101963864e-11	down
PRICKLE1	232.932875966296	-2.26933608473232	0.380656727241129	1.22269106755427e-09	7.67841591172391e-09	down
RP11-403B2.7	4.26216063338129	-2.26917430155362	0.625354789531964	0.000132651469863127	0.000360339560021911	down
AC006547.14	6.008389147317	-2.26842220217009	0.424264133918104	4.08176264276038e-08	2.04183854537302e-07	down
KCNIP1	16.3248691763898	-2.26817137270918	0.712601080175702	0.00070718435092928	0.00166499244212075	down
VWF	3385.12857512676	-2.26710347879768	0.27680549312665	1.13097881347082e-16	1.8230267436028e-15	down
NALCN	20.0400406235158	-2.26705134375858	0.737702965136643	0.00103130155625145	0.00235782653942197	down
RP11-574K11.31	77.3897944765165	-2.26491023351817	0.220226264188626	4.02115531196367e-25	1.50043021166668e-23	down
SGCD	145.222619432903	-2.26484157678397	0.500721501882943	3.05821952153022e-06	1.11846328179181e-05	down
AC016722.4	7.81731670702611	-2.26467795685425	0.364289115994985	2.33415700805725e-10	1.62180827728669e-09	down
TMEM200A	181.350520751528	-2.26460376074452	0.392777407903711	3.97872065566583e-09	2.31199347611983e-08	down
ADAMTSL5	389.215642803989	-2.26447239999241	0.384220473454184	1.84489685047004e-09	1.12867649812336e-08	down
CTD-2267D19.1	8.92783804985291	-2.26419745674275	0.316429368407466	3.80448676025222e-13	3.90001792559776e-12	down
LINC00926	55.2469098297881	-2.26323296898301	0.291951603029405	4.39836901925672e-15	5.80634614677227e-14	down
AC007228.11	7.78762004608355	-2.26237152159214	0.527571375511326	8.50719830135883e-06	2.88002585530858e-05	down
DNM3	101.186582029418	-2.26204636397442	0.340695159095823	1.53638680984752e-11	1.25524714879243e-10	down
CTD-2047H16.4	31.2048836411142	-2.26183375986837	0.309864950647156	1.38797183340375e-13	1.50478250824379e-12	down
TSC22D3	4347.96655012414	-2.26166173765335	0.308524595233793	1.12123686588955e-13	1.22913490604603e-12	down
SMIM10L2B	49.4665632193342	-2.26077603357685	0.346076318347464	3.12734264003888e-11	2.45855619032787e-10	down
GAS1	817.454715593168	-2.26060518741717	0.466414366445997	6.05934419113103e-07	2.49358574373603e-06	down
CTD-2240E14.4	8.73899003255078	-2.25942664285935	0.313451849110348	2.52377244845398e-13	2.6443308785541e-12	down
ZNF333	320.330402717097	-2.25916312046811	0.1541165380983	5.77925550134424e-49	9.13158043629065e-47	down
AC005517.3	4.70872635260974	-2.25903272873673	0.402232457185084	8.63277427982519e-09	4.76543289283341e-08	down
TMED10P2	5.31169610777152	-2.25751432309973	0.545287905459206	1.61251521079263e-05	5.18146520846835e-05	down
RP11-350N15.4	8.92938851442562	-2.2565094058699	0.73972803412336	0.0011007798243382	0.00250170124865354	down
RP11-326C3.11	24.8838562924945	-2.25646037310718	0.301872070807041	3.67275393172603e-14	4.29865031506132e-13	down
LA16c-349E10.1	9.09541224182085	-2.25545107780977	0.461125244127143	4.71448278666591e-07	1.97030633918589e-06	down
GALNT16	143.031101834585	-2.25483733580679	0.576350102315709	4.45664607040347e-05	0.000131972199750252	down
XXbac-BPGBPG55C20.2	139.688855048065	-2.2544144763877	0.216713386747253	1.06405868629443e-25	4.19026310662747e-24	down
RP11-1114A5.4	28.8888491823605	-2.25315697584748	0.272413689711344	6.51257558439017e-17	1.0838907492434e-15	down
RP11-736N17.10	39.0849560077386	-2.25296108897094	0.455384785443167	3.65171821060569e-07	1.55451573319265e-06	down
AMY2B	444.229425324965	-2.25277324523111	0.350047421333761	6.01243753640694e-11	4.5586600598166e-10	down
HNRNPA3P9	2.90181129164135	-2.25178667819312	0.389881857988385	3.0820444753546e-09	1.82576006562489e-08	down
RPS15AP10	1.62648478643512	-2.25177253086145	0.405962989441161	1.03401120420096e-08	5.64943111930244e-08	down
TSPAN18	376.205229169254	-2.25142272213789	0.475205185250082	1.05553373686091e-06	4.18113541665565e-06	down
NOL4	6.61573592832227	-2.25087349514954	1.06301479437965	0.0169906089804732	0.0298107216446071	down
SPON2	1665.25512330182	-2.24950788925571	0.357177001327406	1.43052777622301e-10	1.02454447364243e-09	down
TTC28	487.898523287518	-2.24898523563284	0.259575994775465	2.06593403113331e-18	4.09935762751312e-17	down
AC093690.1	3.28289696217966	-2.24767348127704	0.356138503595814	1.12455663480867e-10	8.18461079931692e-10	down
RP11-326I19.2	3.4280534905129	-2.24757482284781	0.403874562288192	1.09186873836965e-08	5.94903450320306e-08	down
RP11-389C8.2	55.773921205711	-2.2463494475475	0.272745760044936	8.58434959166215e-17	1.40494626916737e-15	down
ZNF32-AS2	5.53974849402059	-2.24589594309138	0.321349238008574	1.19452596392184e-12	1.15034917601608e-11	down
THRA	1246.3876000334	-2.24564422090489	0.20920791944372	3.43369618720873e-27	1.49731382119219e-25	down
CFL2	784.505372924194	-2.24527347170158	0.232819037725969	2.52946382917071e-22	7.21009862308271e-21	down
SHC3	167.018407710669	-2.24397822556637	0.471728320821015	8.83187460547402e-07	3.54785772561705e-06	down
ACTN2	8.91150314572005	-2.24390395614194	0.648068773446083	0.000255972550396195	0.000657052684766485	down
GIPC3	64.2445134344157	-2.24245153397681	0.309105794027326	1.95840099819036e-13	2.08610862882558e-12	down
WDFY3-AS2	45.0083300172975	-2.24137505322272	0.279735898247043	5.35201321901863e-16	8.00207256817873e-15	down
RP11-677M14.7	10.8888085574087	-2.24121256452769	0.353078755687311	1.0236088703563e-10	7.49894569390672e-10	down
AC016757.3	12.3945619389303	-2.24120503650447	0.467346294177502	7.71068495361731e-07	3.12443252742983e-06	down
RP1-79C4.4	15.4746415673013	-2.239453385485	0.580121212832853	5.43568432157804e-05	0.000158398464912834	down
RP11-21C4.1	2.21710991010871	-2.23942055211379	0.580974001114621	5.05568780789608e-05	0.000148253454941821	down
B3GAT2	36.7516971977684	-2.2392300297594	0.303569396555361	8.0260974103226e-14	9.00280523277947e-13	down
ROR2	514.919450626817	-2.23871149341412	0.439953385677145	1.69017736434696e-07	7.6288961373989e-07	down
MYOM1	90.5507065865584	-2.236668862131	0.389639119087516	4.60605699599847e-09	2.64887083636425e-08	down
SFRP1	2773.58665976923	-2.23658219355049	0.5424259590473	1.81684503750219e-05	5.77926959425173e-05	down
TCEAL3	776.297759373629	-2.23655594673165	0.272354798115762	1.06461324735814e-16	1.72147222316022e-15	down
CPXM2	199.800576441237	-2.2362798382458	0.435748015786788	1.39853118851689e-07	6.40855761411867e-07	down
RP11-981G7.1	1.99441087408744	-2.23588400505966	0.393275144221062	4.9665317269428e-09	2.84085614781128e-08	down
PARM1	935.145727179377	-2.23549897082788	0.430995750215625	1.02820930234282e-07	4.80889338791688e-07	down
RP11-15A1.3	5.25683621525807	-2.23544159853781	0.594136759723071	7.86554733549337e-05	0.000222690427106099	down
TEX26	1.15674322894994	-2.23536778572932	1.22143654507172	0.00272541332190351	0.00571682412527772	down
FAM171B	149.176871310324	-2.23374579098245	0.405332012595032	1.74193480794986e-08	9.22580287173446e-08	down
PLXNA4	107.228432229639	-2.23256632415737	0.611133718087414	0.000126048015737966	0.000343828268625779	down
C14orf132	558.829880922603	-2.23192767955799	0.393036209182316	6.46482749332304e-09	3.63852659073417e-08	down
SPOCK1	603.604489146128	-2.23144695906072	0.477502238846336	1.44357104358756e-06	5.58764373245286e-06	down
RP11-1334A24.5	34.1656530018697	-2.2306011868179	0.354519308051412	1.4971061560475e-10	1.06863988500691e-09	down
KIF5A	34.8844985228996	-2.2304799106236	0.476888000512862	1.40974150971921e-06	5.46579118816763e-06	down
ADGRL3	133.865998232117	-2.22993560590808	0.587369253997316	7.14173187546299e-05	0.000204048343360002	down
TECTA	13.505093942546	-2.2293606820594	0.314396024169178	6.18030700281416e-13	6.18683294294227e-12	down
CH17-132F21.5	1.83343161885639	-2.2291825316096	0.631612429023002	0.000181117237265824	0.000478239934216351	down
FBLN1	14700.8552755066	-2.22882366546842	0.326648890121377	4.33598379356653e-12	3.83643889263472e-11	down
RP11-395I14.2	2.74743620028546	-2.22800866913087	0.415817801699837	3.50055658039131e-08	1.76907693560269e-07	down
UNC5D	12.3843263974346	-2.22789464934394	1.11706200099135	0.0231377349980073	0.0393970998964938	down
MCAM	2706.02427673882	-2.22736829567601	0.329029325354757	6.17453991872855e-12	5.31974750251412e-11	down
AC005753.1	2.5275736708302	-2.22709546232519	0.59955248320744	8.94393504032013e-05	0.000250561349706769	down
GIMAP8	237.902193772909	-2.22628629124883	0.301934990466865	8.13046017136219e-14	9.09595231671145e-13	down
MICAL1	1248.73036835524	-2.22552325499289	0.228816256408509	1.14483230328518e-22	3.40351596599197e-21	down
SUMO4	2.94003921325378	-2.22526374179936	0.422883707079146	5.76352912639732e-08	2.80954208814306e-07	down
RP11-346C20.4	4.93801461078868	-2.2250170525972	0.377831608455236	1.71258177753252e-09	1.05402634670593e-08	down
WFS1	1349.39450037559	-2.22485075984865	0.241599183350847	1.61518783618278e-20	3.98688168204152e-19	down
RP11-170N16.3	7.30353992620172	-2.22424411428569	0.343783690416554	4.44122623103143e-11	3.42209716543382e-10	down
ZNF25	258.918627179596	-2.22423172305433	0.155199764084075	4.7901886120587e-47	6.88845269117228e-45	down
EPS8	1375.96221720905	-2.224203507308	0.360120083452428	3.20540030945608e-10	2.19088469215346e-09	down
EFHB	11.4994470691171	-2.22315590015379	0.474513157224827	1.33259422162086e-06	5.19342483112501e-06	down
RP11-817I4.2	15.7702891324198	-2.22304917846678	0.29454631931138	2.12742709535692e-14	2.56866751697411e-13	down
EGFL8	268.523119611119	-2.22231455471795	0.224026742991619	1.65181445654245e-23	5.28518683051463e-22	down
CBLN4	4.88089164602597	-2.22121932731113	1.07003461671713	0.0186913856024717	0.0324698606899538	down
RP1-59D14.5	15.2995332643234	-2.22036836267612	0.326018050806592	4.57522100839034e-12	4.02723288004702e-11	down
PPT2-EGFL8	119.293349627828	-2.22034954251096	0.216657681879672	5.86963584061152e-25	2.15869351454214e-23	down
NR4A1	3711.48495937732	-2.21980463576287	0.454515977683495	4.89507936777527e-07	2.04004146168909e-06	down
GLIS1	57.4290197378419	-2.21864066360038	0.45030789010606	4.05033587097895e-07	1.7097039460661e-06	down
SAMD4A	518.110556445914	-2.21841468319886	0.337885751210161	2.67046826623159e-11	2.11432032820074e-10	down
FBN1	1477.10870250646	-2.21834813403496	0.405504249197849	2.17950243212245e-08	1.13831307396528e-07	down
OSBPL5	882.255158224355	-2.21812540477616	0.258878625993454	4.38000772218189e-18	8.3418941714799e-17	down
SDHDP6	3.25682861315448	-2.21744702038048	0.562276073907956	3.59898709259385e-05	0.000108584715475159	down
EML1	311.591326975703	-2.21644551631143	0.342493252726909	4.66633420007671e-11	3.58260817394611e-10	down
AC114730.7	2.13879450998363	-2.21607665459588	1.17200352165277	0.0289119977893434	0.0481121055398403	down
EVX1	24.2426456478749	-2.21424758693328	0.826605603293824	0.0035916961934829	0.00734787783444548	down
RP11-96C21.2	1.49851688871292	-2.2142282910389	0.53709564378028	1.54144075365446e-05	4.96867635956345e-05	down
EZH1	1190.83973742808	-2.21369149003605	0.134673671859452	5.0936567243092e-61	2.06956081225623e-58	down
DACT1	170.574938400263	-2.2130460890656	0.431177079743184	1.37292395807942e-07	6.29685263482509e-07	down
PECAM1	2213.42350262912	-2.21302232707512	0.256279243716828	2.51794600842806e-18	4.95402490220853e-17	down
NPM1P26	2.45134552677173	-2.21267284188881	0.384716160203948	3.41130022307726e-09	2.00410952054415e-08	down
TXNIP	16401.4341555906	-2.21258075606143	0.286748909182255	5.8488486457095e-15	7.64231642594314e-14	down
ID4	529.126109378602	-2.21182085605992	0.429442590157172	1.20874047635953e-07	5.59597214204646e-07	down
GAB2	568.581895385887	-2.21165445402581	0.28799087582118	7.76917435228115e-15	9.97830185124639e-14	down
GTF3C2-AS1	4.27695496952647	-2.21141196424269	0.318258774961999	1.46057643147062e-12	1.38931159109452e-11	down
MALRD1	3.17511231602447	-2.21127525641768	1.09586505164845	0.0213543810824959	0.0366236577935442	down
ZNF662	165.391616189544	-2.20917912231135	0.476613340147177	1.73689943637584e-06	6.63969756166553e-06	down
WSB1	3439.68922354044	-2.20914379685922	0.169697076162734	3.49136115694094e-39	3.4505162754524e-37	down
RP1-253P7.4	12.6051774098882	-2.20837521909553	0.40276177882636	1.97248064477639e-08	1.03568383721726e-07	down
CTB-50L17.14	7.05946845373816	-2.20814586700806	0.684012982070452	0.000599453002799367	0.00143229707016292	down
AEBP1	7738.95807925776	-2.20790247602532	0.369304309629763	9.98925094715814e-10	6.36690379717149e-09	down
PRR29	86.0845464542871	-2.20683736878805	0.487752171775775	2.92512479565017e-06	1.07346837841229e-05	down
RBM44	12.9164073784712	-2.20615756339041	0.330186284143627	1.11028092588025e-11	9.24523775528844e-11	down
C10orf128	137.442596667639	-2.20592127979358	0.294542593479174	3.37684702682099e-14	3.97412199289825e-13	down
GPSM1	459.562857798261	-2.2054355841095	0.295782971719565	4.33132341024609e-14	5.03263210767449e-13	down
MEIS1-AS2	3.00492679487612	-2.20537876143828	0.477343755809844	1.65270849610522e-06	6.34343670337463e-06	down
ZNF334	90.6101985825354	-2.20518366036099	0.528689059791684	1.47236098663509e-05	4.76701545344023e-05	down
ULK4P2	2.97608687973497	-2.20512143525756	0.579703305957977	6.38766841873644e-05	0.000183982388336218	down
NIPSNAP3B	34.6448431299486	-2.20365078718135	0.268355486032063	1.04041429577104e-16	1.68447088734038e-15	down
C2orf73	2.53384429199022	-2.20331561458659	0.866089605002175	0.00513680578135752	0.0101707006176832	down
TMEM35	54.582233663324	-2.20228928966117	0.736718248662423	0.00135741185845971	0.00302900107584283	down
CRP	6.16714393767555	-2.19994287026381	1.16867835270564	0.0299891716599147	0.0497171520064014	down
ZNF346-IT1	2.00186360707364	-2.19874066992534	0.379831946463056	2.58887316865409e-09	1.55120286746345e-08	down
PCDHB12	39.1378004572582	-2.19834553023237	0.384727263412728	5.32907961406886e-09	3.03669748177472e-08	down
STMN4	2.55793216912702	-2.19832135754474	0.716962201044078	0.000987670942166946	0.00226434510583496	down
TRPM1	1.02928390579982	-2.19698023170448	0.765667714766203	0.00776719856885686	0.014797334159499	down
MYO15A	41.7598061151921	-2.19539618934351	0.40226209032273	2.33942994655301e-08	1.21662715038435e-07	down
ARHGAP28	121.195633455501	-2.19522943634079	0.499807980693372	5.4581180572497e-06	1.91280733723194e-05	down
SYNDIG1L	4.39092506593826	-2.19484647201684	0.568726722880899	5.19518182764713e-05	0.000151960997877138	down
CCDC144NL-AS1	38.1834495809044	-2.19412935797874	0.548198063558352	3.03311111484662e-05	9.25480333850626e-05	down
RP13-516M14.1	153.013107784207	-2.19377367990941	0.215148253924879	9.92997451929636e-25	3.57493048903557e-23	down
GADD45B	1555.71604932916	-2.19320671734297	0.280404064860364	2.41141694714625e-15	3.31320663425135e-14	down
SOBP	179.112385148228	-2.19305173400169	0.492981262840107	4.20542239051742e-06	1.50406870099308e-05	down
HMGN2P15	6.52229930243543	-2.19254978819996	0.597772828728692	0.000115038172832697	0.000315947651287398	down
RP13-516M14.10	17.6478720002769	-2.19071227557802	0.289136086960514	1.64507818668861e-14	2.01671773681362e-13	down
GLUD1P3	8.69381143992262	-2.18982480411036	0.274290856867218	6.45996192637305e-16	9.50380883499562e-15	down
BST1	71.2311635616327	-2.18967230234124	0.311722015404268	1.0399615643428e-12	1.01062627799858e-11	down
TNNI3K	9.70519806068159	-2.18853284158428	0.607947669661448	0.000151276653082022	0.000405851429508492	down
LRRTM2	5.88852432086512	-2.18832216050073	0.43184754232386	1.83473442239761e-07	8.23779986144742e-07	down
CAB39L	337.589942454546	-2.18820665044433	0.299272886547408	1.28066705072221e-13	1.39435280720274e-12	down
C1QTNF4	30.5796964071561	-2.18739408495219	0.617558661052834	0.000191779802707245	0.000503279435093024	down
MXRA7	2394.90636339372	-2.18727558388771	0.273113275412399	5.66907130290944e-16	8.43179652182295e-15	down
ST13P3	3.02604918791642	-2.18716296433849	0.306491509704623	3.49047168579814e-13	3.59250517657318e-12	down
RP11-48B3.5	22.262078434292	-2.18706999588089	0.365461796900349	1.03482376184927e-09	6.57933031099249e-09	down
PER1	2602.15015610629	-2.18619968806413	0.311309955443075	1.05499206479399e-12	1.02406643468076e-11	down
RP11-281O15.4	1.48959295329649	-2.18460836392729	0.777496443869711	0.00218456807778625	0.00466933225679037	down
HABP4	317.190567633939	-2.18352062208489	0.238771405841673	2.89440500526496e-20	6.95010177483746e-19	down
CTB-152G17.6	14.3816397018444	-2.18333878541262	0.225417330233829	1.54604419027779e-22	4.52792827672091e-21	down
ACTG1P3	6.68984382346679	-2.18126764476112	0.291327175382268	3.10064738320091e-14	3.66931442754479e-13	down
NUP210L	2.59132100530537	-2.18095718445734	0.847927326235193	0.00470673723787744	0.00939915377421975	down
SEMA3G	152.92779860163	-2.18050717116736	0.311131033610433	1.17209235310639e-12	1.13044641908306e-11	down
DMD	350.287875581574	-2.18036200719964	0.455877934955667	8.34819523733374e-07	3.36889095837981e-06	down
RPL13P12	314.334936964626	-2.17997508846109	0.404057269472531	3.33154479641861e-08	1.69000301533744e-07	down
RPS20P22	3.33568925395785	-2.17985691135176	0.833171609962304	0.00417900992299703	0.00843679446320332	down
PTPRM	703.525062643073	-2.17887384063004	0.404304831250691	3.44255527903135e-08	1.74045205367105e-07	down
RP11-290L1.4	1.83038363603404	-2.17866707733342	0.441010330587557	3.01272278681262e-07	1.30330683072575e-06	down
AP002884.2	1.95940725107147	-2.17330753922454	0.52076146405213	1.24399779442496e-05	4.09393308612699e-05	down
LL0XNC01-240C2.1	5.77296045181969	-2.17288655252545	0.578933160787821	8.13681597606774e-05	0.000229634044696148	down
PSMD10P1	1.87789141320231	-2.17071422061301	0.442395011318485	3.67936925625125e-07	1.56368611742094e-06	down
ASMT	2.86199069668034	-2.1701205281262	0.418216850510448	8.70344121375419e-08	4.11720541024701e-07	down
LPP	3868.80333063111	-2.16987541928804	0.202661811193395	4.62713023347369e-27	1.98393052908251e-25	down
TMEM255A	153.19312565636	-2.16975906708802	0.50850413131415	9.62657988548895e-06	3.22950937521443e-05	down
LA16c-380F5.1	2.5535065963931	-2.16933849674942	0.511504505614623	9.70733224245021e-06	3.25489367841234e-05	down
RP11-392A14.8	3.47548109386448	-2.16884575074068	0.554263178850799	4.09613419908724e-05	0.000122087502438328	down
RP11-44F14.6	34.7278081733295	-2.16867681562171	0.218122712334113	1.28618643835916e-23	4.1726887531913e-22	down
RP3-402G11.26	18.2008555570188	-2.1684993941196	0.291589981710569	4.85094625360888e-14	5.59827192306702e-13	down
CDON	344.967194384196	-2.16828809578742	0.367506324348519	1.76915214782811e-09	1.08571056168679e-08	down
CHD5	13.3037133026842	-2.16796320983615	0.529396841893758	2.01020847627464e-05	6.34467402801503e-05	down
RSPH10B	8.90508384913387	-2.16755423223475	0.445793117658324	5.52024184374106e-07	2.28532476911273e-06	down
DDX18P1	1.63218263042009	-2.16658476932455	0.404818662659255	3.01203137881553e-08	1.5367543791816e-07	down
SPTBN4	58.206822691019	-2.16595917053975	0.381505762443202	6.62863091269151e-09	3.72253324862142e-08	down
MYH7	3.93104710098321	-2.16411553566082	0.740907186224624	0.00163700947097182	0.00359185079962848	down
AP000662.4	12.8755819429536	-2.16355583691574	0.375989273295679	4.07311634023415e-09	2.36041564321878e-08	down
TPSD1	16.1966989484509	-2.16332482141097	0.645586769408362	0.000386699463060236	0.000959979260590909	down
KCNT2	15.9863329957892	-2.16306024984445	0.547879205120303	3.77791372014249e-05	0.000113461524691408	down
TRAF3IP2-AS1	47.9745322459859	-2.16238803976682	0.201209877974314	2.74345088419611e-27	1.21285168018597e-25	down
XXbac-BPGBPG55C20.1	3.7020277380747	-2.16023745672388	0.578789162078614	8.63496226821777e-05	0.000242409661306833	down
RASSF8	453.74058488694	-2.1586257250583	0.326176293393734	1.7729539631575e-11	1.4329745056818e-10	down
CTB-25B13.5	5.0934621887542	-2.15813043991593	0.323144158791216	1.00299274225462e-11	8.39555435692988e-11	down
LINC00641	196.076014172973	-2.15756865196539	0.220535684946916	6.49943655803826e-23	1.97116205658893e-21	down
ARMCX4	320.71068389098	-2.15751111174249	0.271720462673919	9.87288496976136e-16	1.42055220107353e-14	down
RP11-441O15.3	29.8536420473922	-2.15702052689828	0.26158232031825	8.01576450150796e-17	1.31694174547561e-15	down
GRIP2	48.2674997929419	-2.15688326603414	0.420013021134658	1.36438796365754e-07	6.2610682512983e-07	down
CCDC144B	55.5781385471746	-2.15612084868304	0.488107132724127	4.85573254496527e-06	1.71650581347156e-05	down
ZNF439	68.5533100974396	-2.15604093416886	0.359724951981036	9.97068623729892e-10	6.35823755894719e-09	down
AJ003147.11	7.32028681171605	-2.15584668305072	0.314068916488756	2.99840723416307e-12	2.72841201467729e-11	down
RP11-407G23.2	18.0350901333106	-2.15555264539864	0.399930235923741	3.37547640593058e-08	1.7099162786979e-07	down
RP11-430H10.1	2.88386140452569	-2.15532360409486	0.635666300813666	0.000310817638310961	0.000784074020680561	down
TMEM8B	455.447238965544	-2.15505179102542	0.252307593034127	6.49102185386175e-18	1.21455180112061e-16	down
SPATA4	1.50997013495734	-2.15486201263245	0.828531319222659	0.00416152574124051	0.0084028219924693	down
GATA2	664.386500766844	-2.15448737340281	0.356344779126341	6.98189192373008e-10	4.56256031584679e-09	down
LIX1L	754.661715514597	-2.15432420785121	0.216499682247347	1.09503438074948e-23	3.57520344949547e-22	down
KLHL41	11.1991529435836	-2.15386648616042	0.359169111517955	9.36919045258387e-10	6.00352342299318e-09	down
EXTL3-AS1	11.99898069365	-2.15339513350947	0.317752459321366	5.7386603437116e-12	4.98109490735795e-11	down
TNRC18P1	1.9351068663638	-2.15254704198597	0.486343797375655	3.88752225711052e-06	1.39877575506407e-05	down
ANXA6	2571.07094812665	-2.15173008499263	0.289928784446384	5.62577848793194e-14	6.44020804810348e-13	down
LINC00937	23.5461941888444	-2.15152299613856	0.382067625092287	8.61471796345659e-09	4.75649127934854e-08	down
CYP51A1-AS1	2.22365864617748	-2.15130016425705	0.319720442668275	6.1711723893655e-12	5.31863635187167e-11	down
MAN1C1	396.084363257153	-2.15123968660171	0.324542702700132	1.64889930886362e-11	1.33905062211238e-10	down
SLC25A34	46.2858577656538	-2.15022002625864	0.297061415545727	2.19487454155639e-13	2.31973621256238e-12	down
RP11-1260E13.4	7.4239729413427	-2.14963131027384	0.627655355750692	0.000290239895861347	0.000736592367079408	down
RP11-722G7.1	41.7576257083413	-2.14867152744429	0.46914584693025	2.24860459164798e-06	8.44075842974239e-06	down
RP11-54D18.2	1.73681804763629	-2.14864883678492	0.780831229768961	0.00263430704657105	0.00554115847407997	down
RARRES2	1964.26036601796	-2.14800269111794	0.431502868140698	3.25055186806826e-07	1.39932490712704e-06	down
EBLN2	19.124961310844	-2.14795749735983	0.341530204814338	1.52792339702651e-10	1.08911877453878e-09	down
RP11-513M16.7	14.4058018857932	-2.1471929426772	0.257784096223028	3.59226246326836e-17	6.11377275746545e-16	down
RP11-230F18.5	29.4890949131192	-2.14605951350461	0.265147555126914	2.74651126188776e-16	4.23764007055702e-15	down
RP11-434B12.1	25.991544903898	-2.14166324286378	0.302706558650371	7.1659494725526e-13	7.10681164854432e-12	down
CCDC141	9.93466035631795	-2.14102104109811	0.441961155712507	5.95505634859655e-07	2.45421956778338e-06	down
NPHP3-ACAD11	28.6275814160891	-2.14034277906747	0.290641005200959	8.56212942748671e-14	9.55585811515449e-13	down
FAM175A	169.167650312674	-2.1395291380375	0.171283205337364	3.92293889677772e-36	3.26024243314348e-34	down
GOLGA8S	9.69859660674633	-2.13904231889439	0.35217872129729	5.80039237572821e-10	3.83551133147804e-09	down
AC026150.8	7.20400672342412	-2.13758721727771	0.342579009842502	1.98761807807044e-10	1.39351026963487e-09	down
RP11-32B5.7	10.8048022974699	-2.13677460209038	0.544044636438531	4.07019968848082e-05	0.000121371040803872	down
CEP85L	150.258462607701	-2.13662974090062	0.267926484040654	7.4677587065884e-16	1.08980740942157e-14	down
RAB11FIP2	421.150702020192	-2.13612924707333	0.164094842308449	3.54384529182191e-39	3.48891568979867e-37	down
DCHS2	46.8538104539815	-2.13584012550946	0.657189916763633	0.000557124805925748	0.00133941238445397	down
RP11-49K24.8	4.83007244944755	-2.13529397434882	0.412635503524022	1.01772722247328e-07	4.76335046876004e-07	down
NARF-IT1	4.45489066997173	-2.1349163613476	0.339102271722313	1.29683846562558e-10	9.35338805427387e-10	down
KCTD7	361.60265647063	-2.13485853769261	0.194521413842833	2.48849898693646e-28	1.20640357137524e-26	down
CTD-3193K9.3	2.27344361099675	-2.13420821368727	0.522810939470167	1.85379188435188e-05	5.88728422627235e-05	down
MTMR9LP	221.033273663536	-2.13408206025601	0.286571802857823	4.65476054332802e-14	5.38399935054529e-13	down
PCDHGA9	50.5485069483642	-2.13346780355396	0.481500764012479	4.54560505724573e-06	1.61512843767794e-05	down
PLAGL1	488.183501164717	-2.13303153635063	0.401934722428229	5.43241944913419e-08	2.6577530703266e-07	down
RP5-1042K10.14	3.00905802137036	-2.13218071084129	0.501742297224251	9.37674160147823e-06	3.15147655951994e-05	down
RP11-151A6.4	5.09882938636395	-2.13114912945026	0.313641340739012	4.71391004440475e-12	4.13934666918108e-11	down
GOLGA8K	6.74366439478097	-2.13016767745511	0.518733070817253	1.8843912801842e-05	5.97477512690374e-05	down
TMEM120B	835.806393703444	-2.1301323805837	0.189969145175772	1.69959229997454e-29	9.02582242789382e-28	down
[truncated: 12,539 more rows]
