# Supplementary material for: Identification and validation of ubiquitination-related genes for predicting cervical cancer outcome
Source: Front Genet. 2025 Jul 30;16:1578075. doi: 10.3389/fgene.2025.1578075 (PMC12343280; doi:10.3389/fgene.2025.1578075)
Supplement: Supplementary file 3 [file DataSheet4.xlsx]

## Sheet: Supplementary Table 3  GO_resul
ONTOLOGY	ID	Description	GeneRatio	BgRatio	pvalue	p.adjust	qvalue	geneID	Count
BP	GO:0009314	response to radiation	45522	452/18903	3.56392e-09	6.19053e-06	2.72359e-06	PARP1/TNF/MMP1/PTGS2/BRCA2/FANCD2/BLM/HSPA5	8
BP	GO:0071214	cellular response to abiotic stimulus	45491	335/18903	1.38801e-08	6.73173e-06	2.96169e-06	PARP1/MMP1/PTGS2/BRCA2/BLM/HSPA5/AGT	7
BP	GO:0104004	cellular response to environmental stimulus	45491	335/18903	1.38801e-08	6.73173e-06	2.96169e-06	PARP1/MMP1/PTGS2/BRCA2/BLM/HSPA5/AGT	7
BP	GO:0071478	cellular response to radiation	45461	189/18903	1.5502e-08	6.73173e-06	2.96169e-06	PARP1/MMP1/PTGS2/BRCA2/BLM/HSPA5	6
BP	GO:0043254	regulation of protein-containing complex assembly	45491	410/18903	5.55612e-08	1.9302e-05	8.49209e-06	PARP1/TNF/MMP1/TFRC/HSPA5/ELN/ESR1	7
BP	GO:0010212	response to ionizing radiation	45430	143/18903	1.82813e-07	5.29244e-05	2.32846e-05	PARP1/BRCA2/FANCD2/BLM/HSPA5	5
BP	GO:0010332	response to gamma radiation	45400	57/18903	2.20244e-07	5.4652e-05	2.40447e-05	PARP1/BRCA2/FANCD2/HSPA5	4
BP	GO:0060135	maternal process involved in female pregnancy	45400	61/18903	2.90279e-07	6.30267e-05	2.77292e-05	PARP1/PTGS2/SPP1/ESR1	4
BP	GO:0007565	female pregnancy	45430	189/18903	7.30564e-07	0.000140999	6.20339e-05	PARP1/PTGS2/SPP1/AGT/ESR1	5
BP	GO:0010042	response to manganese ion	45369	22/18903	1.10389e-06	0.000189545	8.33922e-05	PTGS2/TFRC/HSPA5	3
BP	GO:0044703	multi-organism reproductive process	45430	209/18903	1.20034e-06	0.000189545	8.33922e-05	PARP1/PTGS2/SPP1/AGT/ESR1	5
BP	GO:0044706	multi-multicellular organism process	45430	218/18903	1.47731e-06	0.000204187	8.98342e-05	PARP1/PTGS2/SPP1/AGT/ESR1	5
BP	GO:0050727	regulation of inflammatory response	45461	414/18903	1.58077e-06	0.000204187	8.98342e-05	USP18/TNF/PTGS2/FANCD2/AGT/ESR1	6
BP	GO:0046697	decidualization	45369	25/18903	1.64572e-06	0.000204187	8.98342e-05	PARP1/PTGS2/SPP1	3
BP	GO:0051090	regulation of DNA-binding transcription factor activity	45461	454/18903	2.69774e-06	0.000312398	0.000137443	TNF/RNF2/TFRC/FANCD2/AGT/ESR1	6
BP	GO:0001893	maternal placenta development	45369	35/18903	4.65535e-06	0.000505397	0.000222354	PARP1/PTGS2/SPP1	3
BP	GO:0097193	intrinsic apoptotic signaling pathway	45430	298/18903	6.81736e-06	0.000696573	0.000306464	PARP1/TNF/PTGS2/BRCA2/IVNS1ABP	5
BP	GO:0045429	positive regulation of nitric oxide biosynthetic process	45369	42/18903	8.13158e-06	0.000784697	0.000345235	TNF/PTGS2/AGT	3
BP	GO:1904407	positive regulation of nitric oxide metabolic process	45369	44/18903	9.3699e-06	0.000856606	0.000376872	TNF/PTGS2/AGT	3
BP	GO:0009411	response to UV	45400	149/18903	1.04105e-05	0.000883518	0.000388713	PARP1/MMP1/PTGS2/BRCA2	4
BP	GO:0140353	lipid export from cell	45369	47/18903	1.14514e-05	0.000883518	0.000388713	PTGS2/SPP1/AGT	3
BP	GO:0006310	DNA recombination	45430	332/18903	1.1513e-05	0.000883518	0.000388713	PARP1/BRCA2/TFRC/FANCD2/BLM	5
BP	GO:0006953	acute-phase response	45369	48/18903	1.22075e-05	0.000883518	0.000388713	TNF/PTGS2/TFRC	3
BP	GO:0031297	replication fork processing	45369	48/18903	1.22075e-05	0.000883518	0.000388713	PARP1/BRCA2/BLM	3
BP	GO:0048545	response to steroid hormone	45430	339/18903	1.27353e-05	0.000884852	0.000389299	PARP1/TNF/PTGS2/SPP1/ESR1	5
BP	GO:0062197	cellular response to chemical stress	45430	345/18903	1.38619e-05	0.000926084	0.00040744	PARP1/TNF/PTGS2/FANCD2/DHFR	5
BP	GO:0060688	regulation of morphogenesis of a branching structure	45369	51/18903	1.4672e-05	0.000943901	0.000415279	TNF/AGT/ESR1	3
BP	GO:0048660	regulation of smooth muscle cell proliferation	45400	175/18903	1.96247e-05	0.00118934	0.000523263	TNF/PTGS2/ELN/AGT	4
BP	GO:2001233	regulation of apoptotic signaling pathway	45430	374/18903	2.04539e-05	0.00118934	0.000523263	PARP1/TNF/PTGS2/IVNS1ABP/AGT	5
BP	GO:0045005	DNA-templated DNA replication maintenance of fidelity	45369	57/18903	2.05413e-05	0.00118934	0.000523263	PARP1/BRCA2/BLM	3
BP	GO:0048659	smooth muscle cell proliferation	45400	179/18903	2.1447e-05	0.00120172	0.000528711	TNF/PTGS2/ELN/AGT	4
BP	GO:0051353	positive regulation of oxidoreductase activity	45369	60/18903	2.39805e-05	0.00130169	0.000572692	TNF/DHFR/AGT	3
BP	GO:0045428	regulation of nitric oxide biosynthetic process	45369	62/18903	2.64717e-05	0.00139337	0.000613029	TNF/PTGS2/AGT	3
BP	GO:0031334	positive regulation of protein-containing complex assembly	45400	192/18903	2.82358e-05	0.00143273	0.000630345	TNF/MMP1/TFRC/ESR1	4
BP	GO:0045786	negative regulation of cell cycle	45430	405/18903	2.99767e-05	0.00143273	0.000630345	TNF/PTGS2/BRCA2/FANCD2/BLM	5
BP	GO:0080164	regulation of nitric oxide metabolic process	45369	65/18903	3.05188e-05	0.00143273	0.000630345	TNF/PTGS2/AGT	3
BP	GO:1905330	regulation of morphogenesis of an epithelium	45369	65/18903	3.05188e-05	0.00143273	0.000630345	TNF/AGT/ESR1	3
BP	GO:0006979	response to oxidative stress	45430	434/18903	4.17226e-05	0.00190716	0.000839075	PARP1/TNF/PTGS2/FANCD2/DHFR	5
BP	GO:0001660	fever generation	45340	11/18903	4.6864e-05	0.00203659	0.000896017	TNF/PTGS2	2
BP	GO:0071479	cellular response to ionizing radiation	45369	75/18903	4.68989e-05	0.00203659	0.000896017	BRCA2/BLM/HSPA5	3
BP	GO:0006809	nitric oxide biosynthetic process	45369	76/18903	4.87972e-05	0.00206734	0.000909545	TNF/PTGS2/AGT	3
BP	GO:0071241	cellular response to inorganic substance	45400	229/18903	5.61812e-05	0.00227042	0.000998896	PARP1/PTGS2/BLM/HSPA5	4
BP	GO:0031650	regulation of heat generation	45340	12/18903	5.62051e-05	0.00227042	0.000998896	TNF/PTGS2	2
BP	GO:0046209	nitric oxide metabolic process	45369	82/18903	6.12528e-05	0.00239826	0.00105514	TNF/PTGS2/AGT	3
BP	GO:0031667	response to nutrient levels	45430	474/18903	6.3471e-05	0.00239826	0.00105514	TNF/PTGS2/TFRC/SPP1/HSPA5	5
BP	GO:2001057	reactive nitrogen species metabolic process	45369	83/18903	6.35119e-05	0.00239826	0.00105514	TNF/PTGS2/AGT	3
BP	GO:0034103	regulation of tissue remodeling	45369	85/18903	6.81926e-05	0.00252022	0.0011088	TFRC/SPP1/AGT	3
BP	GO:1900182	positive regulation of protein localization to nucleus	45369	87/18903	7.30937e-05	0.00264508	0.00116373	PARP1/PTGS2/TFRC	3
BP	GO:0033002	muscle cell proliferation	45400	247/18903	7.53738e-05	0.00267192	0.00117554	TNF/PTGS2/ELN/AGT	4
BP	GO:0034644	cellular response to UV	45369	89/18903	7.82201e-05	0.00271737	0.00119553	PARP1/MMP1/PTGS2	3
BP	GO:0044089	positive regulation of cellular component biogenesis	45430	498/18903	8.02077e-05	0.00273178	0.00120187	TNF/MMP1/TFRC/AGT/ESR1	5
BP	GO:2000104	negative regulation of DNA-templated DNA replication	45340	15/18903	8.92659e-05	0.00298183	0.00131188	BRCA2/BLM	2
BP	GO:1900407	regulation of cellular response to oxidative stress	45369	95/18903	9.49968e-05	0.00311339	0.00136976	PARP1/TNF/DHFR	3
BP	GO:0051091	positive regulation of DNA-binding transcription factor activity	45400	266/18903	0.000100416	0.0032201	0.00141672	TNF/TFRC/AGT/ESR1	4
BP	GO:1903799	negative regulation of production of miRNAs involved in gene silencing by miRNA	45340	16/18903	0.000101961	0.0032201	0.00141672	TNF/ESR1	2
BP	GO:0048661	positive regulation of smooth muscle cell proliferation	45369	98/18903	0.0001042	0.00323206	0.00142198	TNF/PTGS2/AGT	3
BP	GO:0003018	vascular process in circulatory system	45400	270/18903	0.000106376	0.00324168	0.00142621	TNF/PTGS2/TFRC/AGT	4
BP	GO:0031649	heat generation	45340	17/18903	0.00011549	0.00340011	0.00149591	TNF/PTGS2	2
BP	GO:0036005	response to macrophage colony-stimulating factor	45340	17/18903	0.00011549	0.00340011	0.00149591	TNF/SPP1	2
BP	GO:1902882	regulation of response to oxidative stress	45369	104/18903	0.000124313	0.0035243	0.00155055	PARP1/TNF/DHFR	3
BP	GO:0008585	female gonad development	45369	105/18903	0.000127893	0.0035243	0.00155055	BRCA2/HSPA5/ESR1	3
BP	GO:0010958	regulation of amino acid import across plasma membrane	45340	18/18903	0.000129853	0.0035243	0.00155055	TNF/AGT	2
BP	GO:0045780	positive regulation of bone resorption	45340	18/18903	0.000129853	0.0035243	0.00155055	TFRC/SPP1	2
BP	GO:1903789	regulation of amino acid transmembrane transport	45340	18/18903	0.000129853	0.0035243	0.00155055	TNF/AGT	2
BP	GO:0034599	cellular response to oxidative stress	45400	288/18903	0.00013643	0.00360455	0.00158586	PARP1/TNF/FANCD2/DHFR	4
BP	GO:0033138	positive regulation of peptidyl-serine phosphorylation	45369	108/18903	0.000139035	0.00360455	0.00158586	TNF/PTGS2/TFRC	3
BP	GO:0051341	regulation of oxidoreductase activity	45369	108/18903	0.000139035	0.00360455	0.00158586	TNF/DHFR/AGT	3
BP	GO:0046545	development of primary female sexual characteristics	45369	109/18903	0.000142885	0.00364988	0.0016058	BRCA2/HSPA5/ESR1	3
BP	GO:0006302	double-strand break repair	45400	300/18903	0.000159619	0.00400598	0.00176247	PARP1/BRCA2/FANCD2/BLM	4
BP	GO:0002526	acute inflammatory response	45369	114/18903	0.000163178	0.00400598	0.00176247	TNF/PTGS2/TFRC	3
BP	GO:0048511	rhythmic process	45400	302/18903	0.000163745	0.00400598	0.00176247	PARP1/TNF/HSPA5/ESR1	4
BP	GO:0034504	protein localization to nucleus	45400	306/18903	0.000172228	0.00415499	0.00182803	PARP1/PTGS2/TFRC/AGT	4
BP	GO:0000077	DNA damage checkpoint signaling	45369	121/18903	0.000194609	0.0043756	0.00192509	BRCA2/FANCD2/BLM	3
BP	GO:0032355	response to estradiol	45369	121/18903	0.000194609	0.0043756	0.00192509	PTGS2/AGT/ESR1	3
BP	GO:0051000	positive regulation of nitric-oxide synthase activity	45340	22/18903	0.000195611	0.0043756	0.00192509	TNF/DHFR	2
BP	GO:2000831	regulation of steroid hormone secretion	45340	22/18903	0.000195611	0.0043756	0.00192509	SPP1/AGT	2
BP	GO:0030198	extracellular matrix organization	45400	318/18903	0.000199592	0.0043756	0.00192509	TNF/MMP1/ELN/AGT	4
BP	GO:0043062	extracellular structure organization	45400	319/18903	0.000202006	0.0043756	0.00192509	TNF/MMP1/ELN/AGT	4
BP	GO:0071482	cellular response to light stimulus	45369	123/18903	0.00020426	0.0043756	0.00192509	PARP1/MMP1/PTGS2	3
BP	GO:0097237	cellular response to toxic substance	45369	123/18903	0.00020426	0.0043756	0.00192509	TNF/PTGS2/DHFR	3
BP	GO:0009416	response to light stimulus	45400	321/18903	0.000206897	0.0043756	0.00192509	PARP1/MMP1/PTGS2/BRCA2	4
BP	GO:0045229	external encapsulating structure organization	45400	321/18903	0.000206897	0.0043756	0.00192509	TNF/MMP1/ELN/AGT	4
BP	GO:0046660	female sex differentiation	45369	124/18903	0.000209199	0.0043756	0.00192509	BRCA2/HSPA5/ESR1	3
BP	GO:0035518	histone H2A monoubiquitination	45340	23/18903	0.00021412	0.0043756	0.00192509	RNF2/BRCA2	2
BP	GO:0060965	negative regulation of miRNA-mediated gene silencing	45340	23/18903	0.00021412	0.0043756	0.00192509	TNF/ESR1	2
BP	GO:0060149	negative regulation of post-transcriptional gene silencing	45340	24/18903	0.000233453	0.00458769	0.0020184	TNF/ESR1	2
BP	GO:0060967	negative regulation of gene silencing by RNA	45340	24/18903	0.000233453	0.00458769	0.0020184	TNF/ESR1	2
BP	GO:1900369	negative regulation of post-transcriptional gene silencing by RNA	45340	24/18903	0.000233453	0.00458769	0.0020184	TNF/ESR1	2
BP	GO:0031570	DNA integrity checkpoint signaling	45369	129/18903	0.000235063	0.00458769	0.0020184	BRCA2/FANCD2/BLM	3
BP	GO:0000018	regulation of DNA recombination	45369	133/18903	0.000257183	0.00496364	0.0021838	PARP1/TFRC/BLM	3
BP	GO:1900180	regulation of protein localization to nucleus	45369	135/18903	0.000268732	0.00512863	0.00225639	PARP1/PTGS2/TFRC	3
BP	GO:0033598	mammary gland epithelial cell proliferation	45340	26/18903	0.00027459	0.00512863	0.00225639	BRCA2/ESR1	2
BP	GO:1903798	regulation of production of miRNAs involved in gene silencing by miRNA	45340	26/18903	0.00027459	0.00512863	0.00225639	TNF/ESR1	2
BP	GO:0035929	steroid hormone secretion	45340	27/18903	0.00029639	0.00547691	0.00240962	SPP1/AGT	2
BP	GO:0033135	regulation of peptidyl-serine phosphorylation	45369	143/18903	0.000318275	0.005622	0.00247346	TNF/PTGS2/TFRC	3
BP	GO:0002675	positive regulation of acute inflammatory response	45340	28/18903	0.000319009	0.005622	0.00247346	TNF/PTGS2	2
BP	GO:0070920	regulation of production of small RNA involved in gene silencing by RNA	45340	28/18903	0.000319009	0.005622	0.00247346	TNF/ESR1	2
BP	GO:1903959	regulation of anion transmembrane transport	45340	28/18903	0.000319009	0.005622	0.00247346	TNF/AGT	2
BP	GO:0010038	response to metal ion	45400	360/18903	0.000320425	0.005622	0.00247346	PARP1/PTGS2/TFRC/HSPA5	4
BP	GO:0035296	regulation of tube diameter	45369	147/18903	0.000345114	0.00593528	0.00261129	TNF/PTGS2/AGT	3
BP	GO:0097746	blood vessel diameter maintenance	45369	147/18903	0.000345114	0.00593528	0.00261129	TNF/PTGS2/AGT	3
BP	GO:0035150	regulation of tube size	45369	148/18903	0.000352045	0.00595287	0.00261903	TNF/PTGS2/AGT	3
BP	GO:0051053	negative regulation of DNA metabolic process	45369	149/18903	0.000359065	0.00595287	0.00261903	PARP1/BRCA2/BLM	3
BP	GO:2000377	regulation of reactive oxygen species metabolic process	45369	149/18903	0.000359065	0.00595287	0.00261903	TNF/DHFR/AGT	3
BP	GO:0001890	placenta development	45369	150/18903	0.000366175	0.00595287	0.00261903	PARP1/PTGS2/SPP1	3
BP	GO:0008209	androgen metabolic process	45340	30/18903	0.0003667	0.00595287	0.00261903	SPP1/ESR1	2
BP	GO:1903203	regulation of oxidative stress-induced neuron death	45340	30/18903	0.0003667	0.00595287	0.00261903	PARP1/TNF	2
BP	GO:0000723	telomere maintenance	45369	154/18903	0.000395521	0.00618938	0.00272308	PARP1/BRCA2/BLM	3
BP	GO:0007584	response to nutrient	45369	154/18903	0.000395521	0.00618938	0.00272308	PTGS2/TFRC/SPP1	3
BP	GO:0050729	positive regulation of inflammatory response	45369	154/18903	0.000395521	0.00618938	0.00272308	TNF/PTGS2/AGT	3
BP	GO:0051092	positive regulation of NF-kappaB transcription factor activity	45369	154/18903	0.000395521	0.00618938	0.00272308	TNF/TFRC/AGT	3
BP	GO:0008156	negative regulation of DNA replication	45340	32/18903	0.000417651	0.0062131	0.00273351	BRCA2/BLM	2
BP	GO:0010165	response to X-ray	45340	32/18903	0.000417651	0.0062131	0.00273351	BRCA2/BLM	2
BP	GO:0032770	positive regulation of monooxygenase activity	45340	32/18903	0.000417651	0.0062131	0.00273351	TNF/DHFR	2
BP	GO:0033522	histone H2A ubiquitination	45340	32/18903	0.000417651	0.0062131	0.00273351	RNF2/BRCA2	2
BP	GO:1990776	response to angiotensin	45340	32/18903	0.000417651	0.0062131	0.00273351	PTGS2/AGT	2
BP	GO:0048754	branching morphogenesis of an epithelial tube	45369	157/18903	0.000418499	0.0062131	0.00273351	TNF/AGT/ESR1	3
BP	GO:0036475	neuron death in response to oxidative stress	45340	33/18903	0.000444345	0.00648595	0.00285356	PARP1/TNF	2
BP	GO:0048566	embryonic digestive tract development	45340	33/18903	0.000444345	0.00648595	0.00285356	TNF/CXCL8	2
BP	GO:0090322	regulation of superoxide metabolic process	45340	34/18903	0.000471851	0.00683004	0.00300494	DHFR/AGT	2
BP	GO:0031960	response to corticosteroid	45369	165/18903	0.000483932	0.00694702	0.00305641	PARP1/TNF/PTGS2	3
BP	GO:0006261	DNA-templated DNA replication	45369	166/18903	0.000492545	0.00701272	0.00308531	PARP1/BRCA2/BLM	3
BP	GO:0010390	histone monoubiquitination	45340	35/18903	0.000500165	0.00706331	0.00310757	RNF2/BRCA2	2
BP	GO:0000724	double-strand break repair via homologous recombination	45369	169/18903	0.000518975	0.00721168	0.00317285	PARP1/BRCA2/BLM	3
BP	GO:0007568	aging	45369	169/18903	0.000518975	0.00721168	0.00317285	PTGS2/TFRC/AGT	3
BP	GO:0010613	positive regulation of cardiac muscle hypertrophy	45340	36/18903	0.000529288	0.00723916	0.00318494	PARP1/AGT	2
BP	GO:0033280	response to vitamin D	45340	36/18903	0.000529288	0.00723916	0.00318494	PTGS2/SPP1	2
BP	GO:2001242	regulation of intrinsic apoptotic signaling pathway	45369	172/18903	0.000546301	0.00741347	0.00326163	PARP1/PTGS2/IVNS1ABP	3
BP	GO:0000725	recombinational repair	45369	173/18903	0.00055561	0.00747201	0.00328739	PARP1/BRCA2/BLM	3
BP	GO:0014742	positive regulation of muscle hypertrophy	45340	37/18903	0.000559218	0.00747201	0.00328739	PARP1/AGT	2
BP	GO:0033260	nuclear DNA replication	45340	38/18903	0.000589953	0.0078225	0.00344159	BRCA2/BLM	2
BP	GO:0048771	tissue remodeling	45369	179/18903	0.000613612	0.00807458	0.00355249	TFRC/SPP1/AGT	3
BP	GO:0044060	regulation of endocrine process	45340	39/18903	0.000621492	0.00811677	0.00357106	SPP1/AGT	2
BP	GO:0042770	signal transduction in response to DNA damage	45369	181/18903	0.000633774	0.00821223	0.00361305	BRCA2/FANCD2/BLM	3
BP	GO:0009410	response to xenobiotic stimulus	45400	432/18903	0.000638256	0.00821223	0.00361305	TNF/PTGS2/TFRC/HSPA5	4
BP	GO:0010863	positive regulation of phospholipase C activity	45340	40/18903	0.000653833	0.00834459	0.00367129	AGT/ESR1	2
BP	GO:0032102	negative regulation of response to external stimulus	45400	436/18903	0.00066073	0.00834459	0.00367129	PARP1/USP18/TNF/SPP1	4
BP	GO:0032200	telomere organization	45369	185/18903	0.000675362	0.00834459	0.00367129	PARP1/BRCA2/BLM	3
BP	GO:1905952	regulation of lipid localization	45369	185/18903	0.000675362	0.00834459	0.00367129	TNF/SPP1/AGT	3
BP	GO:0000075	cell cycle checkpoint signaling	45369	186/18903	0.000686024	0.00834459	0.00367129	BRCA2/FANCD2/BLM	3
BP	GO:0042119	neutrophil activation	45340	41/18903	0.000686975	0.00834459	0.00367129	TNF/CXCL8	2
BP	GO:0045124	regulation of bone resorption	45340	41/18903	0.000686975	0.00834459	0.00367129	TFRC/SPP1	2
BP	GO:0150077	regulation of neuroinflammatory response	45340	41/18903	0.000686975	0.00834459	0.00367129	TNF/PTGS2	2
BP	GO:0061138	morphogenesis of a branching epithelium	45369	188/18903	0.000707672	0.00840425	0.00369754	TNF/AGT/ESR1	3
BP	GO:0002714	positive regulation of B cell mediated immunity	45340	42/18903	0.000720918	0.00840425	0.00369754	TNF/TFRC	2
BP	GO:0002891	positive regulation of immunoglobulin mediated immune response	45340	42/18903	0.000720918	0.00840425	0.00369754	TNF/TFRC	2
BP	GO:0044786	cell cycle DNA replication	45340	42/18903	0.000720918	0.00840425	0.00369754	BRCA2/BLM	2
BP	GO:0050999	regulation of nitric-oxide synthase activity	45340	42/18903	0.000720918	0.00840425	0.00369754	TNF/DHFR	2
BP	GO:1900274	regulation of phospholipase C activity	45340	42/18903	0.000720918	0.00840425	0.00369754	AGT/ESR1	2
BP	GO:0072594	establishment of protein localization to organelle	45400	449/18903	0.000737673	0.00852345	0.00374998	PTGS2/BRCA2/HSPA5/AGT	4
BP	GO:0008217	regulation of blood pressure	45369	191/18903	0.000740956	0.00852345	0.00374998	TNF/PTGS2/AGT	3
BP	GO:1903829	positive regulation of protein localization	45400	451/18903	0.000750052	0.00854047	0.00375746	PARP1/TNF/PTGS2/TFRC	4
BP	GO:0031099	regeneration	45369	192/18903	0.000752269	0.00854047	0.00375746	TNF/SPP1/DHFR	3
BP	GO:0003012	muscle system process	45400	455/18903	0.000775253	0.00874425	0.00384712	PARP1/TNF/PTGS2/AGT	4
BP	GO:0071248	cellular response to metal ion	45369	198/18903	0.000822471	0.00904036	0.0039774	PARP1/PTGS2/HSPA5	3
BP	GO:0046427	positive regulation of receptor signaling pathway via JAK-STAT	45340	45/18903	0.000827529	0.00904036	0.0039774	TNF/AGT	2
BP	GO:0051955	regulation of amino acid transport	45340	45/18903	0.000827529	0.00904036	0.0039774	TNF/AGT	2
BP	GO:0060964	regulation of miRNA-mediated gene silencing	45340	45/18903	0.000827529	0.00904036	0.0039774	TNF/ESR1	2
BP	GO:1904646	cellular response to amyloid-beta	45340	45/18903	0.000827529	0.00904036	0.0039774	PARP1/TNF	2
BP	GO:0032103	positive regulation of response to external stimulus	45400	464/18903	0.000834152	0.00905576	0.00398417	TNF/PTGS2/CXCL8/AGT	4
BP	GO:0070266	necroptotic process	45340	46/18903	0.000864656	0.00932862	0.00410422	PARP1/TNF	2
BP	GO:0023061	signal release	45400	470/18903	0.000875143	0.00938348	0.00412836	TNF/PTGS2/SPP1/AGT	4
BP	GO:0001763	morphogenesis of a branching structure	45369	203/18903	0.000884063	0.00942097	0.00414485	TNF/AGT/ESR1	3
BP	GO:0036230	granulocyte activation	45340	47/18903	0.000902576	0.00950167	0.00418035	TNF/CXCL8	2
BP	GO:1900368	regulation of post-transcriptional gene silencing by RNA	45340	47/18903	0.000902576	0.00950167	0.00418035	TNF/ESR1	2
BP	GO:0002673	regulation of acute inflammatory response	45340	48/18903	0.000941288	0.00973225	0.0042818	TNF/PTGS2	2
BP	GO:0046850	regulation of bone remodeling	45340	48/18903	0.000941288	0.00973225	0.0042818	TFRC/SPP1	2
BP	GO:0060147	regulation of post-transcriptional gene silencing	45340	48/18903	0.000941288	0.00973225	0.0042818	TNF/ESR1	2
BP	GO:0010876	lipid localization	45400	483/18903	0.000968837	0.00995781	0.00438104	TNF/PTGS2/SPP1/AGT	4
BP	GO:0042311	vasodilation	45340	49/18903	0.00098079	0.00996276	0.00438322	TNF/AGT	2
BP	GO:1904894	positive regulation of receptor signaling pathway via STAT	45340	49/18903	0.00098079	0.00996276	0.00438322	TNF/AGT	2
BP	GO:0009612	response to mechanical stimulus	45369	211/18903	0.000988595	0.00998366	0.00439241	TNF/PTGS2/AGT	3
BP	GO:0060966	regulation of gene silencing by RNA	45340	50/18903	0.00102108	0.0100774	0.00443364	TNF/ESR1	2
BP	GO:0089718	amino acid import across plasma membrane	45340	50/18903	0.00102108	0.0100774	0.00443364	TNF/AGT	2
BP	GO:1904707	positive regulation of vascular associated smooth muscle cell proliferation	45340	50/18903	0.00102108	0.0100774	0.00443364	TNF/AGT	2
BP	GO:2001238	positive regulation of extrinsic apoptotic signaling pathway	45340	50/18903	0.00102108	0.0100774	0.00443364	TNF/AGT	2
BP	GO:0022602	ovulation cycle process	45340	51/18903	0.00106216	0.0104236	0.00458595	HSPA5/ESR1	2
BP	GO:0002573	myeloid leukocyte differentiation	45369	218/18903	0.00108625	0.0106001	0.00466361	PARP1/TNF/TFRC	3
BP	GO:0016574	histone ubiquitination	45340	52/18903	0.00110402	0.0107133	0.00471344	RNF2/BRCA2	2
BP	GO:0048146	positive regulation of fibroblast proliferation	45340	53/18903	0.00114667	0.0110042	0.00484142	AGT/ESR1	2
BP	GO:0097300	programmed necrotic cell death	45340	53/18903	0.00114667	0.0110042	0.00484142	PARP1/TNF	2
BP	GO:0030520	intracellular estrogen receptor signaling pathway	45340	54/18903	0.0011901	0.0113583	0.00499719	PARP1/ESR1	2
BP	GO:0010518	positive regulation of phospholipase activity	45340	55/18903	0.00123432	0.0115892	0.0050988	AGT/ESR1	2
BP	GO:0031103	axon regeneration	45340	55/18903	0.00123432	0.0115892	0.0050988	SPP1/DHFR	2
BP	GO:1904645	response to amyloid-beta	45340	55/18903	0.00123432	0.0115892	0.0050988	PARP1/TNF	2
BP	GO:0010594	regulation of endothelial cell migration	45369	230/18903	0.00126752	0.011837	0.00520779	TNF/PTGS2/AGT	3
BP	GO:0060986	endocrine hormone secretion	45340	56/18903	0.00127931	0.0118832	0.00522814	SPP1/AGT	2
BP	GO:0008406	gonad development	45369	233/18903	0.00131564	0.0119874	0.00527395	BRCA2/HSPA5/ESR1	3
BP	GO:2001234	negative regulation of apoptotic signaling pathway	45369	233/18903	0.00131564	0.0119874	0.00527395	TNF/PTGS2/IVNS1ABP	3
BP	GO:0032768	regulation of monooxygenase activity	45340	57/18903	0.00132508	0.0119874	0.00527395	TNF/DHFR	2
BP	GO:0035196	production of miRNAs involved in gene silencing by miRNA	45340	57/18903	0.00132508	0.0119874	0.00527395	TNF/ESR1	2
BP	GO:0090329	regulation of DNA-templated DNA replication	45340	57/18903	0.00132508	0.0119874	0.00527395	BRCA2/BLM	2
BP	GO:0046883	regulation of hormone secretion	45369	234/18903	0.00133193	0.0119874	0.00527395	TNF/SPP1/AGT	3
BP	GO:0072593	reactive oxygen species metabolic process	45369	235/18903	0.00134835	0.0120726	0.00531145	TNF/DHFR/AGT	3
BP	GO:0045137	development of primary sexual characteristics	45369	238/18903	0.00139837	0.0124563	0.00548027	BRCA2/HSPA5/ESR1	3
BP	GO:0007566	embryo implantation	45340	59/18903	0.00141896	0.0125752	0.00553258	PTGS2/SPP1	2
BP	GO:0070918	primary sncRNA processing	45340	61/18903	0.00151594	0.0133665	0.00588071	TNF/ESR1	2
BP	GO:0045930	negative regulation of mitotic cell cycle	45369	246/18903	0.00153747	0.0134878	0.00593411	TNF/FANCD2/BLM	3
BP	GO:0031102	neuron projection regeneration	45340	62/18903	0.00156559	0.0136655	0.00601227	SPP1/DHFR	2
BP	GO:0009636	response to toxic substance	45369	250/18903	0.00161018	0.0138961	0.00611373	TNF/PTGS2/DHFR	3
BP	GO:0010573	vascular endothelial growth factor production	45340	63/18903	0.00161601	0.0138961	0.00611373	TNF/PTGS2	2
BP	GO:0045453	bone resorption	45340	63/18903	0.00161601	0.0138961	0.00611373	TFRC/SPP1	2
BP	GO:0010951	negative regulation of endopeptidase activity	45369	252/18903	0.00164732	0.01399	0.00615504	TNF/PTGS2/AGT	3
BP	GO:0097305	response to alcohol	45369	253/18903	0.0016661	0.01399	0.00615504	PARP1/TNF/BLM	3
BP	GO:0002712	regulation of B cell mediated immunity	45340	64/18903	0.0016672	0.01399	0.00615504	TNF/TFRC	2
BP	GO:0002889	regulation of immunoglobulin mediated immune response	45340	64/18903	0.0016672	0.01399	0.00615504	TNF/TFRC	2
BP	GO:0019229	regulation of vasoconstriction	45340	64/18903	0.0016672	0.01399	0.00615504	PTGS2/AGT	2
BP	GO:0034612	response to tumor necrosis factor	45369	254/18903	0.00168501	0.0140714	0.00619087	TNF/PTGS2/CXCL8	3
BP	GO:0043122	regulation of I-kappaB kinase/NF-kappaB signaling	45369	255/18903	0.00170405	0.014095	0.00620122	TNF/TFRC/ESR1	3
BP	GO:0051402	neuron apoptotic process	45369	255/18903	0.00170405	0.014095	0.00620122	PARP1/TNF/HSPA5	3
BP	GO:0090257	regulation of muscle system process	45369	256/18903	0.00172323	0.014186	0.00624129	PARP1/PTGS2/AGT	3
BP	GO:0010517	regulation of phospholipase activity	45340	66/18903	0.00177188	0.0145178	0.00638723	AGT/ESR1	2
BP	GO:0071216	cellular response to biotic stimulus	45369	261/18903	0.00182117	0.0148515	0.00653407	TNF/CXCL8/HSPA5	3
BP	GO:0010466	negative regulation of peptidase activity	45369	263/18903	0.0018613	0.0150376	0.00661594	TNF/PTGS2/AGT	3
BP	GO:1903522	regulation of blood circulation	45369	263/18903	0.0018613	0.0150376	0.00661594	TNF/PTGS2/AGT	3
BP	GO:0060193	positive regulation of lipase activity	45340	68/18903	0.00187963	0.0151154	0.00665016	AGT/ESR1	2
BP	GO:0010611	regulation of cardiac muscle hypertrophy	45340	69/18903	0.00193465	0.0154151	0.00678201	PARP1/AGT	2
BP	GO:0061180	mammary gland epithelium development	45340	69/18903	0.00193465	0.0154151	0.00678201	BRCA2/ESR1	2
BP	GO:0014823	response to activity	45340	70/18903	0.00199043	0.0157871	0.00694569	TNF/AGT	2
BP	GO:1901988	negative regulation of cell cycle phase transition	45369	272/18903	0.00204877	0.016176	0.00711678	BRCA2/FANCD2/BLM	3
BP	GO:0014743	regulation of muscle hypertrophy	45340	72/18903	0.00210427	0.0163175	0.00717904	PARP1/AGT	2
BP	GO:0042698	ovulation cycle	45340	72/18903	0.00210427	0.0163175	0.00717904	HSPA5/ESR1	2
BP	GO:0045911	positive regulation of DNA recombination	45340	72/18903	0.00210427	0.0163175	0.00717904	PARP1/TFRC	2
BP	GO:0070265	necrotic cell death	45340	72/18903	0.00210427	0.0163175	0.00717904	PARP1/TNF	2
BP	GO:0001894	tissue homeostasis	45369	275/18903	0.00211379	0.0163184	0.00717946	PTGS2/TFRC/SPP1	3
BP	GO:0071260	cellular response to mechanical stimulus	45340	73/18903	0.00216233	0.0165461	0.00727961	PTGS2/AGT	2
BP	GO:0150076	neuroinflammatory response	45340	73/18903	0.00216233	0.0165461	0.00727961	TNF/PTGS2	2
BP	GO:0006801	superoxide metabolic process	45340	74/18903	0.00222114	0.0169216	0.00744481	DHFR/AGT	2
BP	GO:0043542	endothelial cell migration	45369	281/18903	0.00224767	0.0170489	0.00750083	TNF/PTGS2/AGT	3
BP	GO:0032890	regulation of organic acid transport	45340	75/18903	0.00228071	0.0172243	0.007578	TNF/AGT	2
BP	GO:0002637	regulation of immunoglobulin production	45340	76/18903	0.00234103	0.0175274	0.00771137	TNF/TFRC	2
BP	GO:0015807	L-amino acid transport	45340	76/18903	0.00234103	0.0175274	0.00771137	TNF/AGT	2
BP	GO:0006260	DNA replication	45369	286/18903	0.00236319	0.0176175	0.00775097	PARP1/BRCA2/BLM	3
BP	GO:0045824	negative regulation of innate immune response	45340	77/18903	0.0024021	0.0177411	0.00780538	PARP1/USP18	2
BP	GO:0007249	I-kappaB kinase/NF-kappaB signaling	45369	288/18903	0.00241042	0.0177411	0.00780538	TNF/TFRC/ESR1	3
BP	GO:0007548	sex differentiation	45369	288/18903	0.00241042	0.0177411	0.00780538	BRCA2/HSPA5/ESR1	3
BP	GO:0046942	carboxylic acid transport	45369	290/18903	0.00245824	0.0178327	0.00784566	TNF/PTGS2/AGT	3
BP	GO:0043154	negative regulation of cysteine-type endopeptidase activity involved in apoptotic process	45340	78/18903	0.00246393	0.0178327	0.00784566	TNF/PTGS2	2
BP	GO:0051966	regulation of synaptic transmission, glutamatergic	45340	78/18903	0.00246393	0.0178327	0.00784566	TNF/PTGS2	2
BP	GO:1902475	L-alpha-amino acid transmembrane transport	45340	78/18903	0.00246393	0.0178327	0.00784566	TNF/AGT	2
BP	GO:0046879	hormone secretion	45369	291/18903	0.00248236	0.0178916	0.00787157	TNF/SPP1/AGT	3
BP	GO:0010632	regulation of epithelial cell migration	45369	292/18903	0.00250664	0.0179919	0.0079157	TNF/PTGS2/AGT	3
BP	GO:0014068	positive regulation of phosphatidylinositol 3-kinase signaling	45340	80/18903	0.00258983	0.0184366	0.00811136	TNF/AGT	2
BP	GO:1903201	regulation of oxidative stress-induced cell death	45340	80/18903	0.00258983	0.0184366	0.00811136	PARP1/TNF	2
BP	GO:0001666	response to hypoxia	45369	296/18903	0.00260522	0.0184705	0.00812627	TNF/PTGS2/TFRC	3
BP	GO:0044773	mitotic DNA damage checkpoint signaling	45340	81/18903	0.0026539	0.0187391	0.00824445	FANCD2/BLM	2
BP	GO:0009914	hormone transport	45369	300/18903	0.00270618	0.0190309	0.00837285	TNF/SPP1/AGT	3
BP	GO:0051054	positive regulation of DNA metabolic process	45369	301/18903	0.0027318	0.0191336	0.00841802	PARP1/TNF/TFRC	3
BP	GO:0042310	vasoconstriction	45340	83/18903	0.00278427	0.0194228	0.00854526	PTGS2/AGT	2
BP	GO:0006513	protein monoubiquitination	45340	84/18903	0.00285058	0.0198058	0.00871376	RNF2/BRCA2	2
BP	GO:0048608	reproductive structure development	45369	306/18903	0.00286214	0.0198069	0.00871426	BRCA2/HSPA5/ESR1	3
BP	GO:0031349	positive regulation of defense response	45369	307/18903	0.00288867	0.0199112	0.00876012	TNF/PTGS2/AGT	3
BP	GO:0044774	mitotic DNA integrity checkpoint signaling	45340	85/18903	0.00291762	0.0200313	0.00881295	FANCD2/BLM	2
BP	GO:0036293	response to decreased oxygen levels	45369	309/18903	0.00294217	0.0201203	0.00885212	TNF/PTGS2/TFRC	3
BP	GO:0061458	reproductive system development	45369	310/18903	0.00296915	0.0201776	0.00887735	BRCA2/HSPA5/ESR1	3
BP	GO:0006970	response to osmotic stress	45340	86/18903	0.00298541	0.0201776	0.00887735	TNF/PTGS2	2
BP	GO:0033273	response to vitamin	45340	86/18903	0.00298541	0.0201776	0.00887735	PTGS2/SPP1	2
BP	GO:0018105	peptidyl-serine phosphorylation	45369	313/18903	0.00305102	0.0204026	0.00897634	TNF/PTGS2/TFRC	3
BP	GO:0045069	regulation of viral genome replication	45340	87/18903	0.00305393	0.0204026	0.00897634	TNF/CXCL8	2
BP	GO:0048145	regulation of fibroblast proliferation	45340	87/18903	0.00305393	0.0204026	0.00897634	AGT/ESR1	2
BP	GO:0019932	second-messenger-mediated signaling	45369	314/18903	0.00307862	0.0204105	0.00897982	TNF/CXCL8/AGT	3
BP	GO:0050890	cognition	45369	314/18903	0.00307862	0.0204105	0.00897982	TNF/PTGS2/AGT	3
BP	GO:0046889	positive regulation of lipid biosynthetic process	45340	88/18903	0.0031232	0.0206273	0.00907521	TNF/PTGS2	2
BP	GO:0010948	negative regulation of cell cycle process	45369	318/18903	0.00319055	0.0208518	0.00917396	BRCA2/FANCD2/BLM	3
BP	GO:0046849	bone remodeling	45340	89/18903	0.0031932	0.0208518	0.00917396	TFRC/SPP1	2
BP	GO:0048678	response to axon injury	45340	89/18903	0.0031932	0.0208518	0.00917396	SPP1/DHFR	2
BP	GO:0019058	viral life cycle	45369	319/18903	0.00321893	0.0209411	0.00921325	TNF/TFRC/CXCL8	3
BP	GO:0060191	regulation of lipase activity	45340	90/18903	0.00326393	0.0211546	0.0093072	AGT/ESR1	2
BP	GO:0008202	steroid metabolic process	45369	323/18903	0.00333398	0.0213786	0.00940571	TNF/SPP1/ESR1	3
BP	GO:1901216	positive regulation of neuron death	45340	91/18903	0.0033354	0.0213786	0.00940571	PARP1/TNF	2
BP	GO:2000117	negative regulation of cysteine-type endopeptidase activity	45340	91/18903	0.0033354	0.0213786	0.00940571	TNF/PTGS2	2
BP	GO:0044070	regulation of anion transport	45340	93/18903	0.00348053	0.0219893	0.00967443	TNF/AGT	2
BP	GO:0050886	endocrine process	45340	93/18903	0.00348053	0.0219893	0.00967443	SPP1/AGT	2
BP	GO:1904705	regulation of vascular associated smooth muscle cell proliferation	45340	93/18903	0.00348053	0.0219893	0.00967443	TNF/AGT	2
BP	GO:0071496	cellular response to external stimulus	45369	328/18903	0.00348133	0.0219893	0.00967443	PTGS2/HSPA5/AGT	3
BP	GO:1903035	negative regulation of response to wounding	45340	94/18903	0.00355419	0.0223682	0.00984113	TNF/SPP1	2
BP	GO:0018209	peptidyl-serine modification	45369	332/18903	0.00360206	0.0225877	0.00993767	TNF/PTGS2/TFRC	3
BP	GO:1990874	vascular associated smooth muscle cell proliferation	45340	95/18903	0.00362859	0.0226161	0.0099502	TNF/AGT	2
BP	GO:0060249	anatomical structure homeostasis	45369	333/18903	0.00363264	0.0226161	0.0099502	PTGS2/TFRC/SPP1	3
BP	GO:0060562	epithelial tube morphogenesis	45369	335/18903	0.00369429	0.0228944	0.0100726	TNF/AGT/ESR1	3
BP	GO:0003073	regulation of systemic arterial blood pressure	45340	96/18903	0.00370371	0.0228944	0.0100726	TNF/AGT	2
BP	GO:0070482	response to oxygen levels	45369	337/18903	0.00375657	0.0231389	0.0101802	TNF/PTGS2/TFRC	3
BP	GO:0043502	regulation of muscle adaptation	45340	97/18903	0.00377955	0.0231982	0.0102063	PARP1/AGT	2
BP	GO:0032496	response to lipopolysaccharide	45369	339/18903	0.0038195	0.0232789	0.0102418	TNF/PTGS2/CXCL8	3
BP	GO:0062012	regulation of small molecule metabolic process	45369	339/18903	0.0038195	0.0232789	0.0102418	PARP1/TNF/PTGS2	3
BP	GO:0051952	regulation of amine transport	45340	98/18903	0.00385612	0.0234199	0.0103038	TNF/AGT	2
BP	GO:0003300	cardiac muscle hypertrophy	45340	99/18903	0.00393341	0.0237234	0.0104373	PARP1/AGT	2
BP	GO:0043279	response to alkaloid	45340	99/18903	0.00393341	0.0237234	0.0104373	BLM/HSPA5	2
BP	GO:0030316	osteoclast differentiation	45340	100/18903	0.00401143	0.0239445	0.0105346	TNF/TFRC	2
BP	GO:0036473	cell death in response to oxidative stress	45340	100/18903	0.00401143	0.0239445	0.0105346	PARP1/TNF	2
BP	GO:0098869	cellular oxidant detoxification	45340	100/18903	0.00401143	0.0239445	0.0105346	PTGS2/DHFR	2
BP	GO:2001243	negative regulation of intrinsic apoptotic signaling pathway	45340	101/18903	0.00409017	0.0243309	0.0107046	PTGS2/IVNS1ABP	2
BP	GO:0045765	regulation of angiogenesis	45369	349/18903	0.00414389	0.0244684	0.0107651	TNF/CXCL8/AGT	3
BP	GO:0008630	intrinsic apoptotic signaling pathway in response to DNA damage	45340	102/18903	0.00416962	0.0244684	0.0107651	TNF/BRCA2	2
BP	GO:0014897	striated muscle hypertrophy	45340	102/18903	0.00416962	0.0244684	0.0107651	PARP1/AGT	2
BP	GO:0035249	synaptic transmission, glutamatergic	45340	102/18903	0.00416962	0.0244684	0.0107651	TNF/PTGS2	2
BP	GO:0006936	muscle contraction	45369	351/18903	0.00421073	0.0246063	0.0108258	TNF/PTGS2/AGT	3
BP	GO:0045861	negative regulation of proteolysis	45369	352/18903	0.00424439	0.0246063	0.0108258	TNF/PTGS2/AGT	3
BP	GO:0019233	sensory perception of pain	45340	103/18903	0.0042498	0.0246063	0.0108258	TNF/PTGS2	2
BP	GO:0048144	fibroblast proliferation	45340	103/18903	0.0042498	0.0246063	0.0108258	AGT/ESR1	2
BP	GO:0003333	amino acid transmembrane transport	45340	104/18903	0.00433069	0.0248264	0.0109226	TNF/AGT	2
BP	GO:0014896	muscle hypertrophy	45340	104/18903	0.00433069	0.0248264	0.0109226	PARP1/AGT	2
BP	GO:0046425	regulation of receptor signaling pathway via JAK-STAT	45340	104/18903	0.00433069	0.0248264	0.0109226	TNF/AGT	2
BP	GO:1901342	regulation of vasculature development	45369	355/18903	0.00434639	0.0248344	0.0109262	TNF/CXCL8/AGT	3
BP	GO:0007200	phospholipase C-activating G protein-coupled receptor signaling pathway	45340	105/18903	0.0044123	0.0251284	0.0110555	AGT/ESR1	2
BP	GO:0015837	amine transport	45340	106/18903	0.00449462	0.0255136	0.0112249	TNF/AGT	2
BP	GO:0002237	response to molecule of bacterial origin	45369	360/18903	0.00451969	0.0255723	0.0112508	TNF/PTGS2/CXCL8	3
BP	GO:0002027	regulation of heart rate	45340	107/18903	0.00457765	0.0258162	0.0113581	TNF/AGT	2
BP	GO:0032526	response to retinoic acid	45340	108/18903	0.0046614	0.0262034	0.0115285	TNF/TFRC	2
BP	GO:0010631	epithelial cell migration	45369	366/18903	0.00473317	0.026521	0.0116682	TNF/PTGS2/AGT	3
BP	GO:0070997	neuron death	45369	368/18903	0.00480568	0.0267862	0.0117849	PARP1/TNF/HSPA5	3
BP	GO:0006766	vitamin metabolic process	45340	110/18903	0.00483103	0.0267862	0.0117849	TNF/DHFR	2
BP	GO:1904035	regulation of epithelial cell apoptotic process	45340	110/18903	0.00483103	0.0267862	0.0117849	TNF/ESR1	2
BP	GO:0090132	epithelium migration	45369	369/18903	0.00484218	0.0267862	0.0117849	TNF/PTGS2/AGT	3
BP	GO:0014066	regulation of phosphatidylinositol 3-kinase signaling	45340	111/18903	0.0049169	0.0271132	0.0119287	TNF/AGT	2
BP	GO:0015711	organic anion transport	45369	372/18903	0.00495272	0.0272243	0.0119776	TNF/PTGS2/AGT	3
BP	GO:0051346	negative regulation of hydrolase activity	45369	373/18903	0.0049899	0.0272562	0.0119916	TNF/PTGS2/AGT	3
BP	GO:1901653	cellular response to peptide	45369	373/18903	0.0049899	0.0272562	0.0119916	PARP1/TNF/AGT	3
BP	GO:0090130	tissue migration	45369	374/18903	0.00502725	0.0273741	0.0120435	TNF/PTGS2/AGT	3
BP	GO:0006939	smooth muscle contraction	45340	113/18903	0.00509077	0.0276334	0.0121576	PTGS2/AGT	2
BP	GO:0002824	positive regulation of adaptive immune response based on somatic recombination of immune receptors built from immunoglobulin superfamily domains	45340	114/18903	0.00517877	0.0280234	0.0123292	TNF/TFRC	2
BP	GO:0034502	protein localization to chromosome	45340	115/18903	0.00526746	0.0280662	0.012348	BRCA2/ESR1	2
BP	GO:0042303	molting cycle	45340	115/18903	0.00526746	0.0280662	0.012348	TNF/PTGS2	2
BP	GO:0042633	hair cycle	45340	115/18903	0.00526746	0.0280662	0.012348	TNF/PTGS2	2
BP	GO:1904892	regulation of receptor signaling pathway via STAT	45340	115/18903	0.00526746	0.0280662	0.012348	TNF/AGT	2
BP	GO:1990748	cellular detoxification	45340	115/18903	0.00526746	0.0280662	0.012348	PTGS2/DHFR	2
BP	GO:0002832	negative regulation of response to biotic stimulus	45340	116/18903	0.00535686	0.0283685	0.012481	PARP1/USP18	2
BP	GO:0030518	intracellular steroid hormone receptor signaling pathway	45340	116/18903	0.00535686	0.0283685	0.012481	PARP1/ESR1	2
BP	GO:0002708	positive regulation of lymphocyte mediated immunity	45340	119/18903	0.00562925	0.0296303	0.0130362	TNF/TFRC	2
BP	GO:0015718	monocarboxylic acid transport	45340	119/18903	0.00562925	0.0296303	0.0130362	TNF/PTGS2	2
BP	GO:0002821	positive regulation of adaptive immune response	45340	120/18903	0.00572144	0.0300246	0.0132096	TNF/TFRC	2
BP	GO:0031623	receptor internalization	45340	121/18903	0.00581433	0.0304202	0.0133837	TFRC/CXCL8	2
BP	GO:0071900	regulation of protein serine/threonine kinase activity	45369	395/18903	0.00585143	0.0305223	0.0134286	TNF/BLM/AGT	3
BP	GO:0043500	muscle adaptation	45340	122/18903	0.00590791	0.0307247	0.0135176	PARP1/AGT	2
BP	GO:0002224	toll-like receptor signaling pathway	45340	123/18903	0.00600219	0.0310292	0.0136516	TNF/ESR1	2
BP	GO:0022612	gland morphogenesis	45340	123/18903	0.00600219	0.0310292	0.0136516	TNF/ESR1	2
BP	GO:0030099	myeloid cell differentiation	45369	407/18903	0.00635693	0.0327656	0.0144155	PARP1/TNF/TFRC	3
BP	GO:0046683	response to organophosphorus	45340	128/18903	0.00648392	0.0333212	0.01466	PTGS2/HSPA5	2
BP	GO:2000027	regulation of animal organ morphogenesis	45340	129/18903	0.00658233	0.0337271	0.0148386	TNF/AGT	2
BP	GO:0019079	viral genome replication	45340	130/18903	0.00668142	0.0341342	0.0150177	TNF/CXCL8	2
BP	GO:0007127	meiosis I	45340	131/18903	0.00678119	0.0344413	0.0151528	BRCA2/FANCD2	2
BP	GO:0010595	positive regulation of endothelial cell migration	45340	131/18903	0.00678119	0.0344413	0.0151528	PTGS2/AGT	2
BP	GO:0048565	digestive tract development	45340	132/18903	0.00688165	0.0348496	0.0153324	TNF/CXCL8	2
BP	GO:0016032	viral process	45369	421/18903	0.00697906	0.035138	0.0154593	TNF/TFRC/CXCL8	3
BP	GO:0043434	response to peptide hormone	45369	421/18903	0.00697906	0.035138	0.0154593	PARP1/PTGS2/AGT	3
BP	GO:2001235	positive regulation of apoptotic signaling pathway	45340	135/18903	0.00718709	0.0360809	0.0158741	TNF/AGT	2
BP	GO:0006275	regulation of DNA replication	45340	136/18903	0.00729027	0.0363493	0.0159923	BRCA2/BLM	2
BP	GO:0043401	steroid hormone mediated signaling pathway	45340	136/18903	0.00729027	0.0363493	0.0159923	PARP1/ESR1	2
BP	GO:0052548	regulation of endopeptidase activity	45369	428/18903	0.00730335	0.0363493	0.0159923	TNF/PTGS2/AGT	3
BP	GO:0001503	ossification	45369	429/18903	0.0073504	0.036479	0.0160493	TNF/PTGS2/SPP1	3
BP	GO:0061982	meiosis I cell cycle process	45340	137/18903	0.00739411	0.0364874	0.016053	BRCA2/FANCD2	2
BP	GO:1904019	epithelial cell apoptotic process	45340	137/18903	0.00739411	0.0364874	0.016053	TNF/ESR1	2
BP	GO:0030879	mammary gland development	45340	138/18903	0.00749863	0.0368984	0.0162338	BRCA2/ESR1	2
BP	GO:0006869	lipid transport	45369	433/18903	0.00754044	0.0369993	0.0162782	PTGS2/SPP1/AGT	3
BP	GO:0002705	positive regulation of leukocyte mediated immunity	45340	140/18903	0.00770969	0.0377232	0.0165967	TNF/TFRC	2
BP	GO:0007093	mitotic cell cycle checkpoint signaling	45340	141/18903	0.00781623	0.0379426	0.0166932	FANCD2/BLM	2
BP	GO:0034754	cellular hormone metabolic process	45340	141/18903	0.00781623	0.0379426	0.0166932	SPP1/ESR1	2
BP	GO:0045936	negative regulation of phosphate metabolic process	45369	440/18903	0.00788004	0.0379426	0.0166932	PARP1/TNF/AGT	3
BP	GO:0014074	response to purine-containing compound	45340	142/18903	0.00792344	0.0379426	0.0166932	PTGS2/HSPA5	2
BP	GO:0051384	response to glucocorticoid	45340	142/18903	0.00792344	0.0379426	0.0166932	TNF/PTGS2	2
BP	GO:1903900	regulation of viral life cycle	45340	142/18903	0.00792344	0.0379426	0.0166932	TNF/CXCL8	2
BP	GO:0010563	negative regulation of phosphorus metabolic process	45369	441/18903	0.00792929	0.0379426	0.0166932	PARP1/TNF/AGT	3
BP	GO:0048732	gland development	45369	441/18903	0.00792929	0.0379426	0.0166932	TNF/BRCA2/ESR1	3
BP	GO:0055123	digestive system development	45340	143/18903	0.00803131	0.0383252	0.0168616	TNF/CXCL8	2
BP	GO:0010975	regulation of neuron projection development	45369	446/18903	0.00817831	0.0389198	0.0171231	SPP1/HSPA5/AGT	3
BP	GO:0014065	phosphatidylinositol 3-kinase signaling	45340	145/18903	0.00824906	0.0390426	0.0171772	TNF/AGT	2
BP	GO:0031644	regulation of nervous system process	45340	145/18903	0.00824906	0.0390426	0.0171772	TNF/AGT	2
BP	GO:0050804	modulation of chemical synaptic transmission	45369	448/18903	0.00827921	0.0390787	0.0171931	TNF/PTGS2/AGT	3
BP	GO:0002683	negative regulation of immune system process	45369	449/18903	0.00832993	0.0391057	0.0172049	PARP1/USP18/TNF	3
BP	GO:0099177	regulation of trans-synaptic signaling	45369	449/18903	0.00832993	0.0391057	0.0172049	TNF/PTGS2/AGT	3
BP	GO:0050768	negative regulation of neurogenesis	45340	146/18903	0.00835893	0.039136	0.0172183	TNF/SPP1	2
BP	GO:0006865	amino acid transport	45340	147/18903	0.00846947	0.0394409	0.0173524	TNF/AGT	2
BP	GO:0045598	regulation of fat cell differentiation	45340	147/18903	0.00846947	0.0394409	0.0173524	TNF/PTGS2	2
BP	GO:1901987	regulation of cell cycle phase transition	45369	453/18903	0.0085347	0.0396384	0.0174393	BRCA2/FANCD2/BLM	3
BP	GO:0002687	positive regulation of leukocyte migration	45340	148/18903	0.00858067	0.0397456	0.0174865	TNF/CXCL8	2
BP	GO:0016525	negative regulation of angiogenesis	45340	149/18903	0.00869253	0.0401567	0.0176673	TNF/AGT	2
BP	GO:0007612	learning	45340	150/18903	0.00880504	0.0404613	0.0178013	PTGS2/AGT	2
BP	GO:0043535	regulation of blood vessel endothelial cell migration	45340	150/18903	0.00880504	0.0404613	0.0178013	TNF/PTGS2	2
BP	GO:0052547	regulation of peptidase activity	45369	459/18903	0.00884744	0.0405488	0.0178399	TNF/PTGS2/AGT	3
BP	GO:0051961	negative regulation of nervous system development	45340	151/18903	0.00891822	0.0406587	0.0178882	TNF/SPP1	2
BP	GO:2000181	negative regulation of blood vessel morphogenesis	45340	151/18903	0.00891822	0.0406587	0.0178882	TNF/AGT	2
BP	GO:0007043	cell-cell junction assembly	45340	152/18903	0.00903205	0.0407185	0.0179145	TNF/AGT	2
BP	GO:0062013	positive regulation of small molecule metabolic process	45340	152/18903	0.00903205	0.0407185	0.0179145	TNF/PTGS2	2
BP	GO:1901343	negative regulation of vasculature development	45340	152/18903	0.00903205	0.0407185	0.0179145	TNF/AGT	2
BP	GO:0045834	positive regulation of lipid metabolic process	45340	154/18903	0.00926169	0.0407185	0.0179145	TNF/PTGS2	2
BP	GO:0098754	detoxification	45340	154/18903	0.00926169	0.0407185	0.0179145	PTGS2/DHFR	2
BP	GO:0032368	regulation of lipid transport	45340	155/18903	0.00937749	0.0407185	0.0179145	SPP1/AGT	2
BP	GO:1905039	carboxylic acid transmembrane transport	45340	155/18903	0.00937749	0.0407185	0.0179145	TNF/AGT	2
BP	GO:2001236	regulation of extrinsic apoptotic signaling pathway	45340	155/18903	0.00937749	0.0407185	0.0179145	TNF/AGT	2
BP	GO:0001547	antral ovarian follicle growth	45309	10/18903	0.00948385	0.0407185	0.0179145	ESR1	1
BP	GO:0002676	regulation of chronic inflammatory response	45309	10/18903	0.00948385	0.0407185	0.0179145	TNF	1
BP	GO:0003330	regulation of extracellular matrix constituent secretion	45309	10/18903	0.00948385	0.0407185	0.0179145	AGT	1
BP	GO:0009396	folic acid-containing compound biosynthetic process	45309	10/18903	0.00948385	0.0407185	0.0179145	DHFR	1
BP	GO:0014824	artery smooth muscle contraction	45309	10/18903	0.00948385	0.0407185	0.0179145	AGT	1
BP	GO:0033572	transferrin transport	45309	10/18903	0.00948385	0.0407185	0.0179145	TFRC	1
BP	GO:0042368	vitamin D biosynthetic process	45309	10/18903	0.00948385	0.0407185	0.0179145	TNF	1
BP	GO:0048671	negative regulation of collateral sprouting	45309	10/18903	0.00948385	0.0407185	0.0179145	SPP1	1
BP	GO:0060068	vagina development	45309	10/18903	0.00948385	0.0407185	0.0179145	ESR1	1
BP	GO:0060525	prostate glandular acinus development	45309	10/18903	0.00948385	0.0407185	0.0179145	ESR1	1
BP	GO:1903596	regulation of gap junction assembly	45309	10/18903	0.00948385	0.0407185	0.0179145	AGT	1
BP	GO:1904181	positive regulation of membrane depolarization	45309	10/18903	0.00948385	0.0407185	0.0179145	PARP1	1
BP	GO:1905918	regulation of CoA-transferase activity	45309	10/18903	0.00948385	0.0407185	0.0179145	AGT	1
BP	GO:2000121	regulation of removal of superoxide radicals	45309	10/18903	0.00948385	0.0407185	0.0179145	DHFR	1
BP	GO:2000347	positive regulation of hepatocyte proliferation	45309	10/18903	0.00948385	0.0407185	0.0179145	TNF	1
BP	GO:1903825	organic acid transmembrane transport	45340	156/18903	0.00949394	0.0407185	0.0179145	TNF/AGT	2
BP	GO:0010976	positive regulation of neuron projection development	45340	157/18903	0.00961104	0.0411192	0.0180908	HSPA5/AGT	2
BP	GO:0044409	entry into host	45340	158/18903	0.00972879	0.0415207	0.0182674	TFRC/CXCL8	2
BP	GO:0007292	female gamete generation	45340	159/18903	0.0098472	0.041923	0.0184444	PTGS2/BRCA2	2
BP	GO:0000280	nuclear division	45369	481/18903	0.0100521	0.0421224	0.0185322	TNF/BRCA2/FANCD2	3
BP	GO:0050673	epithelial cell proliferation	45369	481/18903	0.0100521	0.0421224	0.0185322	TNF/BRCA2/ESR1	3
BP	GO:0050792	regulation of viral process	45340	162/18903	0.0102063	0.0421224	0.0185322	TNF/CXCL8	2
BP	GO:0001819	positive regulation of cytokine production	45369	486/18903	0.0103387	0.0421224	0.0185322	TNF/PTGS2/AGT	3
BP	GO:0014820	tonic smooth muscle contraction	45309	11/18903	0.0104275	0.0421224	0.0185322	AGT	1
BP	GO:0031642	negative regulation of myelination	45309	11/18903	0.0104275	0.0421224	0.0185322	TNF	1
BP	GO:0033148	positive regulation of intracellular estrogen receptor signaling pathway	45309	11/18903	0.0104275	0.0421224	0.0185322	PARP1	1
BP	GO:0033860	regulation of NAD(P)H oxidase activity	45309	11/18903	0.0104275	0.0421224	0.0185322	AGT	1
BP	GO:0034975	protein folding in endoplasmic reticulum	45309	11/18903	0.0104275	0.0421224	0.0185322	HSPA5	1
BP	GO:0051386	regulation of neurotrophin TRK receptor signaling pathway	45309	11/18903	0.0104275	0.0421224	0.0185322	AGT	1
BP	GO:0070471	uterine smooth muscle contraction	45309	11/18903	0.0104275	0.0421224	0.0185322	AGT	1
BP	GO:0071394	cellular response to testosterone stimulus	45309	11/18903	0.0104275	0.0421224	0.0185322	SPP1	1
BP	GO:0071492	cellular response to UV-A	45309	11/18903	0.0104275	0.0421224	0.0185322	MMP1	1
BP	GO:0071803	positive regulation of podosome assembly	45309	11/18903	0.0104275	0.0421224	0.0185322	TNF	1
BP	GO:0072711	cellular response to hydroxyurea	45309	11/18903	0.0104275	0.0421224	0.0185322	BLM	1
BP	GO:0090657	telomeric loop disassembly	45309	11/18903	0.0104275	0.0421224	0.0185322	BLM	1
BP	GO:0106049	regulation of cellular response to osmotic stress	45309	11/18903	0.0104275	0.0421224	0.0185322	PTGS2	1
BP	GO:1900222	negative regulation of amyloid-beta clearance	45309	11/18903	0.0104275	0.0421224	0.0185322	TNF	1
BP	GO:1901856	negative regulation of cellular respiration	45309	11/18903	0.0104275	0.0421224	0.0185322	TNF	1
BP	GO:1903897	regulation of PERK-mediated unfolded protein response	45309	11/18903	0.0104275	0.0421224	0.0185322	HSPA5	1
BP	GO:1990440	positive regulation of transcription from RNA polymerase II promoter in response to endoplasmic reticulum stress	45309	11/18903	0.0104275	0.0421224	0.0185322	HSPA5	1
BP	GO:2000833	positive regulation of steroid hormone secretion	45309	11/18903	0.0104275	0.0421224	0.0185322	SPP1	1
BP	GO:0006606	protein import into nucleus	45340	165/18903	0.0105712	0.0426035	0.0187438	PTGS2/AGT	2
BP	GO:0001667	ameboidal-type cell migration	45369	492/18903	0.0106889	0.0429782	0.0189087	TNF/PTGS2/AGT	3
BP	GO:0043271	negative regulation of ion transport	45340	167/18903	0.0108176	0.0433954	0.0190922	TNF/PTGS2	2
BP	GO:0019221	cytokine-mediated signaling pathway	45369	496/18903	0.0109262	0.04373	0.0192394	USP18/TNF/CXCL8	3
BP	GO:0051170	import into nucleus	45340	169/18903	0.0110666	0.0437924	0.0192669	PTGS2/AGT	2
BP	GO:0050806	positive regulation of synaptic transmission	45340	170/18903	0.0111921	0.0437924	0.0192669	TNF/PTGS2	2
BP	GO:0000012	single strand break repair	45309	12/18903	0.0113704	0.0437924	0.0192669	PARP1	1
BP	GO:0006983	ER overload response	45309	12/18903	0.0113704	0.0437924	0.0192669	HSPA5	1
BP	GO:0010459	negative regulation of heart rate	45309	12/18903	0.0113704	0.0437924	0.0192669	TNF	1
BP	GO:0010635	regulation of mitochondrial fusion	45309	12/18903	0.0113704	0.0437924	0.0192669	TFRC	1
BP	GO:0030656	regulation of vitamin metabolic process	45309	12/18903	0.0113704	0.0437924	0.0192669	TNF	1
BP	GO:0032782	bile acid secretion	45309	12/18903	0.0113704	0.0437924	0.0192669	TNF	1
BP	GO:0033145	positive regulation of intracellular steroid hormone receptor signaling pathway	45309	12/18903	0.0113704	0.0437924	0.0192669	PARP1	1
BP	GO:0035815	positive regulation of renal sodium excretion	45309	12/18903	0.0113704	0.0437924	0.0192669	AGT	1
BP	GO:0042447	hormone catabolic process	45309	12/18903	0.0113704	0.0437924	0.0192669	SPP1	1
BP	GO:0042756	drinking behavior	45309	12/18903	0.0113704	0.0437924	0.0192669	AGT	1
BP	GO:0051798	positive regulation of hair follicle development	45309	12/18903	0.0113704	0.0437924	0.0192669	TNF	1
BP	GO:0060442	branching involved in prostate gland morphogenesis	45309	12/18903	0.0113704	0.0437924	0.0192669	ESR1	1
BP	GO:0060736	prostate gland growth	45309	12/18903	0.0113704	0.0437924	0.0192669	ESR1	1
BP	GO:0070213	protein auto-ADP-ribosylation	45309	12/18903	0.0113704	0.0437924	0.0192669	PARP1	1
BP	GO:0072710	response to hydroxyurea	45309	12/18903	0.0113704	0.0437924	0.0192669	BLM	1
BP	GO:0007259	receptor signaling pathway via JAK-STAT	45340	172/18903	0.0114449	0.0438848	0.0193076	TNF/AGT	2
BP	GO:1903034	regulation of response to wounding	45340	172/18903	0.0114449	0.0438848	0.0193076	TNF/SPP1	2
BP	GO:0031214	biomineral tissue development	45340	174/18903	0.0117003	0.0447651	0.0196949	PTGS2/SPP1	2
BP	GO:0010634	positive regulation of epithelial cell migration	45340	176/18903	0.0119581	0.0455511	0.0200407	PTGS2/AGT	2
BP	GO:0050680	negative regulation of epithelial cell proliferation	45340	176/18903	0.0119581	0.0455511	0.0200407	TNF/BRCA2	2
BP	GO:0043534	blood vessel endothelial cell migration	45340	177/18903	0.012088	0.0456979	0.0201053	TNF/PTGS2	2
BP	GO:0001659	temperature homeostasis	45340	178/18903	0.0122185	0.0456979	0.0201053	TNF/PTGS2	2
BP	GO:0048015	phosphatidylinositol-mediated signaling	45340	178/18903	0.0122185	0.0456979	0.0201053	TNF/AGT	2
BP	GO:0002863	positive regulation of inflammatory response to antigenic stimulus	45309	13/18903	0.0123124	0.0456979	0.0201053	TNF	1
BP	GO:0007183	SMAD protein complex assembly	45309	13/18903	0.0123124	0.0456979	0.0201053	PARP1	1
BP	GO:0031392	regulation of prostaglandin biosynthetic process	45309	13/18903	0.0123124	0.0456979	0.0201053	PTGS2	1
BP	GO:0032621	interleukin-18 production	45309	13/18903	0.0123124	0.0456979	0.0201053	TNF	1
BP	GO:0032661	regulation of interleukin-18 production	45309	13/18903	0.0123124	0.0456979	0.0201053	TNF	1
BP	GO:0035437	maintenance of protein localization in endoplasmic reticulum	45309	13/18903	0.0123124	0.0456979	0.0201053	HSPA5	1
BP	GO:0042362	fat-soluble vitamin biosynthetic process	45309	13/18903	0.0123124	0.0456979	0.0201053	TNF	1
BP	GO:0071287	cellular response to manganese ion	45309	13/18903	0.0123124	0.0456979	0.0201053	HSPA5	1
BP	GO:1903961	positive regulation of anion transmembrane transport	45309	13/18903	0.0123124	0.0456979	0.0201053	AGT	1
BP	GO:0002706	regulation of lymphocyte mediated immunity	45340	179/18903	0.0123496	0.0457385	0.0201231	TNF/TFRC	2
BP	GO:0035265	organ growth	45340	180/18903	0.0124814	0.0461281	0.0202945	AGT/ESR1	2
BP	GO:0110148	biomineralization	45340	181/18903	0.0126138	0.0465183	0.0204662	PTGS2/SPP1	2
BP	GO:0002822	regulation of adaptive immune response based on somatic recombination of immune receptors built from immunoglobulin superfamily domains	45340	182/18903	0.0127468	0.046602	0.020503	TNF/TFRC	2
BP	GO:0046890	regulation of lipid biosynthetic process	45340	182/18903	0.0127468	0.046602	0.020503	TNF/PTGS2	2
BP	GO:0048017	inositol lipid-mediated signaling	45340	182/18903	0.0127468	0.046602	0.020503	TNF/AGT	2
BP	GO:0044000	movement in host	45340	183/18903	0.0128804	0.046602	0.020503	TFRC/CXCL8	2
BP	GO:0071466	cellular response to xenobiotic stimulus	45340	183/18903	0.0128804	0.046602	0.020503	TFRC/HSPA5	2
BP	GO:0097696	receptor signaling pathway via STAT	45340	183/18903	0.0128804	0.046602	0.020503	TNF/AGT	2
BP	GO:0001833	inner cell mass cell proliferation	45309	14/18903	0.0132535	0.046602	0.020503	BRCA2	1
BP	GO:0001976	nervous system process involved in regulation of systemic arterial blood pressure	45309	14/18903	0.0132535	0.046602	0.020503	AGT	1
BP	GO:0014061	regulation of norepinephrine secretion	45309	14/18903	0.0132535	0.046602	0.020503	AGT	1
BP	GO:0014874	response to stimulus involved in regulation of muscle adaptation	45309	14/18903	0.0132535	0.046602	0.020503	AGT	1
BP	GO:0047484	regulation of response to osmotic stress	45309	14/18903	0.0132535	0.046602	0.020503	PTGS2	1
BP	GO:0048243	norepinephrine secretion	45309	14/18903	0.0132535	0.046602	0.020503	AGT	1
BP	GO:0048681	negative regulation of axon regeneration	45309	14/18903	0.0132535	0.046602	0.020503	SPP1	1
BP	GO:0050930	induction of positive chemotaxis	45309	14/18903	0.0132535	0.046602	0.020503	CXCL8	1
BP	GO:0050966	detection of mechanical stimulus involved in sensory perception of pain	45309	14/18903	0.0132535	0.046602	0.020503	TNF	1
BP	GO:0061043	regulation of vascular wound healing	45309	14/18903	0.0132535	0.046602	0.020503	TNF	1
BP	GO:0070141	response to UV-A	45309	14/18903	0.0132535	0.046602	0.020503	MMP1	1
BP	GO:0070278	extracellular matrix constituent secretion	45309	14/18903	0.0132535	0.046602	0.020503	AGT	1
BP	GO:0071236	cellular response to antibiotic	45309	14/18903	0.0132535	0.046602	0.020503	HSPA5	1
BP	GO:0071801	regulation of podosome assembly	45309	14/18903	0.0132535	0.046602	0.020503	TNF	1
BP	GO:1902969	mitotic DNA replication	45309	14/18903	0.0132535	0.046602	0.020503	BRCA2	1
BP	GO:1903894	regulation of IRE1-mediated unfolded protein response	45309	14/18903	0.0132535	0.046602	0.020503	HSPA5	1
BP	GO:1904044	response to aldosterone	45309	14/18903	0.0132535	0.046602	0.020503	PARP1	1
BP	GO:0043405	regulation of MAP kinase activity	45340	186/18903	0.013285	0.0466181	0.0205101	TNF/AGT	2
BP	GO:0002221	pattern recognition receptor signaling pathway	45340	187/18903	0.013421	0.0469062	0.0206368	TNF/ESR1	2
BP	GO:0002700	regulation of production of molecular mediator of immune response	45340	187/18903	0.013421	0.0469062	0.0206368	TNF/TFRC	2
BP	GO:0010721	negative regulation of cell development	45340	188/18903	0.0135578	0.047194	0.0207635	TNF/SPP1	2
BP	GO:0030308	negative regulation of cell growth	45340	188/18903	0.0135578	0.047194	0.0207635	SPP1/AGT	2
BP	GO:0043123	positive regulation of I-kappaB kinase/NF-kappaB signaling	45340	189/18903	0.0136951	0.0473219	0.0208198	TNF/TFRC	2
BP	GO:0043433	negative regulation of DNA-binding transcription factor activity	45340	190/18903	0.013833	0.0473219	0.0208198	RNF2/ESR1	2
BP	GO:0050777	negative regulation of immune response	45340	190/18903	0.013833	0.0473219	0.0208198	PARP1/USP18	2
BP	GO:0051302	regulation of cell division	45340	190/18903	0.013833	0.0473219	0.0208198	BRCA2/BLM	2
BP	GO:0009755	hormone-mediated signaling pathway	45340	192/18903	0.0141107	0.0473219	0.0208198	PARP1/ESR1	2
BP	GO:0000722	telomere maintenance via recombination	45309	15/18903	0.0141939	0.0473219	0.0208198	BRCA2	1
BP	GO:0001325	formation of extrachromosomal circular DNA	45309	15/18903	0.0141939	0.0473219	0.0208198	BLM	1
BP	GO:0010225	response to UV-C	45309	15/18903	0.0141939	0.0473219	0.0208198	BRCA2	1
BP	GO:0033599	regulation of mammary gland epithelial cell proliferation	45309	15/18903	0.0141939	0.0473219	0.0208198	BRCA2	1
BP	GO:0034116	positive regulation of heterotypic cell-cell adhesion	45309	15/18903	0.0141939	0.0473219	0.0208198	TNF	1
BP	GO:0042559	pteridine-containing compound biosynthetic process	45309	15/18903	0.0141939	0.0473219	0.0208198	DHFR	1
BP	GO:0042976	activation of Janus kinase activity	45309	15/18903	0.0141939	0.0473219	0.0208198	AGT	1
BP	GO:0046655	folic acid metabolic process	45309	15/18903	0.0141939	0.0473219	0.0208198	DHFR	1
BP	GO:0051956	negative regulation of amino acid transport	45309	15/18903	0.0141939	0.0473219	0.0208198	TNF	1
BP	GO:0060354	negative regulation of cell adhesion molecule production	45309	15/18903	0.0141939	0.0473219	0.0208198	CXCL8	1
BP	GO:0070571	negative regulation of neuron projection regeneration	45309	15/18903	0.0141939	0.0473219	0.0208198	SPP1	1
BP	GO:0090656	t-circle formation	45309	15/18903	0.0141939	0.0473219	0.0208198	BLM	1
BP	GO:0090737	telomere maintenance via telomere trimming	45309	15/18903	0.0141939	0.0473219	0.0208198	BLM	1
BP	GO:1900102	negative regulation of endoplasmic reticulum unfolded protein response	45309	15/18903	0.0141939	0.0473219	0.0208198	HSPA5	1
BP	GO:1902563	regulation of neutrophil activation	45309	15/18903	0.0141939	0.0473219	0.0208198	TNF	1
BP	GO:2000345	regulation of hepatocyte proliferation	45309	15/18903	0.0141939	0.0473219	0.0208198	TNF	1
BP	GO:2001279	regulation of unsaturated fatty acid biosynthetic process	45309	15/18903	0.0141939	0.0473219	0.0208198	PTGS2	1
BP	GO:0050731	positive regulation of peptidyl-tyrosine phosphorylation	45340	193/18903	0.0142504	0.0474196	0.0208627	TNF/AGT	2
BP	GO:0140013	meiotic nuclear division	45340	194/18903	0.0143908	0.0477951	0.0210279	BRCA2/FANCD2	2
BP	GO:0002819	regulation of adaptive immune response	45340	198/18903	0.0149583	0.0488598	0.0214964	TNF/TFRC	2
BP	GO:0009746	response to hexose	45340	199/18903	0.0151017	0.0488598	0.0214964	TNF/PTGS2	2
BP	GO:0006544	glycine metabolic process	45309	16/18903	0.0151333	0.0488598	0.0214964	DHFR	1
BP	GO:0006620	post-translational protein targeting to endoplasmic reticulum membrane	45309	16/18903	0.0151333	0.0488598	0.0214964	HSPA5	1
BP	GO:0023035	CD40 signaling pathway	45309	16/18903	0.0151333	0.0488598	0.0214964	FANCD2	1
BP	GO:0034374	low-density lipoprotein particle remodeling	45309	16/18903	0.0151333	0.0488598	0.0214964	AGT	1
BP	GO:0045187	regulation of circadian sleep/wake cycle, sleep	45309	16/18903	0.0151333	0.0488598	0.0214964	PARP1	1
BP	GO:0045986	negative regulation of smooth muscle contraction	45309	16/18903	0.0151333	0.0488598	0.0214964	PTGS2	1
BP	GO:0046325	negative regulation of glucose import	45309	16/18903	0.0151333	0.0488598	0.0214964	TNF	1
BP	GO:0048532	anatomical structure arrangement	45309	16/18903	0.0151333	0.0488598	0.0214964	HSPA5	1
BP	GO:0051044	positive regulation of membrane protein ectodomain proteolysis	45309	16/18903	0.0151333	0.0488598	0.0214964	TNF	1
BP	GO:0071391	cellular response to estrogen stimulus	45309	16/18903	0.0151333	0.0488598	0.0214964	ESR1	1
BP	GO:0090336	positive regulation of brown fat cell differentiation	45309	16/18903	0.0151333	0.0488598	0.0214964	PTGS2	1
BP	GO:1901201	regulation of extracellular matrix assembly	45309	16/18903	0.0151333	0.0488598	0.0214964	AGT	1
BP	GO:2000846	regulation of corticosteroid hormone secretion	45309	16/18903	0.0151333	0.0488598	0.0214964	AGT	1
CC	GO:0000800	lateral element	45340	13/19869	6.01064e-05	0.00450798	0.0027206	BRCA2/BLM	2
CC	GO:1990391	DNA repair complex	45340	22/19869	0.000177149	0.0066431	0.00400917	BRCA2/FANCD2	2
CC	GO:0000781	chromosome, telomeric region	45369	168/19869	0.00044133	0.00888626	0.00536294	PARP1/BRCA2/BLM	3
CC	GO:0000795	synaptonemal complex	45340	40/19869	0.000592417	0.00888626	0.00536294	BRCA2/BLM	2
CC	GO:0099086	synaptonemal structure	45340	40/19869	0.000592417	0.00888626	0.00536294	BRCA2/BLM	2
CC	GO:0000152	nuclear ubiquitin ligase complex	45340	45/19869	0.0007499	0.00937375	0.00565714	RNF2/BRCA2	2
CC	GO:0000791	euchromatin	45340	60/19869	0.00132999	0.0129424	0.00781087	RNF2/ESR1	2
CC	GO:0000228	nuclear chromosome	45369	249/19869	0.00138053	0.0129424	0.00781087	PARP1/BRCA2/BLM	3
CC	GO:0005657	replication fork	45340	65/19869	0.00155874	0.0129895	0.00783929	PARP1/BLM	2
CC	GO:0000793	condensed chromosome	45369	273/19869	0.00179677	0.0134757	0.00813273	BRCA2/FANCD2/BLM	3
CC	GO:0000794	condensed nuclear chromosome	45340	79/19869	0.00229163	0.0156247	0.00942966	BRCA2/BLM	2
CC	GO:0005788	endoplasmic reticulum lumen	45369	312/19869	0.00262706	0.0164191	0.00990908	PTGS2/SPP1/HSPA5	3
CC	GO:0042470	melanosome	45340	110/19869	0.00438562	0.0234944	0.0141791	TFRC/HSPA5	2
CC	GO:0048770	pigment granule	45340	110/19869	0.00438562	0.0234944	0.0141791	TFRC/HSPA5	2
CC	GO:0098687	chromosomal region	45369	388/19869	0.00484865	0.0242432	0.014631	PARP1/BRCA2/BLM	3
CC	GO:0072562	blood microparticle	45340	145/19869	0.00749567	0.0351359	0.0212049	TFRC/AGT	2
CC	GO:0034663	endoplasmic reticulum chaperone complex	45309	11/19869	0.00992274	0.0413448	0.0249519	HSPA5	1
CC	GO:0097550	transcription preinitiation complex	45309	11/19869	0.00992274	0.0413448	0.0249519	ESR1	1
MF	GO:0030331	nuclear estrogen receptor binding	45340	39/18432	0.000653312	0.0412807	0.0262596	PARP1/ESR1	2
MF	GO:0048018	receptor ligand activity	45400	491/18432	0.00113084	0.0412807	0.0262596	TNF/SPP1/CXCL8/AGT	4
MF	GO:0030546	signaling receptor activator activity	45400	498/18432	0.0011918	0.0412807	0.0262596	TNF/SPP1/CXCL8/AGT	4
MF	GO:0050840	extracellular matrix binding	45340	56/18432	0.00134448	0.0412807	0.0262596	SPP1/ELN	2
MF	GO:0005125	cytokine activity	45369	237/18432	0.00148492	0.0412807	0.0262596	TNF/SPP1/CXCL8	3
MF	GO:0003684	damaged DNA binding	45340	71/18432	0.00215078	0.0498265	0.0316958	PARP1/BLM	2
