# Supplementary material for: Identification and validation of ubiquitination-related genes for predicting cervical cancer outcome
Source: Front Genet. 2025 Jul 30;16:1578075. doi: 10.3389/fgene.2025.1578075 (PMC12343280; doi:10.3389/fgene.2025.1578075)
Supplement: Supplementary file 5 [file DataSheet7.csv]

ID	Description	setSize	enrichmentScore	NES	pvalue	p.adjust	qvalue	rank	leading_edge	core_enrichment
hsa05206	MicroRNAs in cancer	167	0.453298321239813	1.7998314397299	3.6214867857562e-08	1.19146915251379e-05	9.30150290236329e-06	4063	tags=38%, list=16%, signal=32%	HMGA2/TGFB2/FSCN1/ITGB3/SHC4/ITGA5/CDK6/TNC/EGFR/TP63/SERPINB5/PTGS2/TNR/IRS1/PLAU/CD44/HOXD10/CDKN1A/ABCC1/NOTCH3/MYC/HMOX1/THBS1/SHC1/MET/DDIT4/VEGFA/TIMP3/GLS/PIM1/CRKL/IGF2BP1/CCND2/CYP1B1/MAP2K1/NOTCH1/PDGFB/DNMT3B/MIR205/PIK3CA/MCL1/CCND1/PDGFA/DICER1/NOTCH2/PAK4/SLC7A1/MMP9/APC2/NRAS/MAPK1/COMMD3-BMI1/EFNA1/RDX/SOS2/BCL2L2/E2F3/BAK1/PIK3R1/FGFR3/MDM2/MARCKS/EP300/STAT3
hsa04657	IL-17 signaling pathway	94	0.535865996117949	2.01105778251342	2.81793835595142e-07	4.63550859554009e-05	3.61882609922182e-05	1469	tags=30%, list=6%, signal=28%	MMP1/MMP13/CSF2/CXCL8/IL1B/S100A7A/S100A7/CXCL5/MMP3/CXCL1/CXCL2/CXCL6/FOSL1/CCL7/FOSB/IL6/MAPK4/DEFB4A/TNFAIP3/PTGS2/TNF/CCL20/FOS/S100A8/CCL2/S100A9/JUN/MAPK6
hsa04668	TNF signaling pathway	112	0.503394512603806	1.91078188526657	5.788645513548e-07	6.34821457985764e-05	4.95589300107267e-05	3598	tags=38%, list=14%, signal=33%	CSF2/BIRC2/IL1B/CXCL5/MMP3/CXCL1/CXCL2/BIRC3/CXCL6/IL6/LIF/TNFAIP3/PTGS2/VEGFC/TNF/CCL20/FOS/SOCS3/CCL2/JUN/JAG1/EDN1/ICAM1/MMP14/JUNB/AKT2/RPS6KA4/MAP2K1/MAP3K5/MAP3K8/PIK3CA/SELE/NOD2/ITCH/MMP9/TAB2/MAPK1/MAPK14/DNM1L/CREB3L3/NFKBIA/CXCL3/DAB2IP
hsa05132	Salmonella infection	248	0.376411392359611	1.60995635750348	9.23181910764545e-07	7.59317121603838e-05	5.92779963754076e-05	6073	tags=45%, list=24%, signal=35%	TUBA3C/CXCL8/BIRC2/IL1B/DYNC2H1/BIRC3/TUBB4A/TUBB2A/IL6/TUBB3/TUBB6/TNF/FOS/AHNAK2/S100A10/MYC/JUN/DYNC1I1/AHNAK/MYL2/TUBA1C/FLNB/WASF3/RHOB/NCKAP1/NLRP3/KLC3/MYL7/ARL8B/CASP4/RAB7B/AKT2/SNX33/MAP2K1/ACTR3/CYTH3/KLC2/TUBB1/FHOD1/PIK3CA/FLNA/ANXA2/TNFRSF10A/ACTR2/TXN/EXOC5/KPNA1/ACBD3/KPNA3/TAB2/MAPK1/MAPK14/RAB7A/NFKBIA/DYNC1I2/ABI1/KPNA4/ARPC2/RAB5C/CASP1/MYD88/CYCS/ACTB/BAK1/TNFRSF1A/KIF5B/MAP2…
hsa04621	NOD-like receptor signaling pathway	176	0.412674517520746	1.67513663343712	1.1577291027096e-06	7.61785749582917e-05	5.94707160128721e-05	4110	tags=30%, list=16%, signal=25%	DEFB103B/DEFA3/DEFB103A/CXCL8/CARD18/BIRC2/IL1B/CXCL1/CXCL2/IFNA1/BIRC3/PANX1/NLRP7/NAMPT/IL6/DEFB4A/TNFAIP3/TNF/MAP1LC3C/CCL2/DEFA1B/JUN/CARD6/OAS3/NLRP3/DEFA1/CASP4/IRGM/MAP1LC3B2/CTSB/MEFV/TXN/NOD2/ITPR2/TICAM1/TAB2/MAPK1/IFI16/MAPK14/DNM1L/MFN2/NFKBIA/CXCL3/NEK7/CASP1/MYD88/MFN1/NFKBIB/ANTXR2/GABARAPL1/OAS2/PKN2
hsa05330	Allograft rejection	35	-0.753850120580143	-1.90897254018448	4.97918604938357e-06	0.000273025368374533	0.000213144104570104	3600	tags=71%, list=14%, signal=61%	CD28/HLA-F/HLA-B/HLA-DPA1/HLA-A/HLA-DQB1/HLA-DOB/HLA-DQA2/GZMB/HLA-DRA/HLA-G/PRF1/CD40LG/IFNG/IL12B/HLA-DMA/HLA-DPB1/HLA-DOA/FASLG/HLA-DMB/HLA-DQA1/HLA-DRB1/IL12A/IL2/HLA-DRB5
hsa05131	Shigellosis	217	0.365891226031581	1.53870201600847	2.19834038960889e-05	0.000904067485226655	0.000705782967190222	6180	tags=44%, list=25%, signal=33%	CSF2/CXCL8/IL1B/ITGA5/EGFR/HK2/ACTN1/TNF/CD44/ITGB1/MAP1LC3C/JUN/WASF1/RRAGC/ACTN4/MYL2/CRKL/NLRP3/MYL7/CASP4/BNIP3/PLCD1/AKT2/PXN/ACTR3/CYTH3/VCL/MALT1/MAP1LC3B2/PIK3CA/BCAR1/ACTR2/CAST/BCL10/CAPN1/ITPR2/GSK3B/UBE2D1/TAB2/MAPK1/MAPK14/CAPN2/NFKBIA/ARPC2/CASP1/MYD88/FBXW11/CYCS/DIAPH1/ACTB/TNFRSF1A/NFKBIB/PIK3R1/MDM2/ROCK2/PIK3R4/HK1/WASL/TAB3/PRKCE/BTRC/VDAC1/TLN1/MAP1LC3B/RIPK2/ARPC5/RAC1/ROCK1…
hsa04080	Neuroactive ligand-receptor interaction	358	-0.477939997980813	-1.45979875451786	1.94663445792689e-05	0.000904067485226655	0.000705782967190222	4599	tags=37%, list=18%, signal=31%	NPW/GHRH/APELA/GRIN2C/P2RX4/F2RL2/AGTR1/HTR2A/P2RY14/DRD4/LPAR6/ADRB1/GRIK5/EDN2/GNRH1/P2RY11/P2RX1/VIPR1/ADRA1A/OXTR/SPX/CHRM5/PTGDR/GRPR/AVPR2/ADORA2A/CHRNA9/UCN/UTS2B/CNR1/ADM2/P2RY13/GRM4/GCGR/GLRB/GHRHR/GRM6/CHRNA6/LYPD6B/P2RY8/CORT/GPHA2/SCT/GRM2/MC4R/TACR3/GABBR2/P2RY10/INSL5/NMUR1/CRHR2/CSH2/GLP1R/CHRM2/TAC4/CHRNA1/CNR2/GALR1/GABRA1/INSL3/SSTR3/CHRNA3/GHRL/ADRB3/EDN3/SSTR5/TSHR/AGT/TACR1/…
hsa04933	AGE-RAGE signaling pathway in diabetic complications	98	0.467395123867847	1.75235626339524	5.35573404047783e-05	0.00165582396173562	0.00129266052363939	3319	tags=35%, list=13%, signal=30%	IL1A/CXCL8/IL1B/SERPINE1/COL4A6/FN1/TGFB2/THBD/F3/TGFBR1/IL6/VEGFC/TNF/EGR1/CCL2/JUN/TGFB1/COL4A1/VEGFA/EDN1/ICAM1/PIM1/PLCD1/AKT2/COL4A5/COL4A2/PIK3CA/CCND1/SELE/STAT5B/SMAD3/NRAS/MAPK1/MAPK14
hsa04514	Cell adhesion molecules	149	-0.547665753346564	-1.62004557862007	5.53618953771788e-05	0.00165582396173562	0.00129266052363939	4550	tags=46%, list=18%, signal=38%	NRXN2/PTPRC/NTNG2/SLITRK4/HLA-C/CD226/CTLA4/ITGB7/CLDN11/ICAM3/CLDN5/NLGN4X/CD28/JAM2/SELL/SPN/HLA-F/CD22/HLA-B/HLA-DPA1/HLA-A/NCAM1/HLA-DQB1/NLGN3/NRCAM/CNTN2/HLA-DOB/HLA-DQA2/SELP/HLA-DRA/SELPLG/CADM1/ICAM2/TIGIT/ITGAL/CADM3/HLA-G/CLDN2/ITGA9/CD40LG/HLA-DMA/PDCD1/HLA-DPB1/MAG/HLA-DOA/CLDN10/CD6/VTCN1/HLA-DMB/ITGA8/CD2/HLA-DQA1/CLDN8/CLDN9/HLA-DRB1/CD8A/VCAM1/SLITRK3/NRXN3/HLA-DRB5/SLITRK2/CD8B/…
hsa04510	Focal adhesion	198	0.365056356460228	1.50817746504712	4.84246439399174e-05	0.00165582396173562	0.00129266052363939	2748	tags=30%, list=11%, signal=27%	BIRC2/SPP1/IBSP/COL4A6/FN1/LAMC2/LAMA3/BIRC3/ITGB3/SHC4/ITGA5/PGF/TNC/EGF/EGFR/VTN/ITGA2/ACTN1/VEGFC/ITGA3/TNR/ITGA6/CAV2/IGF1R/ITGB1/LAMA1/JUN/THBS1/SHC1/MET/COL4A1/VEGFA/ACTN4/MYL2/FLNB/LAMC1/CRKL/ITGB6/LAMB3/MYL7/ITGAV/AKT2/CAV1/CCND2/COL4A5/ITGB4/COL4A2/PXN/MAP2K1/VCL/PDGFB/PIK3CA/BCAR1/FLNA/RASGRF1/CCND1/PDGFA/PAK4/PAK2
hsa05211	Renal cell carcinoma	64	0.527703500364475	1.89139663039576	7.86894091786526e-05	0.00215740130164806	0.00168422945961327	4017	tags=41%, list=16%, signal=34%	TGFB2/SLC2A1/HIF1A/TGFA/CDKN1A/JUN/TGFB1/MET/VEGFA/EPAS1/CRKL/EGLN1/EGLN3/AKT2/MAP2K1/PDGFB/PIK3CA/PAK4/PAK2/PTPN11/NRAS/MAPK1/SOS2/GAB1/PIK3R1/EP300
hsa04970	Salivary secretion	91	-0.58841595276158	-1.68569023128509	9.23662842759769e-05	0.00233757750206126	0.0018248885314444	4384	tags=40%, list=17%, signal=33%	PRH2/ADRB1/CALML6/FXYD2/ATP2B2/SLC12A2/ATP1B2/ADRA1A/CALML4/PRKCB/HTN3/TRPV6/CD38/LYZ/ADCY5/CAMP/ADRB3/HTN1/AMY1B/CST1/ATP1A2/AMY2B/ATP2B3/PLCB4/ATP1A4/CST2/MUC7/AMY1A/ADCY2/PRKCG/STATH/AQP5/CST5/MUC5B/CST4/MUC5AC
hsa04672	Intestinal immune network for IgA production	45	-0.671278136706925	-1.76970777157356	0.000131316631353541	0.00308594083680821	0.00240911714663639	5265	tags=64%, list=21%, signal=51%	ICOS/TNFSF13/TNFSF13B/MAP3K14/AICDA/ITGB7/CD28/HLA-DPA1/HLA-DQB1/HLA-DOB/HLA-DQA2/HLA-DRA/TNFRSF13C/CCR10/TNFRSF17/CD40LG/HLA-DMA/HLA-DPB1/CXCR4/HLA-DOA/CCR9/HLA-DMB/HLA-DQA1/HLA-DRB1/TNFRSF13B/IL2/HLA-DRB5/CCL25/PIGR
hsa04612	Antigen processing and presentation	69	-0.62893105206053	-1.74229057330609	0.000159917283295949	0.00350751908029114	0.00273823278064642	4940	tags=52%, list=20%, signal=42%	CD4/PSME2/CIITA/CTSS/RFXANK/HLA-C/KLRC1/HLA-F/HLA-B/KLRC2/HLA-DPA1/HLA-A/KIR2DL4/HLA-DQB1/HLA-DOB/KLRC4/HLA-DQA2/HLA-DRA/HLA-G/IFNG/HLA-DMA/HLA-DPB1/KIR3DL3/HLA-DOA/KIR3DL2/CD74/HLA-DMB/KLRD1/HLA-DQA1/HLA-DRB1/KLRC3/CD8A/KIR2DL1/KIR2DL3/HLA-DRB5/CD8B
hsa05219	Bladder cancer	41	0.583023141327988	1.9534816137743	0.000190029103205095	0.00390747343465477	0.00305046718302916	3966	tags=44%, list=16%, signal=37%	MMP1/CXCL8/HBEGF/EGF/EGFR/CDKN1A/MYC/THBS1/VEGFA/MAP2K1/CCND1/MMP9/NRAS/MAPK1/E2F3/FGFR3/MDM2/RB1
hsa04630	JAK-STAT signaling pathway	159	0.368639559777862	1.45288519626436	0.000204860364873448	0.00396465059078615	0.00309510396465148	2912	tags=27%, list=12%, signal=24%	CSF2/PRL/IL31RA/LEP/IFNA1/IL20/IFNK/IL24/OSM/IL12RB2/OSMR/IFNL3/EGF/EGFR/IL6/LIF/TSLP/SOCS3/CDKN1A/IFNLR1/SOCS2/MYC/IL11/IFNL1/CNTFR/IL22/IL13RA2/IL4R/PIM1/CNTF/CLCF1/IFNGR1/AKT2/CCND2/IL13RA1/PDGFB/PIK3CA/MCL1/CCND1/PDGFA/PTPN11/CSF3/STAM
hsa05416	Viral myocarditis	57	-0.625486255676284	-1.7000883993121	0.000341461043820672	0.00624114907872228	0.00487230963112538	4242	tags=47%, list=17%, signal=39%	HLA-C/LAMA2/CD28/HLA-F/HLA-B/HLA-DPA1/HLA-A/HLA-DQB1/HLA-DOB/HLA-DQA2/HLA-DRA/ITGAL/HLA-G/PRF1/CD40LG/HLA-DMA/SGCD/HLA-DPB1/SGCA/HLA-DOA/HLA-DMB/HLA-DQA1/HLA-DRB1/MYH7/SGCG/HLA-DRB5/MYH6
hsa04972	Pancreatic secretion	102	-0.554710986187447	-1.59358436780872	0.000446768470459497	0.00773614877795655	0.00603941865884306	3253	tags=30%, list=13%, signal=27%	CTRL/PNLIP/PRKCB/SCT/CD38/CLCA1/ADCY5/CTRB1/SLC4A4/AMY1B/ATP1A2/KCNQ1/AMY2B/ATP2B3/CPB2/PLCB4/ATP1A4/PLA2G10/PLA2G2D/CFTR/AMY1A/ADCY2/CPB1/ATP2A3/PRKCG/CPA1/PLA2G1B/SCTR/PRSS1/PLA2G2A/PRSS2
hsa05310	Asthma	28	-0.715772227423553	-1.74098224158217	0.000581645576958903	0.00911244737235614	0.00711386069062518	3465	tags=61%, list=14%, signal=52%	EPX/HLA-DPA1/HLA-DQB1/HLA-DOB/HLA-DQA2/HLA-DRA/IL13/CD40LG/HLA-DMA/HLA-DPB1/HLA-DOA/FCER1A/HLA-DMB/HLA-DQA1/HLA-DRB1/PRG2/HLA-DRB5
hsa05417	Lipid and atherosclerosis	206	0.334488934564795	1.40746458089678	0.000570799948959962	0.00911244737235614	0.00711386069062518	4113	tags=27%, list=16%, signal=23%	MMP1/LBP/CXCL8/IL1B/OLR1/MMP3/CXCL1/CXCL2/IFNA1/CD36/CAMK2A/LDLR/IL6/TNF/ABCA1/FOS/NCF2/CCL2/JUN/CYP2A7/SOD2/ICAM1/NLRP3/AKT2/MAP3K5/PIK3CA/TNFRSF10A/VLDLR/SELE/NFE2L2/CALML3/GSK3B/MMP9/APOA4/TICAM1/EIF2S1/TAB2/NRAS/MAPK1/MAPK14/NFKBIA/CXCL3/MIB1/CASP1/MYD88/HSPD1/CYP1A1/CYCS/HSPA6/TNFRSF1A/ATF6/PIK3R1/MAP2K4/STAT3/RXRA/ROCK2
hsa05322	Systemic lupus erythematosus	51	-0.622303643520694	-1.67098495209112	0.000706460632431892	0.0105647976395497	0.00824767436906132	3940	tags=47%, list=16%, signal=40%	C9/C1QB/CD28/HLA-DPA1/C1QA/HLA-DQB1/HLA-DOB/HLA-DQA2/HLA-DRA/CD40LG/IFNG/HLA-DMA/HLA-DPB1/HLA-DOA/HLA-DMB/CTSG/HLA-DQA1/ELANE/HLA-DRB1/C7/C8G/C8A/HLA-DRB5/GRIN2A
hsa05210	Colorectal cancer	85	0.428355249897237	1.5884561980914	0.000772267702530576	0.0110467858318504	0.00862395054542154	4121	tags=34%, list=16%, signal=29%	EREG/AREG/TGFB2/TGFA/EGF/TGFBR1/EGFR/FOS/CDKN1A/MYC/JUN/TGFB1/AKT2/MAP2K1/RALB/PIK3CA/CCND1/GSK3B/PMAIP1/SMAD3/APC2/NRAS/MAPK1/SOS2/CYCS/BAK1/PIK3R1/TGFBR2/RALA
hsa05222	Small cell lung cancer	91	0.416971256127216	1.5325979051842	0.00102199209861216	0.0140098083518083	0.0109371084237441	4075	tags=36%, list=16%, signal=31%	BIRC2/COL4A6/FN1/LAMC2/LAMA3/BIRC3/CDK6/PTGS2/ITGA2/ITGA3/ITGA6/ITGB1/CDKN1A/MYC/LAMA1/COL4A1/LAMC1/LAMB3/ITGAV/AKT2/CDKN2B/COL4A5/COL4A2/PIK3CA/CCND1/NFKBIA/CYCS/E2F3/BAK1/LAMB1/PIK3R1/RB1/RXRA
hsa05418	Fluid shear stress and atherosclerosis	136	0.349285611821893	1.38621400297763	0.00138381974041439	0.0182110677838534	0.01421692701731	3018	tags=25%, list=12%, signal=22%	IL1A/IL1B/THBD/ITGB3/DUSP1/TNF/FOS/CAV2/NCF2/CCL2/CTSL/HMOX1/JUN/VEGFA/EDN1/GSTA3/ICAM1/PLAT/SUMO4/ITGAV/AKT2/SDC1/GSTM3/CAV1/MAP3K5/PDGFB/ACVR1/PIK3CA/PDGFA/SELE/TXN/NFE2L2/CALML3/MMP9
hsa00900	Terpenoid backbone biosynthesis	23	0.628248857181099	1.82673637406935	0.00166908975283969	0.0191794261409953	0.0149729002668464	3259	tags=35%, list=13%, signal=30%	HMGCS2/HMGCS1/HMGCR/PCYOX1/ZMPSTE24/PDSS1/IDI1/CHURC1-FNTB
hsa05332	Graft-versus-host disease	38	-0.642827721521094	-1.64539193712452	0.00165569270309436	0.0191794261409953	0.0149729002668464	4242	tags=76%, list=17%, signal=64%	HLA-C/KLRC1/CD28/HLA-F/HLA-B/HLA-DPA1/HLA-A/HLA-DQB1/HLA-DOB/HLA-DQA2/GZMB/HLA-DRA/HLA-G/PRF1/IFNG/HLA-DMA/HLA-DPB1/KIR3DL3/HLA-DOA/FASLG/KIR3DL2/HLA-DMB/KLRD1/HLA-DQA1/HLA-DRB1/KIR2DL1/KIR2DL3/IL2/HLA-DRB5
hsa05212	Pancreatic cancer	75	0.442738341473475	1.61238346198478	0.0016438239778433	0.0191794261409953	0.0149729002668464	4121	tags=35%, list=16%, signal=29%	TGFB2/CDK6/TGFA/EGF/TGFBR1/EGFR/CDKN1A/TGFB1/VEGFA/AKT2/PLD1/MAP2K1/RALB/PIK3CA/CCND1/SMAD3/PLD2/MAPK1/RALBP1/E2F3/BAK1/PIK3R1/RB1/STAT3/TGFBR2/RALA
hsa05323	Rheumatoid arthritis	89	0.402914355297281	1.48450513509812	0.00174888384264395	0.0191794261409953	0.0149729002668464	1792	tags=26%, list=7%, signal=24%	MMP1/IL1A/CSF2/CXCL8/IL1B/CXCL5/MMP3/CXCL1/CXCL2/TGFB2/CXCL6/IL6/TNF/CCL20/FOS/ATP6V0D2/CCL2/CTSL/JUN/IL11/TGFB1/VEGFA/ICAM1
hsa04218	Cellular senescence	154	0.348530570879581	1.35651883173972	0.00169379791721462	0.0191794261409953	0.0149729002668464	5329	tags=35%, list=21%, signal=28%	IL1A/CXCL8/SERPINE1/TGFB2/CDK6/CCNA1/TGFBR1/IL6/RRAS2/CDKN1A/MYC/TGFB1/TRAF3IP2/AKT2/CCND2/CDKN2B/MAP2K1/PIK3CA/CCND1/HUS1/CAPN1/HIPK3/ITPR2/CALML3/HIPK2/SMAD3/NRAS/MAPK1/MAPK14/CAPN2/ZFP36L2/FBXW11/E2F3/PIK3R1/MDM2/RB1/TGFBR2/E2F4/LIN9/RAD50/RASSF5/VDAC2/BTRC/VDAC1/FOXO3/CCNE2/MAPK13/MTOR/CALM1/MAPKAPK2/CALML5/ATR/ITPR3/HIPK4
hsa04973	Carbohydrate digestion and absorption	45	-0.619462655572621	-1.63310528947717	0.0018383076001032	0.0195097806591598	0.0152307998107023	4838	tags=44%, list=19%, signal=36%	G6PC2/PLCB2/LCT/FXYD2/ATP1B2/TAS1R3/PRKCB/SLC5A1/HKDC1/SLC2A2/CACNA1D/AMY1B/ATP1A2/AMY2B/PLCB4/ATP1A4/AMY1A/SI/GNAT3/MGAM2
hsa04974	Protein digestion and absorption	103	-0.528598700273437	-1.52229239198454	0.00200202027057294	0.0205832709068281	0.016068846908546	4273	tags=37%, list=17%, signal=31%	FXYD2/XPNPEP2/COL2A1/ATP1B2/SLC9A3/PGA3/COL6A6/KCNK5/CTRL/KCNE3/MEP1B/DPP4/COL21A1/SLC36A2/CTRB1/COL4A3/COL6A5/COL11A2/COL9A2/COL20A1/COL25A1/ELN/ATP1A2/COL22A1/KCNQ1/COL26A1/CPB2/SLC7A9/ATP1A4/KCNJ13/MEP1A/COL19A1/CPB1/CPA1/PRSS1/COL9A1/PRSS2/SLC3A1
hsa05100	Bacterial invasion of epithelial cells	68	0.438485779943165	1.58768477796351	0.00208243630632215	0.0207612589327269	0.0162077977270368	6150	tags=54%, list=24%, signal=41%	FN1/SHC4/ITGA5/CAV2/ITGB1/WASF1/SHC1/MET/CRKL/CAV1/PXN/ACTR3/VCL/PIK3CA/BCAR1/ACTR2/DNM3/CBL/ARPC2/GAB1/ACTB/PIK3R1/WASL/CLTCL1/ARPC5/RAC1/CTNNB1/ARPC1A/CLTC/WASF2/CD2AP/ARHGAP10/PTK2/CDC42/ACTG1/DOCK1/CRK
hsa05146	Amoebiasis	100	0.391313134576591	1.48411381239525	0.00233958282990065	0.022638904442274	0.0176736288079182	2518	tags=31%, list=10%, signal=28%	CSF2/CXCL8/IL1B/CXCL1/ARG1/CXCL2/COL4A6/FN1/TGFB2/SERPINB4/SERPINB13/LAMC2/LAMA3/SERPINB3/IL6/ACTN1/TNF/LAMA1/TGFB1/COL4A1/GNA15/ACTN4/LAMC1/LAMB3/RAB7B/COL4A5/COL4A2/VCL/SERPINB9/PIK3CA/GNAL
hsa05220	Chronic myeloid leukemia	75	0.431398138116514	1.57108422350578	0.00240865188549898	0.0226413277236904	0.0176755206033609	4112	tags=36%, list=16%, signal=30%	TGFB2/SHC4/CDK6/TGFBR1/CDKN1A/MYC/TGFB1/SHC1/CRKL/AKT2/MAP2K1/PIK3CA/CCND1/PTPN11/STAT5B/SMAD3/CBL/NRAS/MAPK1/NFKBIA/SOS2/E2F3/BAK1/PIK3R1/MDM2/RB1/TGFBR2
hsa04940	Type I diabetes mellitus	41	-0.624356217918279	-1.62240151242684	0.00331625472636857	0.0290186632785251	0.0226541476242525	4242	tags=73%, list=17%, signal=61%	HLA-C/PTPRN2/CD28/HLA-F/HLA-B/HLA-DPA1/ICA1/LTA/HLA-A/HLA-DQB1/HLA-DOB/HLA-DQA2/GZMB/HLA-DRA/GAD2/HLA-G/PRF1/IFNG/IL12B/HLA-DMA/HLA-DPB1/HLA-DOA/FASLG/HLA-DMB/HLA-DQA1/GAD1/HLA-DRB1/IL12A/IL2/HLA-DRB5
hsa04742	Taste transduction	81	-0.542818032305652	-1.53218850290791	0.00327618905925097	0.0290186632785251	0.0226541476242525	5244	tags=38%, list=21%, signal=30%	HTR3D/TAS2R30/ADCY4/PLCB2/HTR3B/CACNA1C/TAS1R3/SCNN1A/TAS2R19/GRM4/KCNK5/GNB3/ASIC2/ENTPD2/GABBR2/TAS2R4/GABRA1/HTR3A/GNG13/P2RX3/GABRA4/HTR3E/PLCB4/GABRA2/P2RX2/GABRA5/PKD1L3/HCN4/TAS1R1/GNAT3/TRPM5
hsa04917	Prolactin signaling pathway	69	0.418079683783977	1.51108409052883	0.00335169970998162	0.0290186632785251	0.0226541476242525	3564	tags=32%, list=14%, signal=27%	CGA/PRL/SHC4/FOS/SOCS3/LHCGR/SOCS2/SHC1/AKT2/TH/CCND2/MAP2K1/PIK3CA/CCND1/GSK3B/STAT5B/NRAS/MAPK1/MAPK14/SOCS5/SOS2/SOCS7
hsa05340	Primary immunodeficiency	36	-0.636852255904749	-1.62468554218408	0.00349176150638996	0.0294561419385204	0.0229956763173859	5265	tags=58%, list=21%, signal=46%	ICOS/CD4/AICDA/CIITA/PTPRC/RFXANK/JAK3/RAG2/TNFRSF13C/CD40LG/IL2RG/LCK/CD79A/AIRE/CD3E/CD19/ZAP70/TNFRSF13B/CD8A/CD3D/CD8B
hsa04975	Fat digestion and absorption	40	-0.613078725200555	-1.58363813820268	0.00581252745811497	0.0442877133946426	0.0345743147281804	3208	tags=35%, list=13%, signal=31%	PNLIP/LIPF/APOB/ABCG5/NPC1L1/PLA2G10/PLA2G2D/MOGAT2/APOA1/PLA2G1B/CLPS/FABP1/PLA2G2A/FABP2
hsa05320	Autoimmune thyroid disease	44	-0.599109359317935	-1.57525319695951	0.00570885574364205	0.0442877133946426	0.0345743147281804	4242	tags=59%, list=17%, signal=49%	HLA-C/CTLA4/CD28/HLA-F/HLA-B/HLA-DPA1/HLA-A/HLA-DQB1/HLA-DOB/HLA-DQA2/GZMB/HLA-DRA/HLA-G/PRF1/CD40LG/TSHR/HLA-DMA/HLA-DPB1/HLA-DOA/FASLG/HLA-DMB/HLA-DQA1/HLA-DRB1/TPO/IL2/HLA-DRB5
hsa04927	Cortisol synthesis and secretion	65	-0.55410638272669	-1.53150839227175	0.00592297686736862	0.0442877133946426	0.0345743147281804	2557	tags=23%, list=10%, signal=21%	CACNA1H/ADCY5/CREB3L4/HSD3B1/AGT/PDE8B/CACNA1D/CYP21A2/CYP17A1/PLCB4/CACNA1F/NR5A1/ADCY2/CREB3L1/NR0B1
hsa04918	Thyroid hormone synthesis	75	-0.530071248520398	-1.47867875892516	0.00561391340952324	0.0442877133946426	0.0345743147281804	4799	tags=35%, list=19%, signal=28%	ADCY4/PLCB2/FXYD2/ATP1B2/SLC5A5/TTR/DUOX2/PRKCB/LRP2/ADCY5/CREB3L4/TSHR/SERPINA7/GPX6/ATP1A2/DUOXA2/PAX8/SLC26A4/PLCB4/ATP1A4/ALB/TPO/ADCY2/CREB3L1/PRKCG/IYD
hsa04620	Toll-like receptor signaling pathway	95	0.36996643953129	1.40534492827899	0.00555930154122505	0.0442877133946426	0.0345743147281804	6335	tags=43%, list=25%, signal=32%	LBP/CXCL8/IL1B/SPP1/IFNA1/IL6/TNF/FOS/JUN/CXCL11/AKT2/MAP2K1/MAP3K8/PIK3CA/TICAM1/TAB2/MAPK1/MAPK14/NFKBIA/MYD88/PIK3R1/MAP2K4/TLR2/CCL3/CXCL10/TOLLIP/RAC1/MAPK13/CCL3L3/MAPK9/TRAF6/MAP3K7/MAPK12/IFNA5/FADD/CHUK/TRAF3/AKT3/IRAK1/CASP8/IFNA13
hsa04935	Growth hormone synthesis, secretion and action	119	-0.491031045428624	-1.4276236828866	0.00653991367208584	0.0478140355136943	0.0373272265728408	2599	tags=21%, list=10%, signal=19%	MAP2K6/GHRHR/PRKCB/CSH2/IRS4/ADCY5/POU1F1/CREB3L4/MRAP2/SSTR3/SHC2/GHRL/SSTR5/CACNA1D/GH1/IGF1/PLCB4/CACNA1F/SSTR2/ADCY2/CREB3L1/PRKCG/SSTR1/IGFALS/SST
hsa04911	Insulin secretion	86	-0.523446258388593	-1.48860387634308	0.00686664776603932	0.0491114590223247	0.0383400927897848	5577	tags=44%, list=22%, signal=35%	KCNN2/ADCY6/VAMP2/ATP1A3/ADCYAP1/INS/KCNN4/KCNMA1/ADCY4/PLCB2/ADCYAP1R1/CACNA1C/FXYD2/KCNMB2/KCNN3/ATP1B2/KCNMB1/SNAP25/KCNJ11/PRKCB/KCNN1/SLC2A2/GLP1R/ADCY5/CREB3L4/KCNU1/CACNA1D/ATP1A2/CAMK2B/PLCB4/GCG/ATP1A4/CACNA1F/PDX1/ADCY2/CREB3L1/PRKCG/ABCC8
