# Supplementary material for: Identification and validation of ubiquitination-related genes for predicting cervical cancer outcome
Source: Front Genet. 2025 Jul 30;16:1578075. doi: 10.3389/fgene.2025.1578075 (PMC12343280; doi:10.3389/fgene.2025.1578075)
Supplement: Supplementary file 6 [file DataSheet8.xlsx]

## Sheet: DE.IC50
Supplementary Table 8: List of drug sensitivity differences between high-risk and low-risk groups
	drug	.y.	group1	group2	n1	n2	statistic	p	p.adj	p.signif
1	ABT737_1910	Score	high	low	68	135	5993	0.000385	0.0063525	***
2	AGI.6780_1634	Score	high	low	68	135	5516	0.0191	0.0663473684210526	*
3	AZD3759_1915	Score	high	low	68	135	3258	0.00075	0.00923611764705882	***
4	AZD4547_1786	Score	high	low	68	135	6403	4.47e-06	0.00029502	****
5	AZD5363_1916	Score	high	low	68	135	5556	0.0145	0.05742	*
6	AZD6482_2169	Score	high	low	68	135	5587	0.0117	0.0472775510204082	*
7	AZD8055_1059	Score	high	low	68	135	5646	0.00754	0.0347190697674419	**
8	Afatinib_1032	Score	high	low	68	135	3560	0.00916	0.040304	**
9	Afuresertib_1912	Score	high	low	68	135	5656	0.00699	0.0329528571428571	**
10	Axitinib_1021	Score	high	low	68	135	5858	0.00133	0.01254	**
11	BI.2536_1086	Score	high	low	68	135	3790	0.043	0.123391304347826	*
12	BMS.754807_2171	Score	high	low	68	135	5682	0.00573	0.0307942105263158	**
13	Camptothecin_1003	Score	high	low	68	135	5542	0.016	0.0609230769230769	*
14	Dactolisib_1057	Score	high	low	68	135	6232	3.25e-05	0.000919285714285714	****
15	Dasatinib_1079	Score	high	low	68	135	3343	0.0016	0.013695	**
16	Doramapimod_1042	Score	high	low	68	135	5678	0.00591	0.0307942105263158	**
17	EPZ004777_1237	Score	high	low	68	135	5498	0.0216	0.07227	*
18	ERK_2440_1713	Score	high	low	68	135	3182	0.000367	0.0063525	***
19	ERK_6604_1714	Score	high	low	68	135	3104	0.00017	0.003366	***
20	Erlotinib_1168	Score	high	low	68	135	3362	0.00189	0.0143930769230769	**
21	Foretinib_2040	Score	high	low	68	135	5969	0.000484	0.00684514285714286	***
22	GNE.317_1926	Score	high	low	68	135	6178	5.86e-05	0.00145035	****
23	GSK1904529A_1093	Score	high	low	68	135	5519	0.0188	0.0663473684210526	*
24	GSK269962A_1192	Score	high	low	68	135	6156	7.41e-05	0.0016302	****
25	Gallibiscoquinazole_1830	Score	high	low	68	135	5414	0.0371	0.113012307692308	*
26	Gefitinib_1010	Score	high	low	68	135	3298	0.00108	0.010692	**
27	Ipatasertib_1924	Score	high	low	68	135	5833	0.00166	0.013695	**
28	Irinotecan_1088	Score	high	low	68	135	5821	0.00184	0.0143930769230769	**
29	JAK_8517_1739	Score	high	low	68	135	5517	0.019	0.0663473684210526	*
30	JQ1_2172	Score	high	low	68	135	5901	0.000909	0.009999	***
31	KRAS..G12C..Inhibitor.12_1855	Score	high	low	68	135	5404	0.0395	0.115014705882353	*
32	LGK974_1598	Score	high	low	68	135	5404	0.0395	0.115014705882353	*
33	Lapatinib_1558	Score	high	low	68	135	3672	0.0202	0.0689586206896552	*
34	Leflunomide_1578	Score	high	low	68	135	5627	0.0087	0.03915	**
35	MG.132_1862	Score	high	low	68	135	3804	0.0468	0.1287	*
36	MK.2206_1053	Score	high	low	68	135	6281	1.88e-05	0.0006204	****
37	Mitoxantrone_1810	Score	high	low	68	135	5485	0.0236	0.0753677419354839	*
38	Navitoclax_1011	Score	high	low	68	135	6893	5.59e-09	1.10682e-06	****
39	Nilotinib_1013	Score	high	low	68	135	5530	0.0174	0.0650037735849057	*
40	Niraparib_1177	Score	high	low	68	135	5888	0.00102	0.0106294736842105	**
41	Nutlin.3a...._1047	Score	high	low	68	135	5681	0.00577	0.0307942105263158	**
42	OF.1_1853	Score	high	low	68	135	5661	0.00673	0.0329528571428571	**
43	Olaparib_1017	Score	high	low	68	135	5496	0.0219	0.07227	*
44	Osimertinib_1919	Score	high	low	68	135	3494	0.00555	0.0307942105263158	**
45	Oxaliplatin_1089	Score	high	low	68	135	5916	0.000793	0.00923611764705882	***
46	Oxaliplatin_1806	Score	high	low	68	135	5656	0.00699	0.0329528571428571	**
47	P22077_1933	Score	high	low	68	135	5616	0.00943	0.04059	**
48	PCI.34051_1621	Score	high	low	68	135	5520	0.0186	0.0663473684210526	*
49	PD0325901_1060	Score	high	low	68	135	3208	0.00047	0.00684514285714286	***
50	PF.4708671_1129	Score	high	low	68	135	6429	3.26e-06	0.00029502	****
51	PRIMA.1MET_1131	Score	high	low	68	135	5768	0.00288	0.019272	**
52	Palbociclib_1054	Score	high	low	68	135	6352	8.23e-06	0.000325908	****
53	Pictilisib_1058	Score	high	low	68	135	5602	0.0105	0.0442340425531915	*
54	Ribociclib_1632	Score	high	low	68	135	5758	0.00312	0.0199277419354839	**
55	SCH772984_1564	Score	high	low	68	135	3515	0.00653	0.0329528571428571	**
56	Sabutoclax_1849	Score	high	low	68	135	5591	0.0113	0.0466125	*
57	Sapitinib_1549	Score	high	low	68	135	3391	0.00241	0.0170421428571429	**
58	Selumetinib_1736	Score	high	low	68	135	2819	7.4e-06	0.000325908	****
59	Sorafenib_1085	Score	high	low	68	135	5921	0.000757	0.00923611764705882	***
60	TAF1_5496_1732	Score	high	low	68	135	5730	0.00392	0.024255	**
61	Talazoparib_1259	Score	high	low	68	135	5684	0.00564	0.0307942105263158	**
62	Teniposide_1809	Score	high	low	68	135	5423	0.0351	0.108591	*
63	Topotecan_1808	Score	high	low	68	135	5491	0.0226	0.0733573770491803	*
64	Tozasertib_1096	Score	high	low	68	135	5766	0.00292	0.019272	**
65	Trametinib_1372	Score	high	low	68	135	3391	0.00241	0.0170421428571429	**
66	Ulixertinib_1908	Score	high	low	68	135	3701	0.0245	0.077	*
67	Ulixertinib_2047	Score	high	low	68	135	3804	0.0468	0.1287	*
68	Uprosertib_2106	Score	high	low	68	135	5409	0.0383	0.1149	*
69	VX.11e_2096	Score	high	low	68	135	3795	0.0443	0.125305714285714	*
70	Venetoclax_1909	Score	high	low	68	135	5552	0.0149	0.0578470588235294	*
71	Vorinostat_1012	Score	high	low	68	135	5696	0.00514	0.0307942105263158	**
72	WEHI.539_1997	Score	high	low	68	135	5835	0.00163	0.013695	**
