# Supplementary material for: Identification and validation of ubiquitination-related genes for predicting cervical cancer outcome
Source: Front Genet. 2025 Jul 30;16:1578075. doi: 10.3389/fgene.2025.1578075 (PMC12343280; doi:10.3389/fgene.2025.1578075)
Supplement: Supplementary file 7 [file DataSheet5.xlsx]

## Sheet: Supplementary Table 4  KEGG_res
ID	Description	GeneRatio	BgRatio	pvalue	p.adjust	qvalue	geneID	Count
hsa04657	IL-17 signaling pathway	45397	94/8292	1.92142e-05	0.00174851	0.00117673	TNF/MMP1/PTGS2/CXCL8	4
hsa04064	NF-kappa B signaling pathway	45397	104/8292	2.8664e-05	0.00174851	0.00117673	PARP1/TNF/PTGS2/CXCL8	4
hsa03460	Fanconi anemia pathway	45366	54/8292	0.000112405	0.00457116	0.00307636	BRCA2/FANCD2/BLM	3
hsa05417	Lipid and atherosclerosis	45397	215/8292	0.00047914	0.0136212	0.00916701	TNF/MMP1/CXCL8/HSPA5	4
hsa05323	Rheumatoid arthritis	45366	93/8292	0.000563634	0.0136212	0.00916701	TNF/MMP1/CXCL8	3
hsa04933	AGE-RAGE signaling pathway in diabetic complications	45366	100/8292	0.000697006	0.0136212	0.00916701	TNF/CXCL8/AGT	3
hsa04620	Toll-like receptor signaling pathway	45366	104/8292	0.000781546	0.0136212	0.00916701	TNF/SPP1/CXCL8	3
hsa01523	Antifolate resistance	45337	30/8292	0.00129042	0.0196789	0.0132438	TNF/DHFR	2
hsa03440	Homologous recombination	45337	41/8292	0.00240472	0.0293376	0.019744	BRCA2/BLM	2
hsa05219	Bladder cancer	45337	41/8292	0.00240472	0.0293376	0.019744	MMP1/CXCL8	2
hsa05144	Malaria	45337	50/8292	0.00355882	0.0394705	0.0265634	TNF/CXCL8	2
hsa05134	Legionellosis	45337	57/8292	0.00460288	0.0467959	0.0314934	TNF/CXCL8	2
