# Supplementary material for: Identification and validation of ubiquitination-related genes for predicting cervical cancer outcome
Source: Front Genet. 2025 Jul 30;16:1578075. doi: 10.3389/fgene.2025.1578075 (PMC12343280; doi:10.3389/fgene.2025.1578075)
Supplement: Supplementary file 8 [file DataSheet2.csv]

	baseMean	log2FoldChange	lfcSE	stat	pvalue	padj	Regulated
HCG22	75.9420483725251	-7.67897529759084	1.55299054428968	-4.94463750975582	7.6285678338288e-07	0.000801427296060665	down
SCGB2A1	42.6574533827909	-6.36554450929205	1.8574684523673	-3.42700006623494	0.000610288921115149	0.0555173890672847	down
MUC21	1763.75031677783	-6.1055473251386	1.05766195126144	-5.77268315065763	7.80190671394667e-09	5.34664667106765e-05	down
AC114291.1	8.12053022574022	-5.83154580358416	1.17750719597435	-4.95245024703119	7.328479714689e-07	0.000801427296060665	down
CRNN	864.699780697859	-5.80850122469951	1.14937823420856	-5.0536029409841	4.33552465504995e-07	0.000783503408838361	down
EDN3	85.1439094016652	-5.59477191601848	1.07977012105037	-5.18144724228526	2.20170866580407e-07	0.000565811605753323	down
FAM3D	46.8982794352115	-5.47619885545238	0.915126509899717	-5.98408940863541	2.17603765839892e-09	3.99394111149042e-05	down
AC022893.2	3.75245577058934	-5.47337371474013	1.73723646021821	-3.15062102372214	0.00162923741678278	NA	down
MAL	1177.16432117555	-5.38290017524386	1.06340973407076	-5.06192486562819	4.1504459934301e-07	0.000783503408838361	down
SPRR2B	6.28945289038434	-5.07902237318048	1.53551898211828	-3.30769103627352	0.000940685282361699	0.0723201812308929	down
SFTA2	6.13339565566167	-5.07664639903019	1.08332683013166	-4.68616326839537	2.78374224092197e-06	0.00204396274039695	down
LINC00906	3.69274917407273	-5.07326628799445	1.55418558656053	-3.26426028645767	0.00109750289766209	NA	down
RNF222	77.3249906404017	-4.97884239902573	1.09341745804453	-4.55346890832517	5.27684735939354e-06	0.00304531981162887	down
SPRR3	7799.31324981797	-4.96701976093149	1.0913502022574	-4.55126113566247	5.33253140807624e-06	0.00304531981162887	down
ENDOU	96.365536528032	-4.96121997173678	0.88662195960174	-5.59564301110397	2.19805572847038e-08	9.48669348348905e-05	down
TBXT	2.45992430171685	-4.83788762626632	1.67709175239025	-2.88468869957246	0.00391800874413436	NA	down
AC103563.7	3.00835144817082	-4.77948026979835	1.73897502603211	-2.74844675642288	0.00598783591154834	NA	down
KRT2	12.4555072512493	-4.76709293589677	1.52186591920971	-3.13240008579223	0.00173383429402561	0.100577079036615	down
KLK12	181.584848673614	-4.6975183934514	1.1960021276525	-3.9276839771779	8.57678071339537e-05	0.0187585143283719	down
CRCT1	502.193659530984	-4.67255673443918	1.09758357257448	-4.25713071076609	2.07067302039697e-05	0.00801619174360592	down
SNORD104	2.1975124838232	-4.66799998534336	1.45481710346966	-3.20865074668866	0.00133359378712998	NA	down
SLURP1	77.3486528349434	-4.65658404522876	0.982889892507939	-4.73764567193487	2.16215427380417e-06	0.00170968191212076	down
PROK1	11.587051152474	-4.63203882533904	0.931000274938606	-4.97533561485199	6.51346892505234e-07	0.000801427296060665	down
LINC02538	2.62166053891182	-4.57467232405474	2.13466923989857	-2.14303566967223	0.0321102342906917	NA	down
CADM3-AS1	31.8294128707647	-4.54514385498739	0.818138189630473	-5.55547206156003	2.76862497694121e-08	9.48669348348905e-05	down
AC044781.1	2.65047162054179	-4.54312356209497	1.61065354660902	-2.82067088335652	0.00479233417141886	NA	down
AC005224.2	2.05892218469226	-4.5398448066752	1.15370796319099	-3.93500344239512	8.31955036881455e-05	NA	down
RDH12	73.9048121574994	-4.43432664985668	0.917908695328155	-4.83090167074993	1.35916119834768e-06	0.00116429146153458	down
ADH1B	29.7613380887475	-4.40748394104261	1.02592573534887	-4.2961042784874	1.73825838547593e-05	0.00747880519366009	down
PCSK2	11.5431179114281	-4.39922558870779	1.35556734726485	-3.24530212208503	0.00117326073641866	0.0813930324793816	down
CNFN	1406.9892613469	-4.36486840329482	0.927037285825766	-4.70840652262091	2.4966081018666e-06	0.00190102836912131	down
OGN	239.167698308014	-4.25113723821247	0.99922640476339	-4.25442844379109	2.09583666943496e-05	0.00801619174360592	down
AC098476.1	5.62715403929056	-4.23665225835974	1.3463242277525	-3.14682910032173	0.00165051401711454	NA	down
LCN6	26.0931202370276	-4.20585873959284	0.916291715408635	-4.5900870529176	4.43061186271793e-06	0.00267908674369465	down
AC027348.1	2.67237929515562	-4.19825392590217	1.22104685773105	-3.43824145594491	0.000585505361045242	NA	down
AC103563.2	14.4627004226721	-4.1893623431559	1.50168008239718	-2.78978351798359	0.00527432946493009	0.17489506366048	down
CRISP3	90.2273459667245	-4.16811377537381	1.11668529598348	-3.73257693135726	0.000189530783071956	0.0292974689411755	down
LCN10	51.5936630414768	-4.15310387885282	0.746732344243308	-5.56170348166895	2.67153938213274e-08	9.48669348348905e-05	down
CCL16	4.16118910884172	-4.1419269890322	1.17218414386475	-3.53351221368346	0.000410077142066528	NA	down
AP004608.1	26.6492673395583	-4.13431930078441	1.19091795991507	-3.47153997163604	0.000517482285240657	0.0509525056606015	down
PGM5P3-AS1	4.22384946727917	-4.12623243335431	1.29015090138796	-3.19825566832164	0.00138261640894984	NA	down
AC053503.5	1.96701786766723	-4.12588036412454	2.048722796177	-2.01387926752395	0.0440222107439527	NA	down
AC005336.3	2.48647590974567	-4.11140618688987	1.37752358338528	-2.98463578880156	0.0028391615417086	NA	down
SBSN	2475.14347444623	-4.10530134437798	1.03843257149901	-3.95336342200037	7.70602577324036e-05	0.0178277817206385	down
SCARA5	106.030812860889	-4.08972705839874	0.984421880294887	-4.15444550782805	3.26077311947001e-05	0.0100057066512215	down
AC074124.1	1.37330401757905	-4.04958063947709	1.66387954107926	-2.4338183982059	0.0149404888284445	NA	down
SNTN	5.11693891746923	-4.0087730626894	1.63447102965697	-2.45264246961338	0.0141811210155847	NA	down
CDH12	8.29573308425313	-4.00242691687501	1.30182565317724	-3.0744723051867	0.00210875299159461	0.110879418808679	down
PPP1R3C	439.9877362618	-3.99724692770876	1.00682780115933	-3.97013960391841	7.18305318755846e-05	0.0173736929980017	down
DCAF12L1	2.27158824263071	-3.9893630312276	1.39401332774991	-2.86178256105117	0.00421265808547315	NA	down
AC118754.2	2.9847620085007	-3.9880339219837	1.83018867251803	-2.17902885197996	0.029329524940345	NA	down
FAM25A	25.4349835060538	-3.98505913586178	1.17980736692366	-3.37772016651566	0.000730894173226944	0.0628721895705972	down
AC011473.3	5.39246247391761	-3.95665373885583	1.39218596936771	-2.84204396963779	0.00448253089219319	NA	down
GSTM5	117.560117686647	-3.94858655133802	0.906631831285868	-4.35522603010505	1.3292968067804e-05	0.00635558443037171	down
KRT24	22.2527413911286	-3.94031908179937	1.08448382906899	-3.63335900101164	0.000279755351278554	0.0369965315815562	down
AC011483.2	2.24452359908363	-3.93308613939437	1.70859796273962	-2.30193774379079	0.0213386833025587	NA	down
LINC01532	2.2242188755762	-3.92591975574003	1.49084954895073	-2.63334402757349	0.00845486588930667	NA	down
GPM6A	12.8247040362391	-3.90718882017552	0.961753328947083	-4.06256854286438	4.85356895318666e-05	0.0136691128915842	down
CASC4P1	2.17593794511003	-3.88129832771486	1.17735745550931	-3.29661846498086	0.000978563359962253	NA	down
DLGAP1-AS5	80.8850982087274	-3.85477699939728	1.79026629453034	-2.15318637857088	0.0313040337649741	0.366294610229996	down
ATP1A2	74.4270427373154	-3.85100004124458	0.962742982784744	-4.00002919793352	6.33346689905261e-05	0.0162762182472028	down
MAG	2.1275893640011	-3.84792296375569	1.35496055192418	-2.83987822249973	0.00451307588387942	NA	down
EPS8L3	35.1512697788394	-3.84319964394158	1.27184189107991	-3.0217589709035	0.00251310568473257	0.122071239467725	down
IGKV2-18	3.54078170496926	-3.84256604857983	1.56583177645117	-2.45400949601923	0.0141273250754391	NA	down
MYRIP	33.3865824780587	-3.82529518759351	0.783680825377927	-4.88119022913285	1.05447461538525e-06	0.000942562765987192	down
ACKR1	302.3254229791	-3.82329212173888	0.758077558460077	-5.04340496440145	4.5731995262709e-07	0.000783503408838361	down
GRIA4	11.7443215373748	-3.80506920106593	1.15176208490896	-3.30369374970934	0.00095420008003631	0.0729271354850056	down
CYP4F22	99.9453393364739	-3.77592658619316	0.90335976804929	-4.17987021311218	2.91675515709288e-05	0.00926386635176085	down
MS4A8	53.3360723324303	-3.77550512645248	1.76644184468387	-2.13735036781139	0.0325695050350679	0.37115731816557	down
WFIKKN2	1.98704870364769	-3.75559963486324	1.58269590287581	-2.37291296959776	0.017648421800522	NA	down
PIGR	1320.7609432906	-3.73887146545609	1.35950247341306	-2.75017628770441	0.00595632108064417	0.186955732972463	down
AC092902.1	1.94832584320171	-3.73789575611471	1.12959931252102	-3.30904570734249	0.000936145528857542	NA	down
GABRG3	9.06929488681405	-3.72847745804578	1.05528856073333	-3.53313548235073	0.000410661964094284	0.0463890072517274	down
TMEM132C	69.3670398653631	-3.71416095652049	1.05953735169083	-3.50545542409936	0.000455826824074471	0.0483058952378714	down
GRIA2	18.177848877937	-3.71210252482993	0.947396774967695	-3.91821317415452	8.92077973958112e-05	0.0189171063940582	down
AL356867.1	10.0814899217751	-3.70984873099333	1.55005112616183	-2.39337184972699	0.0166943120718247	0.288418791499701	down
CCL14	19.02206324743	-3.68539170991948	0.879055427368385	-4.192445203316	2.75963753043207e-05	0.00915086903034723	down
SERTM1	14.9132547989894	-3.67752064183017	1.25731421123947	-2.92490183357177	0.00344564899522426	0.139229016793497	down
RN7SL659P	2.46425672150681	-3.67746794486875	1.53482736210332	-2.39601406364633	0.0165744543609295	NA	down
AP002358.1	13.0799786730324	-3.67390871264586	1.09584520733975	-3.35257998852279	0.000800621028907813	0.0660248551236411	down
DPEP1	150.31083215843	-3.65646889503055	0.853111276273243	-4.28603981300491	1.81886404826599e-05	0.00747880519366009	down
CSMD3	27.9877658599437	-3.63119798397309	1.13657618055305	-3.19485666346286	0.00139900303312637	0.0871839641428603	down
HNF1A	3.41784422835102	-3.62839590697359	1.31699877828883	-2.75504880246582	0.00586833816083326	NA	down
MRGPRE	7.90584692072464	-3.62441743065447	1.07601546509913	-3.36836927368936	0.000756142457914548	0.0634932176245107	down
LMX1A	1.36717636938648	-3.62332510863741	1.15690349570451	-3.13191646674985	0.00173669279826178	NA	down
CCN5	458.29511772472	-3.61695723661555	0.864765239583869	-4.18258860445877	2.88208636941621e-05	0.00926386635176085	down
CCDC178	3.55273922448354	-3.60995032170318	1.09884043063022	-3.28523616448365	0.00101896923743139	NA	down
SDR9C7	90.3053157757506	-3.60803999195374	1.01507866339376	-3.55444373137626	0.000378779553493341	0.0444990219443977	down
C11orf87	9.2639582166586	-3.58909294683254	1.22640731258328	-2.92650974110107	0.00342788770778088	0.139229016793497	down
ADGRD1	114.932354779596	-3.58266615692192	0.837406532953233	-4.27828780399782	1.88336410586769e-05	0.00759217306912428	down
KLK6	98.1955919784616	-3.57962677494213	1.10867211154821	-3.22875152865833	0.00124331868429948	0.0835003745455608	down
CRISP2	3.44263163415494	-3.57081929132034	1.3999387689187	-2.55069676660102	0.0107507818464046	NA	down
LRRTM1	12.4591358381315	-3.56063859162755	1.30085714970968	-2.73714803537207	0.00619743977467944	0.190530005956809	down
PAX2	52.3473110251502	-3.54869104213259	1.64670752516093	-2.1550220594187	0.0311601080366175	0.365405101893648	down
ADGB	2.66935513056137	-3.53139924897243	1.4389201333948	-2.45420101297832	0.0141198027996863	NA	down
KRT78	335.654405044294	-3.51599523835	0.897374772148191	-3.91809013076354	8.92533352898314e-05	0.0189171063940582	down
AC022101.1	20.5775728779315	-3.48538067184247	0.706439693254162	-4.93372711800399	8.06751325296394e-07	0.000801427296060665	down
C7	86.4864261423412	-3.4750166381833	0.809120220799353	-4.29480879213503	1.74843963855289e-05	0.00747880519366009	down
AC026150.3	3.66286039721797	-3.45350726406912	1.11788470728295	-3.08932329207987	0.00200613006963736	NA	down
C4BPB	14.5652040150001	-3.44388909249783	0.943680658262655	-3.64942214545134	0.000262830880411553	0.0355496057261916	down
KLK3	2.09206351417829	-3.44370815820253	1.13906996709212	-3.02326306345676	0.00250064762189919	NA	down
LINC01320	11.7320324077573	-3.43737085065611	1.02054051070689	-3.36818657818413	0.000756643723819501	0.0634932176245107	down
CADM3	57.3932601848437	-3.4257041333749	1.01652494464023	-3.37001482495574	0.000751641397547821	0.0634932176245107	down
GCOM1	86.1474961235875	-3.42274334295055	0.771185489896002	-4.43828804845917	9.06772161377438e-06	0.00478008432455353	down
AL354861.3	3.56582918789459	-3.42266652092821	1.44132526001621	-2.37466629904877	0.0175648218916669	NA	down
AC012085.2	10.3847866628135	-3.41467404088982	0.965860096305346	-3.53537127576943	0.000407202585388149	0.0463890072517274	down
CD300LG	14.1930244220779	-3.41319967806051	1.15635342507331	-2.95169245323428	0.0031603753274349	0.135929197399026	down
AC012485.2	1.56311354360284	-3.40793132616757	1.46219456286593	-2.33069621014591	0.0197693841758234	NA	down
AC091076.1	2.02092877732142	-3.38875123765495	1.5928553263252	-2.12746957093271	0.0333810869961534	NA	down
TACR1	59.2402982851541	-3.38843133143143	0.859209228579509	-3.94366263620488	8.0246526153378e-05	0.0181295421009593	down
RPL37P6	1.57016436283643	-3.37379371085662	1.07957112605307	-3.12512406958425	0.00177730080298668	NA	down
CCDC198	5.35381345907395	-3.36968992902368	1.25467140053073	-2.68571510245494	0.00723747717914142	NA	down
LINC02487	7.13518855101395	-3.36479805423275	1.03214936191608	-3.25999141053224	0.00111415587908252	0.0792592758410297	down
SCEL	773.372436723871	-3.36222957346489	0.85352486748734	-3.93922860544513	8.17440127354035e-05	0.01826712128073	down
PRAC1	5.03908927277115	-3.35755228110316	1.59865406295631	-2.10023691735671	0.0357080053548344	NA	down
FCGBP	2750.43398885121	-3.34923885074247	0.789165434537386	-4.24402628924797	2.19544615075943e-05	0.00801619174360592	down
SPINK7	44.3559965762884	-3.34186335167314	1.11160704013976	-3.00633518050855	0.00264417355991009	0.125995482585694	down
AC005237.1	2.57829317984905	-3.33822767086254	0.991186637415144	-3.36791028536069	0.000757402381072006	NA	down
NRAD1	27.0227229405804	-3.33068030763315	1.23589654216697	-2.69495074546716	0.00703990366985982	0.20299211717903	down
PRSS27	456.41234564463	-3.30815881220866	0.758200685468031	-4.36317043180535	1.28190997700231e-05	0.0062749493374263	down
REG1A	5.89497769034632	-3.30194815986705	1.54580798710722	-2.13606617859843	0.032674020035455	NA	down
AC139769.2	1.44173015109679	-3.29798255245661	1.56218090474097	-2.11113997261633	0.0347602825397215	NA	down
CLEC3B	16.7986158429021	-3.29681095227553	0.737477775934125	-4.47038685077611	7.80782423359383e-06	0.00433840698428258	down
AC004947.2	2.40158951947271	-3.29238320314087	1.1773909905929	-2.79633802997161	0.00516853105154696	NA	down
SERTM2	55.4658764209259	-3.29057840210746	1.13666318470265	-2.89494587877259	0.00379223909670171	0.146886294536907	down
AC021733.4	1.89364650663502	-3.28533709018001	1.21688241755596	-2.6997983065434	0.00693815241958902	NA	down
HID1-AS1	2.43223896942948	-3.28203517451859	1.25097477452863	-2.62358221871842	0.00870104414968352	NA	down
AC008992.1	8.63760835041609	-3.2742489096403	1.32167170341467	-2.47735417288647	0.0132360484941722	0.264965843224622	down
AC005274.1	1.89923363294028	-3.25317485186558	1.24618325303846	-2.61051080885067	0.00904071149082346	NA	down
PROM1	150.103909986785	-3.25246364998459	1.0691377135247	-3.04213723717778	0.00234904769198054	0.11836782230252	down
TRHDE	46.6853868671637	-3.24548090076532	0.853755666617236	-3.80141652660956	0.000143871209019599	0.0247376452449382	down
PLAC9P1	9.16079878458102	-3.23423161545101	1.29306540566752	-2.50121270066876	0.0123768818780871	0.257267347523972	down
AC011504.1	1.85757265996692	-3.23285704029494	1.55071380532572	-2.08475414947111	0.0370916226104702	NA	down
LTF	1265.96364394317	-3.22974328164834	0.955999058916538	-3.37839587970798	0.000729100367340994	0.0628721895705972	down
CYP4F32P	1.82960191348598	-3.22728855055103	1.53851577427999	-2.09766360833146	0.0359348717762176	NA	down
AIRE	17.1617737891197	-3.22230386121245	0.692880366916724	-4.65059195651843	3.30983622528106e-06	0.00226823076518511	down
KIAA1210	7.29912644436526	-3.21444418328647	1.23686689525123	-2.59886022952661	0.00935338489844772	0.232522660371447	down
DEFB124	25.0072970140704	-3.19821805914236	1.06671338205628	-2.99819812232711	0.00271581059736282	0.128161189675689	down
LINC02747	2.69586761630462	-3.19523005461523	1.30118464425516	-2.45563154216616	0.0140637271409788	NA	down
PTGDS	2343.40103799089	-3.19366106638407	0.667399439046742	-4.78523187095517	1.70790048061286e-06	0.0014045090392368	down
AL157931.1	67.0571254149331	-3.19217268273271	1.15396275912058	-2.76627010490827	0.00567015486666301	0.182516590813352	down
ANKFN1	16.6346747602739	-3.18697546903274	0.927898826702	-3.43461525903648	0.000593395662456656	0.0545286562745997	down
HPSE2	334.693097165687	-3.1869580964871	0.84048938831441	-3.79178861838875	0.000149566195235817	0.0247978339342997	down
SCN4A	3.42599480275418	-3.18275712204013	0.951792835591114	-3.34395994908227	0.000825916599565684	NA	down
C1QTNF7	124.280052253422	-3.17146450293057	0.799876401304494	-3.96494320592323	7.34134242723415e-05	0.017550076623431	down
STK19B	3.27327937455405	-3.16146078768526	1.49381283596639	-2.11637007767444	0.0343133448933799	NA	down
ECRG4	19.6563385394565	-3.15612684543185	0.816824435753281	-3.86389866326813	0.000111591531125504	0.021388220760539	down
USH1C	7.84199155815829	-3.14956100573036	0.999386157542975	-3.15149552748826	0.00162436650372948	0.0956886846709869	down
F10	108.200941608104	-3.14303751890418	0.733033881996058	-4.2877111087221	1.80523661748687e-05	0.00747880519366009	down
RFX6	2.25466087606713	-3.14294313317353	1.565600142861	-2.00750054061062	0.0446963931281091	NA	down
ATP1B2	79.1232673575279	-3.14042349579639	0.711338300903388	-4.41481007251838	1.01098711426678e-05	0.00519622102055266	down
VWA3A	42.5892726512553	-3.13970564561267	1.02870784377761	-3.05208681415617	0.00227256363710489	0.116804089538099	down
LINC02253	4.29407718026794	-3.13416750671116	1.41608054119171	-2.2132692424921	0.026879088804831	NA	down
CYP2A7	2.844968954019	-3.11706599008359	1.31985647452079	-2.36167041663778	0.0181928081213415	NA	down
GALNTL6	10.7892833936799	-3.11696142414415	0.886836143837812	-3.51469822898218	0.00044025395938703	0.0476695481675421	down
TMEM100	61.8566601250407	-3.11107736513688	0.844940978837447	-3.68200554009987	0.000231406380855779	0.0335034069296758	down
HNF1A-AS1	2.59953447565954	-3.09866245047785	1.11877850745008	-2.76968356993228	0.00561107754126883	NA	down
NRTN	48.0350376185796	-3.0962542939884	0.828475933632814	-3.73728936266323	0.000186014807338892	0.0289718062430324	down
APOD	693.793831648748	-3.09054794060555	0.714004814293797	-4.32846933064776	1.50149236552572e-05	0.00673403517718913	down
OLFM4	86.6851910566572	-3.08847213236968	0.776343317437142	-3.97822981534164	6.94302478288082e-05	0.0171788021812049	down
TFF3	151.107659169746	-3.08660227392357	1.0468923156754	-2.94834743526823	0.00319477787938586	0.136324829949305	down
PLA2G4F	218.940996353371	-3.07794093257289	0.798045848816484	-3.85684724397417	0.000114858889994346	0.021388220760539	down
KRT1	248.350435505304	-3.07414309298198	0.836748806992239	-3.67391392409896	0.000238863227853558	0.0339881736247861	down
NR0B1	6.19993317848895	-3.06246171124035	1.29155539279386	-2.37114236704606	0.0177331990154138	0.296631461590375	down
ANGPTL7	7.87449252994288	-3.0587617471946	1.23015724068195	-2.4864803018994	0.0129013711670407	0.261577208898608	down
AMBP	7.67727433292264	-3.04962313575342	0.834517663765155	-3.65435420742828	0.00025783012014265	0.0355496057261916	down
PGM5P4	4.8637650978686	-3.0475036002057	0.896318089846977	-3.40002465054117	0.000673797784160774	NA	down
MUC5B	5560.85645446202	-3.04537414889579	1.50400284232583	-2.02484600639873	0.0428831792956871	0.408263773904718	down
ZNF536	14.8265482725592	-3.04301970423149	1.04334367163061	-2.91660340401132	0.00353865405443	0.14126444408743	down
MPPED1	4.00670028053878	-3.03117811523675	1.13865081713243	-2.66207872477575	0.00776597129566886	NA	down
ECEL1P1	7.19282166528698	-3.02822258744949	1.41298436791701	-2.14313948279104	0.0321018999132825	0.369324544105861	down
COL28A1	50.6570769964655	-3.0209729735416	0.770520483488141	-3.92069132265722	8.82953032896395e-05	0.0189171063940582	down
AC073316.1	3.58110595958514	-3.01188866705585	0.930495215130123	-3.23686636758756	0.00120849988807374	NA	down
KCNB2	3.1389431354565	-3.01181989755111	1.30660507919465	-2.30507285292929	0.0211624935865294	NA	down
SLC14A2	2.09871026992041	-3.00661334353219	1.0341624312358	-2.90729314150328	0.00364571377931827	NA	down
SLC25A6	312.936658842657	-2.99788076575061	0.75082748090594	-3.99276910074389	6.5306153744819e-05	0.0165756693190091	down
ADCYAP1R1	48.6317712784887	-2.99367610671867	0.740401249049931	-4.0433158514523	5.27005501047531e-05	0.0142561922316266	down
AC093642.2	14.0429111396562	-2.98940610265713	0.829040374591037	-3.60586310905762	0.000311117120471274	0.0385316679504152	down
KLK13	1815.44891679913	-2.98927250443884	1.10108088578373	-2.71485278060307	0.00663052384639366	0.196989797338161	down
FGB	20.3534866616507	-2.98727336556185	1.0050625292103	-2.97222638267991	0.00295648600723184	0.132096074169572	down
GPR22	7.68034435401419	-2.98542210495412	1.15461074574199	-2.58565245123853	0.00971948798588721	0.237140017664101	down
TDGF1	5.03461947656164	-2.98366934217453	0.980667642700294	-3.04248780347124	0.00234631325438542	NA	down
AP003059.2	1.57794956677555	-2.98296525399963	1.35472961654834	-2.20188974800729	0.0276730973454433	NA	down
F2	1.57632295931853	-2.9809148364988	1.08937548878066	-2.73635203582131	0.0062124526330935	NA	down
ALPG	6.11831520051095	-2.98050937242134	0.96685234929648	-3.08269341703527	0.00205136373920751	0.109542823673681	down
GRM7	11.0316839138908	-2.97934917513968	0.815769906810392	-3.65219303907488	0.000260010308391416	0.0355496057261916	down
LINC01081	2.50456123511949	-2.97841664782873	1.16950413818661	-2.54673459509682	0.0108736097164886	NA	down
CARD18	1.61356436462896	-2.97713327388794	1.45352205834149	-2.04822022259844	0.040538425804872	NA	down
CFTR	112.118824789807	-2.97509810567299	1.02684116976749	-2.89733036935658	0.00376353203428872	0.146265510572669	down
AC020658.5	2.30437842991013	-2.9550514612006	1.45640956444811	-2.02899756588758	0.0424585382391789	NA	down
TPRG1LP1	0.886304350668326	-2.95349750389126	1.50315917020805	-1.96486011756325	0.0494304298465218	NA	down
ART5	10.3363822756918	-2.95096465744811	0.838484338355835	-3.51940343123711	0.000432518461091344	0.0474995757156338	down
ARMC3	10.163298515991	-2.94276671403457	1.43702072963243	-2.04782481793933	0.0405771676482567	0.400020669254659	down
SLC27A6	28.9962305161106	-2.94162523604591	0.853328038307143	-3.44723846398109	0.000566348452803072	0.0538762096739205	down
PIWIL1	22.4504097374429	-2.93687409001441	1.19149915643425	-2.46485620586041	0.0137068246482202	0.268891801472099	down
ALX4	19.837687016805	-2.93386506346899	1.07180738471113	-2.73730625979939	0.00619445949580965	0.190530005956809	down
F11	2.3349637130912	-2.93054087426874	1.22983468880794	-2.38287381299129	0.0171780815247687	NA	down
AC005165.1	5.13338258875919	-2.93046971852372	1.09453813866604	-2.67735733913778	0.00742054460602395	NA	down
ALOX12B	70.2636027783582	-2.9249281635619	0.94847467246308	-3.08382316205259	0.00204359027819803	0.109542823673681	down
MTND1P23	11.5216641614194	-2.9179359315385	0.853779177883876	-3.41767052549901	0.000631595142774953	0.0569515988610099	down
AC002347.1	1.96725365760767	-2.9102867251309	1.02236011477922	-2.84663562580332	0.00441839035998455	NA	down
APOB	26.0643799043042	-2.90181313540343	1.02556980520562	-2.82946428480471	0.00466260037966082	0.165061061731662	down
CAPN14	175.650352398505	-2.90114164752579	0.764421803019526	-3.7952104925135	0.000147518244992805	0.0247978339342997	down
CLIC3	443.560655326137	-2.89894662030429	0.750398581823172	-3.86320908717738	0.00011190714418767	0.021388220760539	down
CDH22	5.02050098025694	-2.89548596486334	0.897724326264387	-3.22536204060777	0.00125813456431441	NA	down
CD8B2	21.4481797092454	-2.89486530055587	1.03319397980543	-2.8018604029236	0.00508088539547613	0.172861182551878	down
CMA1	10.0528799482111	-2.89239932822042	0.891301779758299	-3.24514030366323	0.0011739276819831	0.0813930324793816	down
KRT13	58779.0297199018	-2.89174070220585	0.995272262753653	-2.90547703419884	0.00366693757897038	0.144422547291287	down
KRT4	4173.36678638738	-2.89159493125627	1.10092578857071	-2.62651212395552	0.00862649193204712	0.22392935306939	down
EPHA5	5.64519361983142	-2.88515220079446	0.919686953664827	-3.1371024556753	0.00170626490935151	NA	down
IL5	2.97212977094871	-2.87648066930913	1.08153620107817	-2.65962495424712	0.00782277065399395	NA	down
CEACAM7	250.762430912786	-2.85460852482132	0.953092797708848	-2.99510030049912	0.00274354609504108	0.128161189675689	down
AC069277.1	3.7816828972114	-2.845843259985	1.16292410609034	-2.44714443967672	0.014399312073531	NA	down
SERPINB11	28.7128485929893	-2.84461005888225	1.10754973991453	-2.56838131631159	0.0102174693388775	0.240809375603058	down
LINC01797	1.90234409296598	-2.84454520216892	1.33338729148345	-2.13332256902212	0.0328982740547818	NA	down
NPY5R	1.39717276585495	-2.84390155562971	1.33749433067276	-2.12629054973207	0.0334790744391902	NA	down
AL157996.1	6.42524271275633	-2.84208451522439	0.91430811024901	-3.10845379513297	0.00188069050498272	0.106222846406428	down
XPNPEP2	18.881243277617	-2.84030215101825	0.793523672349274	-3.57935402558233	0.000344444584912883	0.041901989474698	down
ASPA	44.3402714500608	-2.84014217890313	0.786579076324959	-3.61075226177232	0.000305310186352479	0.0380416492195189	down
AC068134.2	1.75169205165642	-2.83996050451269	1.40927180524008	-2.01519713511113	0.0438839975977277	NA	down
LINC01016	5.93767291622695	-2.83736005579803	1.1775308215512	-2.40958453389805	0.0159706957632109	NA	down
NDP	5.09146966378916	-2.83056606685887	0.871135053747391	-3.24928500429701	0.00115695497961569	NA	down
TNXB	519.272753958857	-2.82904332316621	0.679175672543415	-4.16540732763859	3.1079715491708e-05	0.00968133137566703	down
AC108215.1	5.27379639656714	-2.82501128102502	1.39334741306078	-2.02749957013183	0.0426113483649197	NA	down
MUC6	401.473613039821	-2.82382912152427	1.11807193524448	-2.52562382840493	0.0115493072075242	0.249065564221755	down
C16orf89	24.8948602504634	-2.81010193368572	0.851210738604282	-3.30129990875515	0.000962379512832685	0.0731133066376075	down
CYP4F24P	11.1696778128689	-2.80844096726405	1.03090015878118	-2.72426087370521	0.00644455798170564	0.193704192318547	down
PLCXD3	22.6209251552014	-2.80805421289529	1.02788926712656	-2.73186451371861	0.00629770330602478	0.191131982486542	down
AC010976.2	9.97015247992374	-2.80769634250541	0.802819468779239	-3.49729478630453	0.000470002161916992	0.0490496164814794	down
CCL19	390.168979768352	-2.80534385810523	0.800884666599572	-3.5028063029553	0.00046038411618301	0.0485386515108026	down
ASB5	4.70889600159664	-2.8040444902794	1.42823978274283	-1.96328692433875	0.0496128439283937	NA	down
MAB21L4	501.571906084759	-2.80299277602075	0.923139036151386	-3.03637119247667	0.00239444390090393	0.119788745180605	down
PLP1	25.2431053060179	-2.80157149163794	0.935548626851797	-2.99457602868327	0.00274826554002691	0.128161189675689	down
CFD	628.405720757259	-2.80110758589617	0.603451461711357	-4.64181092204562	3.45368832136018e-06	0.00229046381286593	down
NUS1P2	13.7514680321457	-2.79724960443908	1.13705982364079	-2.46007250127129	0.0138908951181881	0.269672249985675	down
AL356311.1	2.1875665240962	-2.79477208770042	1.42280391863784	-1.96427072704163	0.0494987045297878	NA	down
PRSS3	56.409176676425	-2.78775385845933	1.15873276406814	-2.40586435881206	0.0161342539682549	0.285214210948712	down
LINC02599	1.80534731469041	-2.78231238663699	1.11004655302361	-2.50648261467806	0.0121939054158883	NA	down
IGF2-AS	3.80091614247651	-2.78085690251449	0.874785867766342	-3.17890012285529	0.00147835021471383	NA	down
TPTEP1	85.0537537294658	-2.77702062605722	0.600016553649396	-4.62824001965769	3.68786451492914e-06	0.00229753959280085	down
TRAV36DV7	2.19393906382271	-2.7759498009228	1.10510579602322	-2.51193126568713	0.0120072472787699	NA	down
SLC16A12	15.2282345183747	-2.77028831871723	0.797144481990498	-3.47526500064294	0.00051034892399054	0.0509525056606015	down
FGA	10.9797315624356	-2.76883698930602	0.874345215246516	-3.16675489386119	0.00154150185793717	0.0926658967758198	down
PCDHAC1	1.69035975814288	-2.76865783453744	1.3302569098635	-2.08129558584405	0.0374068589548306	NA	down
CNTFR	96.1944900399361	-2.75772060955382	0.865235747403718	-3.18724765802709	0.00143633730059634	0.0881482345162991	down
INSYN1	48.679453284056	-2.7547364119172	0.74574956580507	-3.69391621293583	0.000220826590920375	0.032428384876657	down
KRT222	4.23033720310211	-2.75398069472546	0.923285899085461	-2.98280380698259	0.0028562101991353	NA	down
TARID	3.68017213270637	-2.74804871839073	1.25270853803258	-2.1936856299444	0.0282580176089771	NA	down
HOPX	710.523138114825	-2.74776424892009	0.739076903070033	-3.71783266058812	0.000200939295298154	0.0302253551463045	down
EYA1	70.0226227064966	-2.74310404845098	0.913303864528322	-3.00349550132218	0.00266897494753917	0.126723916735468	down
SEZ6L	4.08410419628753	-2.73813899758899	0.778254318321088	-3.51830877533185	0.000434306698468004	NA	down
CA8	37.6558660756537	-2.73759119063346	0.965414551211471	-2.83566389920074	0.00457305436688998	0.164366127148411	down
COL14A1	1629.43678395415	-2.72435759323427	0.705272913345057	-3.86284166268749	0.000112075654897705	0.021388220760539	down
CA4	14.720900677657	-2.7145347530951	0.979651340208876	-2.77091924614355	0.0055898287977518	0.181550221568687	down
FDCSP	20.7456084774024	-2.71450176422547	0.924866769763439	-2.93501924057644	0.00333527006050231	0.138003895692466	down
UBTFL6	1.77255203218846	-2.7087707850008	1.15996241971402	-2.33522288219357	0.019531780366566	NA	down
LAPTM4A-DT	1.7314899793675	-2.70586154194435	1.2998376414593	-2.08169194031537	0.037370617288275	NA	down
STXBP6	48.9412396461902	-2.6896332362278	0.702113487808734	-3.83076708100571	0.000127744388144874	0.022837364138004	down
RHCG	5780.45121072973	-2.68613763527799	0.960382224937063	-2.79694642979676	0.00515880860640585	0.173017856670633	down
AC133065.2	2.96780661456611	-2.68480143183302	1.05302838947025	-2.54960023744817	0.0107846503466653	NA	down
CROCC2	14.1968399845844	-2.68282116188963	1.00072165334033	-2.68088649119821	0.0073427417884065	0.207208488688551	down
MRGPRF-AS1	7.70798105214718	-2.68241697153909	0.805661626936464	-3.32945852434229	0.000870150229294937	0.0696086325450374	down
KLHL14	23.2391596059002	-2.68069963566078	0.92332658424265	-2.90330602563512	0.0036924562949396	0.144596588509835	down
ANO4	72.2396971384875	-2.6743090153864	0.901284806607791	-2.96721857040043	0.00300507249447447	0.132577865695066	down
AL137140.1	4.97253112274846	-2.67331995692852	1.12372469167398	-2.37898123689545	0.0173605596142734	NA	down
SRD5A2	7.80536990282716	-2.67174387985965	1.01440861697513	-2.63379454309697	0.00844365643404415	0.221352400074792	down
KRTDAP	91.6897160028214	-2.67100453937657	1.06630143689797	-2.50492444908161	0.0122477552108021	0.255811833186477	down
FAM83C-AS1	4.58942652067596	-2.66716340028519	1.17269822856856	-2.27438170819174	0.0229430462723239	NA	down
FMO2	166.274600115086	-2.6653142724416	0.865291646103552	-3.08024962964063	0.00206827165179062	0.109591744559699	down
CALY	3.71685852239359	-2.65532943386834	0.999393343395326	-2.65694128484702	0.00788531752502398	NA	down
NRG2	33.6399581622515	-2.65420840285388	0.693613984380088	-3.82663623085117	0.000129906269168657	0.0229563911255173	down
LINC00484	2.05740695216529	-2.6520244535495	1.21071287381746	-2.1904652299496	0.0284905137900012	NA	down
AC092809.3	3.00270878155975	-2.65036927894848	0.994209846580534	-2.66580469713121	0.00768042971459848	NA	down
PRRG3	64.8160914899149	-2.64940291261291	0.760324091146083	-3.48457051863147	0.000492927551443168	0.0506704876506005	down
MORN5	1.59083458779593	-2.64237090289702	1.16358450862711	-2.2708886920596	0.0231537169724551	NA	down
VWA5B1	3.7657882399682	-2.63526321962187	1.15875396623018	-2.27422153142247	0.0229526702988621	NA	down
RPL23AP25	3.27089753595332	-2.63008864688314	0.873322295132898	-3.0115899497137	0.00259883393294175	NA	down
MMRN1	314.57558180143	-2.62885497756771	0.778137091038342	-3.37839566812035	0.000729100928398918	0.0628721895705972	down
APOA2	3.9910963157336	-2.62849229908896	0.856145428460851	-3.07014697703213	0.00213953453439801	NA	down
FCER2	20.1390763070059	-2.62621759878587	0.776507655764609	-3.38208848205096	0.000719369697851701	0.0628721895705972	down
AC237221.1	2.50277967539004	-2.62397539685405	1.3186795469745	-1.9898506827336	0.0466073864066405	NA	down
LINC01150	3.48929627694403	-2.62145199559028	0.99083260582716	-2.64570622744278	0.00815205790424505	NA	down
ERBB4	7.58160182133492	-2.6212256347754	0.756966758898892	-3.46280150873245	0.000534582599251651	0.0518419040472391	down
KLK7	471.439549915535	-2.62104515682275	1.02867701013136	-2.54797680030591	0.0108349676322224	0.245513552657829	down
AL445183.2	2.77737934111893	-2.61647319066522	1.28514083315518	-2.03594277231193	0.0417561021482461	NA	down
CMTM5	5.42245436355073	-2.61409591336115	0.969808550860978	-2.69547624738965	0.00702880889046944	NA	down
AC040168.1	3.77937625949151	-2.61035775579596	0.827892688954275	-3.15301462450785	0.00161593711004551	NA	down
TRBV30	4.52444280515037	-2.60676657393317	0.968378031536244	-2.69188941615886	0.00710484990259525	NA	down
MYO16	14.1379257711204	-2.59768671932606	0.670334647873192	-3.87520878947237	0.000106533315233215	0.021059792575766	down
PKDCC	571.824904782393	-2.59503853818609	0.795538119675323	-3.26199144202566	0.00110632483442758	0.0789754592742935	down
CD1E	34.2416648890997	-2.57441763628398	0.771131520338928	-3.3384935881657	0.000842339743174629	0.0685972320970256	down
KLK11	963.693178171423	-2.57239236072553	0.862899657891092	-2.98110253863398	0.00287212606676903	0.130926917531496	down
AC022146.2	2.48117783474584	-2.56911010472434	1.0763282912427	-2.38692053867516	0.0169901631040533	NA	down
UPK1A	20.0824527049495	-2.56908914350603	1.23156938178943	-2.08602875444437	0.036976018477864	0.386034728074913	down
GREB1	478.652444456522	-2.56833735662329	0.727579454835144	-3.52997509695381	0.000415598783603643	0.0464363880005831	down
PKD1L2	124.79571491717	-2.56297678410217	0.659735348009084	-3.88485593781899	0.000102390584288467	0.0208420596275901	down
PMP2	6.80759815462261	-2.56108114243933	1.2235315916694	-2.09318758900616	0.0363324122084045	0.385068821171459	down
SULT1C4	213.711620680075	-2.5581639109921	0.678824399162743	-3.76852086363914	0.000164217761424415	0.0267155427102165	down
PGR	393.969996704034	-2.55652324403864	0.798101795319365	-3.20325459613286	0.00135883794498379	0.0871839641428603	down
SNTG2-AS1	4.22952142001997	-2.55590269983305	0.877045557364476	-2.91421885484893	0.0035657982912593	NA	down
HGD	22.4971520826171	-2.55589001121827	0.838536931459322	-3.04803511369524	0.0023034301022334	0.116928936967448	down
LINC02688	6.08333899895443	-2.55468407880877	0.836979349873443	-3.05226655734703	0.00227120314495017	0.116804089538099	down
UNC5D	2.36355945431445	-2.55437889633815	1.09202475071604	-2.33912179615275	0.0193291309399502	NA	down
CLEC10A	142.00113262399	-2.55390077192368	0.630777281018991	-4.04881540406461	5.14775260683547e-05	0.0141110194458574	down
AC007920.2	55.5832935752144	-2.5519542314958	0.826668112441254	-3.08703601008579	0.00202163104919294	0.109375559843046	down
SCN7A	15.8615818824229	-2.54841125862397	0.991299417799368	-2.57077852853107	0.0101470194778288	0.239784567177796	down
AL590226.1	2.64387132123528	-2.54090755987204	0.898123671156322	-2.82912881763896	0.00466749077564145	NA	down
ADAMTS19	12.4358631773001	-2.53801960033163	1.23164690083171	-2.06067144618944	0.039334395511205	0.395709119934776	down
FYB2	13.5765239449756	-2.53584159503624	0.947279953428457	-2.67697166593504	0.00742909172431885	0.208939393652902	down
AC005725.1	3.65138506197763	-2.53394248765763	1.00495271745865	-2.52145443625002	0.0116870810058158	NA	down
GPIHBP1	19.4518657685457	-2.53073791134632	0.750621502491899	-3.3715233349229	0.00074753705652099	0.0634932176245107	down
CARD11-AS1	2.63591701504565	-2.52832051858701	1.21064494266141	-2.08840794645281	0.0367610512829797	NA	down
DKK4	6.54594906800659	-2.52525334389812	0.931558052373479	-2.71078473044608	0.00671241895941333	0.198276754865774	down
AC021683.1	15.1174078717418	-2.52488074893295	0.746182595949593	-3.38373042019264	0.000715081767161081	0.0628721895705972	down
RXRG	11.163037322897	-2.52303162951176	1.00843458601263	-2.50192889504899	0.012351872968565	0.257026474049319	down
FGF10	97.6823198149837	-2.51621586469558	0.972102822896959	-2.58842563299736	0.00964157633076046	0.237140017664101	down
TRHDE-AS1	32.932852964185	-2.51435734511449	0.938117459590023	-2.68021591476755	0.00735746859004047	0.207208488688551	down
AC009312.1	2.75500521946043	-2.51255754462673	1.16895941437599	-2.1493967315948	0.0316029643198436	NA	down
F7	10.6102985167526	-2.51219894774742	0.784931933655656	-3.20053095055946	0.00137174635950732	0.0871839641428603	down
CD1B	7.0705605152621	-2.49957734014489	0.826077080229703	-3.02584032406498	0.0024794320218525	0.121948906548482	down
ABCA8	218.166350722608	-2.49775325631477	0.739344689931087	-3.37833393589068	0.000729264638259079	0.0628721895705972	down
SELE	374.87241218151	-2.49717128553418	0.848238947508125	-2.94394792041809	0.00324054524626775	0.137352807712157	down
AC072054.1	2.7558131836829	-2.49522724201633	1.14506906164861	-2.17910633130182	0.0293237700387107	NA	down
CLEC4F	14.8911238125586	-2.49148404582088	0.800612628787653	-3.1119719527703	0.00185842154470843	0.105856615758812	down
PAMR1	699.032656312176	-2.48661197233866	0.590119502866648	-4.21374308129005	2.51172987248198e-05	0.00875231431328083	down
LINC01352	2.24691733988991	-2.48583969826209	1.23114158130268	-2.01913389655137	0.0434733046026246	NA	down
AC108734.4	9.20922319207062	-2.48123521608143	0.813727158045448	-3.04922256993523	0.00229434433715404	0.116928936967448	down
MEOX2	29.1629434913787	-2.48101505408615	0.919125551373168	-2.69932116496982	0.00694810876990529	0.201743909809815	down
SMTNL2	9.1885065359449	-2.47969168046524	0.865643549256875	-2.86456438402847	0.0041758325486373	0.154686380842224	down
SCN2B	11.3375048888741	-2.47906162331662	0.887523213685574	-2.79323581072538	0.00521836355413677	0.174162883619315	down
LINC00639	8.30871790743784	-2.4664726451574	0.679316275805384	-3.63081635609747	0.000282526166559868	0.0369965315815562	down
TNXA	16.3568125476303	-2.46233471053831	1.1090988701012	-2.22012191781752	0.0264104927668645	0.347022611350431	down
ACY3	42.6109866614463	-2.4622105822827	0.60955102461567	-4.03938387903647	5.35917920218813e-05	0.0143090084698423	down
C2orf91	3.08964640823547	-2.46027759695985	1.23487097228942	-1.99233575990418	0.0463342306158176	NA	down
SLC6A3	5.99438750359449	-2.45251751843847	0.941029193141555	-2.60620768868065	0.0091550930419026	NA	down
LRRTM4	9.57355850184797	-2.45018399101181	0.767200813910703	-3.19366709026588	0.00140478014906022	0.0871839641428603	down
AC107983.1	5.40953050760403	-2.45003056017839	0.838265103408648	-2.92273953695054	0.00346966625200672	NA	down
SPRR1A	2885.34629250428	-2.44904700497624	1.03456034219715	-2.36723456823705	0.0179215701458613	0.298391052887255	down
CNTFR-AS1	4.63823632606278	-2.44698861347128	0.91662212292662	-2.66957184674799	0.00759480227133301	NA	down
SEMA3G	147.969215019957	-2.44557271361763	0.693677223448558	-3.52551969554323	0.00042265274745293	0.0469396216042412	down
SORCS1	17.4938212857869	-2.4353959832388	0.851316220769963	-2.86074190039059	0.00422650980302885	0.155721890753531	down
PRDM16-DT	14.6349476492484	-2.43535160175534	0.733886876395344	-3.31842914771434	0.00090525285244277	0.071306871238969	down
IGKV2-26	15.725904498922	-2.43117213530943	1.10042511025474	-2.20930267098925	0.0271535955423669	0.350000483232302	down
DNASE1L3	231.985626205133	-2.42654703721944	0.656420563103292	-3.69663470892457	0.000218476353767601	0.0323140673173245	down
HLA-DQB2	150.420545751377	-2.42532296240019	0.886012234929811	-2.73734703290223	0.00619369171217905	0.190530005956809	down
ABCG2	93.3504361461498	-2.42486055468212	0.546339466047604	-4.43837706293551	9.06397307911147e-06	0.00478008432455353	down
AC092071.1	2.66982426901243	-2.42286204541653	1.18903612749837	-2.03766899035611	0.0415830473785877	NA	down
AP000547.3	34.069182021986	-2.41752439306007	0.628432765980558	-3.84691016116569	0.000119616805170716	0.0217628486504844	down
AC019257.1	2.69353787787902	-2.41144498380197	0.976237440190961	-2.47014187791269	0.0135059474308647	NA	down
AC108718.1	3.56462659369244	-2.41005278865358	0.971615068100672	-2.48046049076286	0.0131212804278611	NA	down
AC104248.1	1.70469378069335	-2.4088718916145	1.1520812914989	-2.09088708356724	0.0365381872246001	NA	down
CADPS	77.7329321871991	-2.40834650451157	0.808868999071235	-2.97742465995964	0.002906810768142	0.131373687995235	down
FAM92B	7.79455467681988	-2.40392451828976	0.764293835075856	-3.14528837989537	0.00165923186255308	0.0971856064450963	down
AL160408.3	7.99733451925977	-2.40380694678574	1.19542794649701	-2.01083382217195	0.0443430123300982	0.412510402938683	down
KLHL33	9.73236444424325	-2.40046273219299	0.73981469079613	-3.24468108305581	0.00117582229906009	0.0813930324793816	down
AC079793.1	3.08671541358112	-2.39635641481611	0.900864237134153	-2.66006387648315	0.00781258332392945	NA	down
VIT	9.51189524220611	-2.39543264931418	0.92678028361037	-2.58468235856563	0.00974687462362172	0.237140017664101	down
SLC44A5	34.9041504298142	-2.39454129168955	0.927233597392502	-2.58245742866016	0.00980994642685287	0.237140017664101	down
TMEM215	35.4655798286089	-2.38679440525754	1.02603710874816	-2.32622620069716	0.0200064866284917	0.309025814121082	down
C22orf31	3.74105105937399	-2.38340041394985	0.920368595976073	-2.58961510026556	0.00960832959577909	NA	down
AC011503.1	7.62297941021744	-2.38216374659529	1.05092076969913	-2.26673962041619	0.0234061365447319	0.330499149191719	down
LCNL1	81.6279075230023	-2.38209464205142	0.652272698574096	-3.65199194640341	0.000260214047442414	0.0355496057261916	down
PLK5	29.9536118240076	-2.37991952009518	0.838567913949626	-2.83807605860549	0.0045386366188997	0.163701456575366	down
LEXM	20.6834041156692	-2.37558756307347	0.849040345903177	-2.79796781688438	0.00514252363573268	0.173017856670633	down
SPINK5	4101.81875694763	-2.37041351240224	0.98743738038585	-2.40057097238508	0.0163695160478182	0.28595541708312	down
AL021408.1	2.0495464115208	-2.37022433649039	1.19420709227348	-1.98476826324826	0.0471702599860869	NA	down
COX4I2	13.8501889089445	-2.36918997518003	0.472067339180994	-5.01875427198674	5.20076228584217e-07	0.000801427296060665	down
SELP	165.266122597823	-2.36580604818581	0.64820569819848	-3.64977669088834	0.000262468384736208	0.0355496057261916	down
BX842568.2	1.64449860952652	-2.36468265757538	1.0794126247009	-2.19071243328344	0.0284726087873	NA	down
SPDEF	102.045853193882	-2.36466047733018	0.993051659962539	-2.38120590566192	0.0172560634651942	0.293438716940387	down
AC068987.2	2.30628276518083	-2.36007207889949	0.956382026290596	-2.46770852444103	0.0135980994591421	NA	down
CABCOCO1	9.35878642139208	-2.35474398932314	0.761436545635415	-3.09250193311659	0.00198476940997852	0.109103941977937	down
GGT2	5.79426403608289	-2.35443858881299	1.07072788779854	-2.19891404309438	0.0278840348809165	NA	down
CPB2	1.81269714516552	-2.34653463377482	0.944908329608591	-2.48334633132806	0.0130154477156737	NA	down
CFAP221	6.51391912619703	-2.34556752973573	0.795188748843637	-2.94969909112353	0.00318083560135077	0.136239164850355	down
AC004080.2	9.03768414237373	-2.34519749356307	0.817163086617188	-2.86992588379326	0.00410568022084127	0.153470326655047	down
AOC1	74.3245731223233	-2.34138160467759	0.59230457011723	-3.95300276716449	7.71765442451885e-05	0.0178277817206385	down
SLC34A2	533.85769748888	-2.34051601418737	1.13214320398363	-2.06733212366765	0.0387028692846873	0.392875428489736	down
SFRP1	2572.1391766503	-2.33871757087868	0.705548737847379	-3.31474984706809	0.000917251684445627	0.0717025755913218	down
CD1C	47.0536221424011	-2.33787670293658	0.396990300433199	-5.88900207482518	3.88534569919784e-09	3.99394111149042e-05	down
LINC01374	1.77351333100106	-2.33473905913998	1.08309908691203	-2.15560984895339	0.0311141428536329	NA	down
KLK10	1120.56891266864	-2.33339521120599	0.881297741082113	-2.64768091694063	0.00810459812312241	0.217721054855655	down
LINC00930	4.6791376855468	-2.33173553702096	0.914023457812456	-2.55106749951641	0.0107393524262175	NA	down
TRAV2	2.67385899852738	-2.32143706258917	0.869767354258963	-2.66903218570099	0.00760701603330516	NA	down
SOX17	104.826793282757	-2.31766023059006	0.59004722237915	-3.92792329611338	8.56825270984134e-05	0.0187585143283719	down
FXYD1	46.4708345420263	-2.31678353071487	0.622690518269143	-3.72060190856077	0.000198748520621052	0.0302253551463045	down
LINC02572	1.65352848648925	-2.31602447107371	1.07452528432277	-2.15539318140233	0.0311310794952771	NA	down
SAA2	94.5848558092451	-2.31489023168521	0.837509908350186	-2.7640153371383	0.00570948555876216	0.183408302504049	down
AP001528.2	14.7037795479573	-2.31224028187714	0.716322199770052	-3.22793329959535	0.00124688044094981	0.0835003745455608	down
CGNL1	303.210928966486	-2.31153396039966	0.61689296731829	-3.74705837618507	0.000178920458772979	0.0282567164067091	down
ADAM33	1742.11537750129	-2.30999527493511	0.651940028339917	-3.54326345142086	0.000395207680274109	0.0456464870716595	down
MLC1	23.3620751077409	-2.30626882647518	0.807591789315533	-2.85573585193311	0.00429372192037319	0.157352279787794	down
FAM107A	176.113521934219	-2.30332805854275	0.819399723367312	-2.81099443026079	0.00493886408580821	0.169512699065327	down
UBXN10	29.6111807029547	-2.29777976595403	0.626200682701113	-3.6693983724875	0.000243121964042264	0.0342352360188007	down
AL021368.3	3.47322424506817	-2.29606865166594	1.09694259848579	-2.09315296428036	0.0363355019757313	NA	down
SHISA6	46.8009808800439	-2.29605049323026	0.817586741084586	-2.808326478221	0.00497997119948842	0.170638713150471	down
KCNE1B	2.76594072049692	-2.29381132674891	1.12380902208966	-2.04110421046781	0.0412404699745344	NA	down
SERPINA6	5.73572574602253	-2.28752452009354	0.793892249434756	-2.88140427334092	0.00395907474973368	NA	down
MYZAP	43.616269744633	-2.28371839140433	0.631381992872485	-3.61701539984457	0.000298019579291191	0.0373596617722415	down
AL137786.1	3.09256617297633	-2.28132546443298	0.996354734360481	-2.28967192683363	0.0220403419731001	NA	down
DRD2	10.1028758484966	-2.27025234921354	0.892680960252129	-2.54318446376669	0.0109847220714716	0.245797136208955	down
HSPB6	60.2898984906403	-2.26728509719645	0.706305620048305	-3.21006237645594	0.00132706171100587	0.0871663313628422	down
CFAP46	17.7274763904515	-2.26672845590415	0.841073243531389	-2.69504287924664	0.00703795733822893	0.20299211717903	down
ARHGAP40	99.2301522097234	-2.26495930422685	0.871147518148846	-2.59997217123433	0.0093231320693238	0.232522660371447	down
RNVU1-27	2.78603794726299	-2.26429517030933	0.958522793571501	-2.36227577006537	0.0181631254702824	NA	down
CXCL12	1448.3126775463	-2.26303160544473	0.771066433854944	-2.93493725842884	0.00333615137697143	0.138003895692466	down
TCEAL5	12.8471533244809	-2.26148992422459	1.03443658801802	-2.18620450051714	0.0288006471581903	0.357992551561408	down
LRRC74B	3.87870805842469	-2.25464843512688	1.12187439475834	-2.00971556678816	0.0444613014372956	NA	down
AL158055.1	5.92658574761003	-2.25244297471196	0.968452617198215	-2.32581639484686	0.0200283476377545	NA	down
FCER1A	43.1335955030689	-2.25091296468496	0.580376081327633	-3.87836962463358	0.000105158858193593	0.021059792575766	down
HOTTIP	65.4136252207304	-2.24980848483565	0.797344230915934	-2.82162759521221	0.00477806259847871	0.167346148146719	down
PTH1R	81.0708321981429	-2.24977344116848	0.644405264119295	-3.49124001065266	0.000480784140040975	0.0498207059174745	down
SHH	29.3791117715667	-2.2459208218951	0.935713872405005	-2.40022178587836	0.0163851409114143	0.28595541708312	down
SLC5A1	121.287627300285	-2.24578949490071	0.778783013712706	-2.88371658774929	0.00393012281105675	0.148436225723842	down
PDE6B	79.5055346986319	-2.23714316436033	0.644419998174446	-3.47156073786948	0.000517442261961288	0.0509525056606015	down
EMCN	226.639488840334	-2.23681496545338	0.617438675428275	-3.62273219101776	0.000291507590386487	0.0373596617722415	down
C10orf99	374.414067770989	-2.235545533205	0.928319572714519	-2.40816373898915	0.0160329884192138	0.284819967020772	down
AC073636.1	4.4996446661202	-2.23375366804612	0.912668644660948	-2.4474968885076	0.0143852367253984	NA	down
AC138466.1	3.03519817602783	-2.23292311975105	1.05815215456216	-2.11020986927441	0.0348402828218486	NA	down
ST7-AS1	1.97944157269325	-2.23282688268129	1.01990133001714	-2.1892577418678	0.028578111926909	NA	down
HIF3A	98.0182697110258	-2.22845069091085	0.738647136527677	-3.01693539541306	0.00255344225646841	0.122941965692586	down
SENCR	16.2337163531338	-2.22640991139029	0.713225853627407	-3.1216057298918	0.00179867647586016	0.103293267226841	down
IL12A-AS1	3.19448417043366	-2.22251355192136	1.09325715054817	-2.03292843848033	0.0420597534024763	NA	down
MTRNR2L12	3.90483027262277	-2.22107203392825	1.08861129823752	-2.04028016016755	0.0413224297030799	NA	down
AC022905.1	3.39101972167881	-2.22027390037024	1.01609247977363	-2.18511006091186	0.0288807777496282	NA	down
PBX2P1	1.86747903628527	-2.21703722750015	0.897424543723539	-2.47044416492261	0.0134945383250643	NA	down
DSG1	83.4145745281431	-2.2164059960756	0.881948823742133	-2.51307778457182	0.0119682943088992	0.252980173864484	down
RSPO1	57.7076719268491	-2.2159657389263	0.805276909824878	-2.75180588427428	0.00592676406426709	0.18659776783655	down
CLDN5	349.799992483666	-2.21429807911445	0.79509158943979	-2.78495975623967	0.0053534366919544	0.176098087919825	down
DUSP26	15.2158354651926	-2.21166168322085	0.904249778733677	-2.44585261200515	0.0144510062311576	0.275392083262194	down
CHRDL1	86.3301456741573	-2.20786182432807	1.03093227819736	-2.14161673954824	0.032224335584701	0.369905145329909	down
ADCY5	157.955199061058	-2.20709400868194	0.742716273077043	-2.97165161002604	0.00296202588609235	0.132096074169572	down
AL079338.1	6.97430032522428	-2.20352028384338	0.893598741964782	-2.46589456806803	0.0136671556125027	0.26836967739966	down
MYOZ1	3.51809660484794	-2.2033240103103	0.951949909262876	-2.31453775967729	0.0206382424886617	NA	down
ERICH4	2.76567346083166	-2.20297000629449	1.04885565732772	-2.10035574571552	0.0356975588610599	NA	down
EMX2	172.293375036674	-2.201174064634	0.847286799559791	-2.59790907373705	0.00937933265961299	0.232886111291043	down
AL590235.2	2.85698304905877	-2.19626466563018	0.967979406785511	-2.26891672512289	0.0232733904406604	NA	down
PRR29-AS1	1.84686040177951	-2.19328975633928	1.02406914503627	-2.14173990786687	0.0322144174239838	NA	down
WNT16	31.6278903684793	-2.19155417108701	0.834726985569108	-2.62547420770497	0.0086528364244321	0.224047435831108	down
AC011767.1	8.07920753902483	-2.19114537611379	0.802697806007641	-2.72972637985874	0.00633869119739844	0.19164287106958	down
LINC02593	68.6629896827384	-2.1887859613957	0.686084289804279	-3.19025809790821	0.00142145784953072	0.0874962632589885	down
NCCRP1	1112.07970170657	-2.18877275739496	0.924870550296942	-2.36657201020426	0.0179536812306792	0.298391052887255	down
AC005392.2	29.9369414491532	-2.18675311408771	0.792544691020175	-2.75915432765424	0.00579511602948586	0.18443001617678	down
DMBT1	81.946336617285	-2.18545733909234	0.962801008421441	-2.26989514964832	0.0232139454826169	0.329596343354365	down
AL133371.2	5.55706938788734	-2.18208775272618	0.871178554460559	-2.5047537517465	0.0122536672523563	NA	down
LGI4	186.20215923728	-2.18147155345894	0.542201952669671	-4.02335613643202	5.73746365027435e-05	0.0149312044539228	down
SPATA12	11.664276474251	-2.18096081046179	1.03202607455642	-2.11328072442277	0.034576747539196	0.379127121417776	down
GALNT16	102.24576744468	-2.18022089612283	0.62885370299264	-3.46697631857366	0.000526348259892618	0.0512852790290631	down
AC019117.3	7.80691229147335	-2.17642379022295	0.777058928196435	-2.80084780091835	0.00509685512583042	0.172861182551878	down
ATOH8	98.0067343045564	-2.17045238144678	0.519380472024934	-4.17892565922767	2.92889397764704e-05	0.00926386635176085	down
IL34	149.99487521814	-2.16489776788331	0.580961458012176	-3.72640514792624	0.00019423011592312	0.0297998280094286	down
HRC	16.4988169981741	-2.16132116130331	0.672942946412602	-3.21174502656595	0.00131931410625311	0.0869351881745441	down
AL353597.1	3.09768486533647	-2.16118092917337	0.96398619460399	-2.24192103711734	0.0249664761450631	NA	down
STUM	35.7668067706251	-2.15141649163883	0.725654298057219	-2.96479535420486	0.00302884341122294	0.133340453300498	down
AL121890.2	2.54072639495261	-2.14281306657229	0.964597798469934	-2.22145755461112	0.0263199865204536	NA	down
DIO3OS	302.544487688837	-2.14206108011731	0.729006192324425	-2.93833043212895	0.00329985114646538	0.137747509139705	down
SOAT2	7.76737619783288	-2.14174950593443	0.667960407553848	-3.20640187908408	0.00134406133887545	0.0871839641428603	down
AC005599.1	2.01258170735003	-2.14169334190533	0.93542664773822	-2.28953638116228	0.022048206589019	NA	down
SPNS2	495.356078571431	-2.14001625027609	0.623132670726819	-3.4342867110145	0.000594115424169966	0.0545286562745997	down
SNHG9	8.79831069730818	-2.13834841233374	0.905140774647224	-2.362448441423	0.0181546665510543	0.299931940183253	down
CCL21	433.853471173306	-2.13663712564394	0.707033072689127	-3.0219762104161	0.00251130283736637	0.122071239467725	down
MZB1	945.578074404248	-2.13548040420107	0.739013858684651	-2.88963512538445	0.00385689207122738	0.147936276291723	down
AC004923.1	1.62404360196244	-2.13340697989761	1.08061883836262	-1.97424559350659	0.048353823985489	NA	down
FUT6	131.493904632855	-2.13225257786485	1.02887143682048	-2.07241886746719	0.0382263953192482	0.391423383441503	down
AC009102.2	1.99201058947333	-2.13084763406062	0.961408364945882	-2.21638141684004	0.0266653912946758	NA	down
DPT	337.972210587063	-2.13051037198917	0.861767653077428	-2.47225614048169	0.0134263279585073	0.266420517254032	down
SULT2B1	317.563675601764	-2.13012706643985	0.80289249908871	-2.65306634307527	0.00797641915723331	0.216350865046509	down
AQP1	1665.38203783914	-2.12476238337485	0.505574079356798	-4.20267270441954	2.63781854236727e-05	0.00889031334631617	down
SAA1	392.288116232138	-2.12187025040045	0.924798325021278	-2.29441402843332	0.021766728119496	0.321462383951401	down
TRBV10-3	3.82360679227735	-2.1198318088892	0.784756124324185	-2.70126188656986	0.00690769229023927	NA	down
C2orf73	2.34800832275141	-2.11827761231919	1.01476156869228	-2.08746337826827	0.0368462681158019	NA	down
CYP2B7P	60.1359413663398	-2.11795584640605	0.841364063086337	-2.51728822198188	0.0118262041709203	0.25143219395031	down
GSTM2	272.61707256817	-2.11321430846745	0.521846990409436	-4.04949026688732	5.13293124914683e-05	0.0141110194458574	down
CYSRT1	210.861865339981	-2.109120903687	0.671035489404947	-3.14308399032263	0.00167177862895279	0.0976423205472738	down
RBMS3-AS3	2.4550238450665	-2.10890228914398	0.851966691920503	-2.47533419926323	0.0133111551355358	NA	down
LINC01962	3.14527053896086	-2.10887818077702	1.02856606973199	-2.05030891338515	0.0403342953396223	NA	down
EMX2OS	267.36564825036	-2.10848459702606	0.784723509892906	-2.68691401550313	0.00721155142878919	0.206493434295929	down
ANKRD35	166.273077278841	-2.10463539688629	0.41690243199248	-5.04826845654921	4.45832377966351e-07	0.000783503408838361	down
S100A8	7635.06218655896	-2.1024373662641	0.837112607622331	-2.51153470527185	0.0120207465511726	0.253232833978422	down
AL353660.1	3.68211685914224	-2.10147197107871	0.887928138610772	-2.36671401625656	0.0179467946220071	NA	down
GYS2	3.04630840263954	-2.10099268627121	0.907133965546867	-2.31607763138339	0.0205540303900496	NA	down
AL590113.1	4.69285630644328	-2.10025586284321	0.83787686651969	-2.50664023171697	0.0121884699140265	NA	down
AL136968.1	2.24299864977807	-2.09776856231915	0.816988415781226	-2.56768458621682	0.0102380265181941	NA	down
KIF12	137.009483875327	-2.09661933710977	0.836457904391903	-2.50654495115806	0.0121917554547122	0.255212697615966	down
ADAMTS7P4	17.4838445513452	-2.09366504377203	0.659537916844236	-3.17444227284129	0.00150124749398924	0.0907769036144848	down
TMEM130	85.4722483258943	-2.08931407128999	0.675150681994994	-3.09458929244698	0.00197085600111154	0.109103941977937	down
MAP3K19	5.21023713385722	-2.0856776590161	0.675752493160426	-3.08645203699005	0.00202560622648117	NA	down
WNT6	30.5748359534862	-2.08448808676612	0.576059813244787	-3.61852717172679	0.000296284396202994	0.0373596617722415	down
C19orf67	2.15158628714973	-2.08238372251884	1.01185001749033	-2.05799642884203	0.0395904762100976	NA	down
GLI1	122.493492949429	-2.08066401334427	0.613246077108949	-3.39286966686069	0.000691645381229483	0.061556438929424	down
MBL1P	10.6800547458573	-2.07800688422423	0.553582583201528	-3.75374324858004	0.000174213310562262	0.0279816519675745	down
JAZF1-AS1	6.92173602325294	-2.07392130607025	1.04468918403919	-1.9852041523505	0.0471217625270103	0.421302545938388	down
LILRA4	28.9964972298045	-2.07150213180242	0.771635202613619	-2.68456146736956	0.00726250275577039	0.206694823417274	down
CPNE6	1.89833604886183	-2.06753322158345	1.03756701584227	-1.99267439116218	0.0462971133515921	NA	down
KCNH8	8.47673150856254	-2.06399830687875	0.635183944661115	-3.24944974479785	0.00115628507101685	0.0808573631803928	down
HMGB2P1	7.515499785604	-2.06022269114204	0.778000314917406	-2.64810007353372	0.00809455597312393	0.217721054855655	down
FAM162B	48.2569265240292	-2.06003885907095	0.5977821183511	-3.44613663713007	0.000568662751069641	0.0538762096739205	down
C20orf203	6.27792138767798	-2.05928269214891	0.933403709618657	-2.20620795795876	0.0273694423407999	0.351474384031076	down
SLURP2	212.094807850394	-2.057746147473	0.772761473450334	-2.66284774561196	0.00774824637454599	0.213820398945357	down
CYP11A1	12.3501612187374	-2.05600311648504	0.761132634166266	-2.70124157629524	0.006908114165789	0.201167024269768	down
NKAIN4	13.6526049572665	-2.05552291850067	0.965727482042074	-2.12847097832835	0.0332980536959089	0.374084527832891	down
LINC00683	30.6057254620369	-2.05483440963084	0.59183008132518	-3.47200062056633	0.000516595142634471	0.0509525056606015	down
ZNF385D	66.2503763650264	-2.05224655510708	0.64583283618068	-3.1776745314525	0.00148461304893901	0.0903022475536603	down
ACSM5	7.63485495602117	-2.05123441248551	0.696907183361556	-2.9433394596269	0.00324692176409886	0.137352807712157	down
SLIT2	515.637533517028	-2.04911730882756	0.726756623649105	-2.81953716298968	0.00480929617116125	0.167403508407855	down
ENPP3	36.1094809946216	-2.04631401492267	0.598968765388671	-3.41639519983119	0.000634560831911745	0.0569691534640767	down
LINC01558	3.39714645686301	-2.04328375014809	0.904097181931188	-2.26002667742371	0.0238195951829966	NA	down
S100B	73.6754111545704	-2.04323312602272	0.574362341946863	-3.55739395987724	0.000374552220245768	0.0443194704016248	down
RN7SL146P	1.44767888739585	-2.04238019415463	1.00002842745546	-2.04232213613307	0.0411195877260898	NA	down
MASP1	728.614877789275	-2.04047620269144	0.752609697519859	-2.71120105071141	0.00670399632799475	0.198276754865774	down
RNU5B-2P	5.02671422126652	-2.03929549663451	0.903070182492645	-2.25818052258758	0.0239344070650154	NA	down
IGF1	34.6844374173009	-2.03690126560252	0.749318943181543	-2.71833680989568	0.0065611012105655	0.196060581087233	down
C5orf64	1.69179098825489	-2.03670764383929	1.01530152202404	-2.00601259789214	0.0448549039204523	NA	down
TNFRSF13B	40.6047748492188	-2.03349231104744	0.871014517704355	-2.33462504896808	0.0195630168133455	0.306085283611545	down
AC093458.2	2.48618233159716	-2.03141799218491	0.999117915902968	-2.03321145567586	0.0420311641857164	NA	down
RPL21P28	27.6298384074009	-2.02705211184098	0.652034786053979	-3.10880976781685	0.00187842620214433	0.106222846406428	down
ALB	37.8752035516147	-2.02295289700872	0.612848687312842	-3.3009010851908	0.000963748533430207	0.0731133066376075	down
PALM3	26.1845470144586	-2.02177709133755	0.650095829326689	-3.10996779264301	0.00187107744696794	0.106222846406428	down
OLFML1	360.735181562955	-2.01886265659096	0.588813686589356	-3.42869519267634	0.000606490244059805	0.0554170352338913	down
GGTA1P	77.8399686409537	-2.01672889434075	0.535326552560629	-3.76728724681061	0.0001650310775912	0.0267155427102165	down
KCNK2	34.7308357855829	-2.01422729763217	0.792949754800023	-2.5401701500496	0.0110798551186709	0.245797136208955	down
RAMP3	182.032279133138	-2.01244594348759	0.385724113347407	-5.21731951374027	1.8153096591702e-07	0.000533156446898288	down
INSRR	33.879549592501	-2.01188588746146	0.767227936148189	-2.62227923759135	0.00873438343209524	0.224767014981865	down
VIP	3.24672844370644	-2.01121137062314	0.980493472915965	-2.05122361971655	0.040245174724033	NA	down
AC112184.1	5.21004517186769	-2.01090610183352	1.02206679296171	-1.96748990934964	0.0491267581006303	NA	down
SLITRK2	11.5015033465109	-2.01060202658436	0.713843123773666	-2.81658807043695	0.00485367335676932	0.167991027848182	down
ANK2	261.684197337495	-2.00921893035913	0.840805720178918	-2.38963518222923	0.0168651160050395	0.28942397324508	down
AMPD1	31.7014903838865	-2.00885211871428	0.852849247863333	-2.35545979989677	0.0184997986143509	0.301376671721427	down
REM1	161.599962532786	-2.00453758403418	0.83294618901034	-2.40656312554339	0.016103420725224	0.28509899704083	down
AC099521.3	5.50125908964261	-2.00356811369765	0.556735598113852	-3.59877852338791	0.00031971531921688	NA	down
AC024337.2	33.9713386364299	-2.00340746018562	0.854974592664151	-2.34323625213574	0.0191172733936087	0.305796116054104	down
LDB3	36.9848658232799	-2.00299168534774	0.801408742271469	-2.49933845202459	0.0124425414618078	0.258129374281844	down
LINC02324	1.96319337581667	-2.00251444663315	0.900386028967107	-2.22406210470677	0.0261442660735652	NA	down
TNNC1	8.29751784092421	-2.0003503304869	0.669994161555148	-2.98562352520179	0.0028300081426223	0.130161381217387	down
CHST8	4.07657452929733	-2.00013184952619	0.719149981970457	-2.78124438527534	0.00541509560333275	NA	down
DNAH6	23.1427022089667	-1.99455144755536	0.666700073404394	-2.99167725806675	0.0027744941259827	0.128549215305849	down
ACOX2	80.0814211791473	-1.98547765186611	0.704577519185325	-2.81796906344932	0.00483284661068172	0.167552265546384	down
SLC5A4	9.02930238059164	-1.98477706115493	0.571429776947601	-3.47335252943414	0.000513999741612324	0.0509525056606015	down
PLA2G2D	135.715905574609	-1.98377424592003	0.992570964154345	-1.99862208100171	0.0456492594156913	0.416927198723766	down
BCO2	130.304973332315	-1.98141127452911	0.63785020527804	-3.10638964780989	0.00189386981013781	0.10638270335143	down
EMILIN3	34.103868057796	-1.98077869199223	0.723033679722035	-2.73953862391822	0.0061525485215702	0.190530005956809	down
CYP2C18	90.2332163088288	-1.97310996511941	0.843418566838574	-2.3394196460665	0.0193137257474942	0.305796116054104	down
LINC00092	15.2851934310792	-1.97130691032966	0.771411211183249	-2.55545535474642	0.0106048964345668	0.24326284758355	down
RAB3C	7.50651944486524	-1.9678948179838	0.828053336071662	-2.3765314772109	0.0174762702291804	0.293781389731578	down
TMDD1	2.26636948982653	-1.96492424559086	0.894154652595568	-2.19752169256967	0.0279832089601996	NA	down
AL445645.1	3.78783688301973	-1.96424701182978	0.787863956188954	-2.49312967854401	0.0126622591405037	NA	down
TEX101	10.8738189989684	-1.96408997190068	0.962552870646581	-2.04050087200024	0.0413004642731446	0.403411951299851	down
SAA4	19.5005427091739	-1.96067083866734	0.938409766512815	-2.08935468132787	0.0366758074909954	0.385410801677505	down
CRIP3	11.6322682119183	-1.96032990828498	0.793784245312716	-2.46960042336529	0.0135264046551087	0.267136746690086	down
DBH-AS1	97.0217545063287	-1.9590380286104	0.803150284392018	-2.43919234878113	0.0147201307258441	0.276802611735558	down
AL157392.4	5.71963485342708	-1.95683817338462	0.729756440468336	-2.68149490003648	0.00732940316213523	NA	down
CD79A	373.423531181128	-1.95645522220182	0.713012793137469	-2.74392723529242	0.00607089929972405	0.189108513186404	down
C5orf49	7.95308210546598	-1.9555266932219	0.898283423604838	-2.17695956736495	0.029483584327123	0.3601655805588	down
CHRD	437.108656162019	-1.95533309301719	0.695094677815995	-2.81304569783343	0.00490746764152128	0.168943300010491	down
PLD4	109.519907865394	-1.95337867102444	0.513976082451369	-3.80052445574502	0.000144390166320958	0.0247376452449382	down
C1orf127	10.4580104375386	-1.95254800019706	0.696431649082762	-2.80364627708788	0.0050528305960985	0.172560040241178	down
ZNF727	29.8703565263745	-1.94788264375389	0.605203436332572	-3.21855846615433	0.00128836702520804	0.0851689314188169	down
EMID1	74.7791746097151	-1.94788124942084	0.530310428711613	-3.67309625449609	0.000239629167059055	0.0339881736247861	down
RUNDC3B	25.2467721991828	-1.94460301711078	0.797380901871599	-2.43873788868838	0.0147386542846291	0.276802611735558	down
PHYHIP	149.288499098784	-1.94142098531376	0.391195242759739	-4.96279293075689	6.94866525868933e-07	0.000801427296060665	down
PLAC4	11.6222121284307	-1.94100310618082	0.657439592511571	-2.95236722626597	0.00315347654393774	0.135929197399026	down
AC105052.4	5.19957167944017	-1.93061624939505	0.861421350835592	-2.24119851164859	0.0250132192283664	NA	down
AL391807.1	11.8841533716501	-1.92857143996776	0.794410096476621	-2.42767740304584	0.015195853030165	0.281236735234003	down
IQCN	201.417662817757	-1.92728017651501	0.689615862939912	-2.79471555120381	0.00519453984625427	0.173649666177466	down
FRZB	403.205126939195	-1.92499109686007	0.577765251387303	-3.3317875940754	0.000862900891268404	0.0692983571233872	down
EPHB6	706.52180867069	-1.92285037707191	0.415138177450079	-4.63183219833627	3.62443863995096e-06	0.00229753959280085	down
EBF3	68.9509990323212	-1.92043235550209	0.638876509242065	-3.00595236750904	0.00264750466837004	0.125995482585694	down
TECRP1	15.1218446772804	-1.91995652603835	0.681893736711323	-2.81562422804765	0.00486825713423395	0.168212602391119	down
RGS22	20.2732775092264	-1.91822407687398	0.942575229882146	-2.03508857018641	0.0418419618479852	0.405815777500123	down
AP000356.3	8.55238898069913	-1.91626784119307	0.91927242408734	-2.08454837867627	0.0371103144326163	0.386034728074913	down
AC091564.5	4.53163899834091	-1.91575648697029	0.80663193440939	-2.37500699544334	0.017548617604269	NA	down
DUSP15	23.1247428425835	-1.91572966963676	0.760934354689074	-2.51760175872142	0.0118156833043848	0.25143219395031	down
C9orf152	39.1719183396892	-1.91564118567607	0.923885898701326	-2.07346079030843	0.0381294165384171	0.390973902550282	down
JAM2	236.2956329167	-1.91369525259669	0.643791908703797	-2.97253697464093	0.00295349633940868	0.132096074169572	down
FAM110D	41.4963658014758	-1.91276115985711	0.45026057241078	-4.24812048191523	2.1557145859494e-05	0.00801619174360592	down
GPR182	6.29904035898067	-1.9118667608831	0.76692496769346	-2.49289935967671	0.0126704753805655	0.25948042103019	down
AL139125.1	7.63443705577036	-1.91129920093166	0.905483765791133	-2.11080449273625	0.0347891198130929	0.380238976202752	down
HSPA8P11	5.05356087915768	-1.91008742944423	0.912388698103143	-2.09350185224269	0.0363043788949497	NA	down
EVX1	4.42493273688036	-1.90862796678702	0.93541855893112	-2.04039993494245	0.0413105083877996	NA	down
RGS11	41.2931584494397	-1.90698706617153	0.588879970043221	-3.23832896885857	0.00120232085385656	0.0819626044644475	down
GDF7	54.8380298668703	-1.90530794470043	0.643822875194469	-2.95936664897923	0.00308272087073109	0.134559784249173	down
GRIK4	8.76015967388971	-1.90351708611839	0.796818893825876	-2.38889552051003	0.0168991073944708	0.289523957435772	down
AC021683.5	7.20151011528794	-1.90299204221782	0.659545186427836	-2.88530957601953	0.00391028938878507	0.148050901554387	down
AC048380.2	6.10017140589283	-1.90291501405747	0.756158867583329	-2.51655451735844	0.0118508564339734	0.251606773178027	down
SLC6A14	230.286832946691	-1.90074023361604	0.717773439839441	-2.64810611276062	0.00809441136681521	0.217721054855655	down
ALOX15	25.0646925753934	-1.89858744103903	0.876216039378778	-2.16680288389276	0.0302498874651101	0.362416920976223	down
VIL1	3.14865145227592	-1.8977771192601	0.804987583307646	-2.35752346820338	0.018397292396968	NA	down
C8orf31	44.4018777435007	-1.89742704631072	0.537000906222557	-3.53337773609704	0.000410285810130993	0.0463890072517274	down
TRAV1-1	2.15379517560209	-1.89512751013621	0.848773821235366	-2.23278270691468	0.0255632772154262	NA	down
MGP	2061.59410561681	-1.8934091702566	0.720200532249854	-2.62900273669852	0.00856356717638521	0.223557714205657	down
AL355001.1	1.72096788545969	-1.89095559728111	0.961002845697485	-1.96768990409043	0.049103728169998	NA	down
JSRP1	68.1710816771614	-1.89031608392123	0.745953828685411	-2.53409260899233	0.0112738932432776	0.247189178955965	down
LTC4S	48.0454076709789	-1.8892189642926	0.586226350950916	-3.22267834127228	0.00126998079630442	0.0844716886820103	down
PYCARD	230.487418968681	-1.88916743036993	0.612796104863292	-3.08286461904222	0.00205018400447858	0.109542823673681	down
RNU6-1165P	1.82859891945091	-1.88884132416976	0.807310831238542	-2.33967048512402	0.0193007603428305	NA	down
AC004241.1	13.3790727250834	-1.88661095602397	0.528223151275093	-3.57161732019854	0.000354783555971565	0.042654942264441	down
CD177	97.3025338595561	-1.88414797985654	0.636144587074116	-2.96182348815148	0.00305823050184152	0.134346497622564	down
DHH	9.42942659759731	-1.88412587220664	0.784150848352382	-2.40275946415854	0.0162718865591109	0.285438324034779	down
CDHR4	21.5853206593495	-1.88261309682893	0.774537050594104	-2.4306301362664	0.0150725921673823	0.281010958615444	down
TMEM200C	31.445540131311	-1.88199342502522	0.760236827562479	-2.47553572359734	0.0133036451790559	0.265285781994384	down
TCL1A	12.8148728702901	-1.88092307125053	0.614820529421231	-3.05930427050176	0.0022185170184481	0.115469598436138	down
NAALAD2	68.5958438767911	-1.8796985794446	0.57253082870009	-3.2831395013477	0.0010265785128725	0.0756466940722073	down
FOLR2	319.343524139747	-1.87556722651929	0.552739314582044	-3.39322204344648	0.000690756214875503	0.061556438929424	down
AC138649.1	23.6633672284673	-1.87351217718199	0.600079152887559	-3.12210842214184	0.00179560796895917	0.103293267226841	down
AL731557.1	2.13876226071632	-1.87170892168749	0.920148303741674	-2.03413831670004	0.0419376516384557	NA	down
PCDHB2	10.445336900176	-1.86784464918546	0.777261062327953	-2.40311105202045	0.0162562498798761	0.285438324034779	down
LINC02273	17.6222107149477	-1.86664936168644	0.723889594019129	-2.57863820271619	0.00991906134490787	0.237399280779931	down
VSIG10L2	3.66654525330753	-1.86609957102752	0.790458946966097	-2.36077987122532	0.0182365519614952	NA	down
PGM5	135.299079816606	-1.86593198277515	0.817001815838281	-2.28387739978352	0.0223787372000602	0.324918402610196	down
CNR2	17.8574106069468	-1.86567288271853	0.66869534290787	-2.79001925541385	0.00527049069343852	0.17489506366048	down
SLC6A20	69.2917467993767	-1.86350047049173	0.880833859555175	-2.1156094878469	0.0343780342427245	0.37795615293913	down
CLEC4GP1	5.02954962375817	-1.86135179105214	0.87016135132741	-2.13908809925043	0.0324285340453732	NA	down
SULT1B1	63.5103434993891	-1.85979079214866	0.850106434192516	-2.18771522875862	0.0286903520720854	0.357992551561408	down
KCTD8	4.58428924386467	-1.8583918891838	0.836244648782108	-2.22230646484892	0.0262626015524973	NA	down
OMD	42.6750351379511	-1.85835833145888	0.754488090305994	-2.4630717904443	0.0137752330856087	0.268950633434975	down
AC096751.2	2.70365605823571	-1.85545881281122	0.798897652670177	-2.322523800902	0.0202047483674168	NA	down
ABI3BP	1464.57873026345	-1.85476122084655	0.864916679186098	-2.14443918758963	0.0319977131610593	0.368332018408857	down
BCHE	59.4678731187448	-1.85251897586722	0.90992106385733	-2.03591173943598	0.0417592187895252	0.405348337626935	down
LGALS2	73.4942774767127	-1.85209406974886	0.572497410445409	-3.2351134449812	0.00121594408101836	0.0819626044644475	down
LRRC2	30.959090082137	-1.85059400036576	0.667397927441536	-2.77284948645255	0.00555678155945581	0.180762455824133	down
RBM24	45.1688839603478	-1.85027332561646	0.801483051204354	-2.30856201242949	0.0209678979667069	0.317350717578913	down
MT-TP	1227.59092177912	-1.84720195649357	0.617769058866296	-2.99011730999199	0.00278870324560576	0.128549215305849	down
LINC02701	11.2640594964331	-1.84621449418747	0.720648343235745	-2.5618798842968	0.0104107317131473	0.243252123940699	down
WDR38	8.86427933755236	-1.84508725000638	0.628146291042938	-2.93735277325749	0.00331027308560647	0.137747509139705	down
NXNL2	27.7301647696172	-1.84409809772371	0.6972466315293	-2.64482898064201	0.00817322138009757	0.218225010848605	down
LTB	419.410392029551	-1.84308744816832	0.615046231501697	-2.99666489081355	0.00272950578492871	0.128161189675689	down
PDE2A	153.851719665633	-1.83869733784455	0.574172974120551	-3.20234044568336	0.00136315791366809	0.0871839641428603	down
AC110772.2	5.11167382020566	-1.83784405061739	0.791614631121779	-2.32163982115013	0.0202523378117554	NA	down
ABCA9	144.908807680177	-1.83713457630054	0.648824062104177	-2.83148342301393	0.00463326351836994	0.165061061731662	down
SLC7A3	7.93015845547372	-1.83470759858733	0.927747540490717	-1.97759360010471	0.0479745718383947	0.424950117374216	down
CD79B	114.591542370569	-1.83322186355305	0.60402382533795	-3.03501581668135	0.00240523072916018	0.11987359842363	down
FAM13C	44.8262334724007	-1.83177535278014	0.50311763362068	-3.6408490388178	0.00027174044149668	0.0362773489398068	down
PNPLA7	229.933420025512	-1.82623931523359	0.468512390067877	-3.89795308288221	9.70092048170426e-05	0.0201455782003392	down
ITGA8	468.471843259736	-1.82548573836683	0.554761997882615	-3.29057459835794	0.000999829876333725	0.0747425816763005	down
CD52	66.1701532889909	-1.82038197117156	0.712758712012553	-2.55399469763268	0.0106494878272078	0.243269800266183	down
IL18	537.047397454842	-1.81484924870399	0.492148633424845	-3.68760395832967	0.000226375619020706	0.0330074918542318	down
AL512625.2	4.01463362747554	-1.81161166854547	0.784096365470034	-2.31044518036948	0.0208635202126515	NA	down
RMST	2.63558149628663	-1.81101803362139	0.916942847926009	-1.97506097323039	0.0482612290121648	NA	down
STAB2	28.3437628360748	-1.81084356085516	0.608152600176721	-2.97761377708318	0.00290501799289748	0.131373687995235	down
HS3ST6	17.0390802656945	-1.81031744509682	0.599252802228783	-3.02095783009068	0.00251976450479138	0.122071239467725	down
ADAMTS9-AS2	23.7686079173452	-1.8075338623866	0.775411091496514	-2.33106526616498	0.0197499184628188	0.307454954045473	down
TMEM255A	73.1671895775669	-1.80671483786411	0.512650987007624	-3.52425896692409	0.000424668982848819	0.0469396216042412	down
KCNK7	34.6577894086597	-1.80206048621522	0.665681583311091	-2.70709079444829	0.00678756911490034	0.198891580391011	down
MYL3	10.4330915344431	-1.80153155292818	0.699790262673738	-2.57438785450506	0.0100417634353799	0.238393319247084	down
SNHG19	27.7918427437834	-1.80133847880342	0.644226243324735	-2.79612713308145	0.00517190512136494	0.173174588583293	down
AC021683.2	34.3126287224318	-1.79787300564141	0.685198709175291	-2.62387097577189	0.00869367115669229	0.224498850884173	down
BARX2	363.345303006847	-1.79718893369928	0.792202562349476	-2.26859772880469	0.0232927998613065	0.32972514407818	down
DKK2	56.4078325998042	-1.79712105430604	0.902398432273329	-1.99149398983187	0.04642660532253	0.419547067836848	down
RPS3AP47	7.04527112368222	-1.79506669477219	0.662396868187581	-2.70995649433514	0.00672920340622136	0.19836108095508	down
DDIT4L	48.0889639546479	-1.79261986426023	0.838791706411907	-2.13714543259912	0.032586164662136	0.37115731816557	down
HNF4A	6.97855321008347	-1.78829055507644	0.638840638137454	-2.79927488691111	0.005121751516034	0.173017856670633	down
CASQ1	15.0900296348954	-1.78619288993071	0.420461558765384	-4.24817168821704	2.15522202207773e-05	0.00801619174360592	down
CNTN2	7.5276107531986	-1.78396062808412	0.843084441045039	-2.11599282495692	0.0343454178114965	0.37795615293913	down
VPREB3	10.7637989143893	-1.78319181570233	0.820592881415347	-2.17305299142579	0.0297763291776609	0.360525059813622	down
HLA-DPB2	7.04666831035392	-1.78144374962173	0.565151607874285	-3.152151962059	0.00162071902790396	0.0956886846709869	down
AL731702.1	37.2778931441086	-1.78120924716842	0.603615560923393	-2.9509001465164	0.00316849331682211	0.135993849896755	down
AC005083.1	13.7242409081141	-1.77664463811473	0.792142421433273	-2.24283486156459	0.0249074655009791	0.338263300055615	down
ATP1A4	5.05206933517035	-1.77384809464152	0.634627396934696	-2.79510166628381	0.0051883396119411	NA	down
AC127024.6	4.82285357152227	-1.77366121500549	0.633732172932492	-2.79875520095211	0.00513000133140098	NA	down
AC004540.1	27.6664833502026	-1.77168924514766	0.610198538621767	-2.90346359915793	0.00369059870645765	0.144596588509835	down
CAPN11	18.3520374962491	-1.77005735406885	0.379165129761239	-4.66830205399811	3.03699184352741e-06	0.00215301776934759	down
AC074286.1	27.1646190355382	-1.76826572174161	0.457925924901365	-3.86146672548073	0.000112708364058103	0.021388220760539	down
ZNF582-AS1	5.56473198000636	-1.76343940806721	0.717300903085472	-2.45843745697485	0.0139543079895433	NA	down
SDR42E2	4.09950942843451	-1.76308143131487	0.691022880330628	-2.55140818270923	0.01072885894314	NA	down
AL031595.2	5.29726489316693	-1.76141092747832	0.626552399924919	-2.81127472768341	0.00493456319948792	NA	down
GASK1A	25.0618728985558	-1.7580727777386	0.679279784388905	-2.58814235038689	0.00964950945296283	0.237140017664101	down
SOD3	1030.80672960774	-1.75426613635583	0.646063406509905	-2.7153157394141	0.00662126105431254	0.196989797338161	down
PI16	80.3730308802936	-1.75302062056382	0.84467489007974	-2.07537910875784	0.0379514128335369	0.389866588146767	down
AL645728.2	8.32634343881215	-1.75270505912145	0.768347474111266	-2.28113596800559	0.0225404023457662	0.325427058867	down
DNAH9	15.2459680527504	-1.75210489418124	0.694005904088745	-2.5246253437596	0.0115821693252701	0.249065564221755	down
AL353597.3	6.22810995478296	-1.7515639428694	0.689594486985968	-2.53999122081879	0.0110855251468036	0.245797136208955	down
AC090825.1	41.6214489678192	-1.74979002501985	0.647289164297609	-2.70325863853846	0.00686632950560321	0.200518278843319	down
TMEM244	2.2357193721458	-1.74807698867869	0.875770051975094	-1.99604563405235	0.0459289558305489	NA	down
EFHD1	279.513621264634	-1.74693599717007	0.63859640526709	-2.73558695721035	0.00622691316282848	0.190636745884757	down
TRPM3	8.65352074453675	-1.74508037321911	0.859636290966672	-2.03002175636018	0.0423543278479667	0.407927967464895	down
CDH17	12.4438007638762	-1.74206230399798	0.678946822513303	-2.56583026274321	0.0102929182544819	0.241842407307307	down
PLEKHS1	294.589312920134	-1.74143226385434	0.787695323623181	-2.21079421399157	0.0270500907014797	0.349363278119962	down
AC092828.1	5.27177814783857	-1.73946868197936	0.865158255969586	-2.01057860799112	0.0443699854829191	NA	down
TNFRSF17	34.7631883827726	-1.73904443971439	0.810406133960058	-2.14589249370131	0.0318815568213987	0.367962603444898	down
ALDH1A2	421.311352267008	-1.73902938618878	0.664570117673596	-2.61677336964299	0.00887652545599621	0.22613691059458	down
PLAC9	70.6352020376248	-1.73532719545896	0.533092763030423	-3.25520681540358	0.00113309819795778	0.080052803614481	down
AC104809.2	3.03115379230024	-1.73521416649845	0.845631727374216	-2.05197382066836	0.040172206710478	NA	down
AC079781.4	20.9936464283289	-1.73503098084479	0.587484350589681	-2.95332289124515	0.00314372944805914	0.135929197399026	down
TRIM31	117.394266722467	-1.73074019349719	0.792406568013319	-2.18415679950307	0.0289507281444176	0.359293142877318	down
HOXA13	230.826244215799	-1.73060488440462	0.693668459238083	-2.49485883545216	0.012600724833725	0.259084075416709	down
ADCY2	44.0719627672282	-1.72953398922676	0.78751157479289	-2.19620135701702	0.0280775342969117	0.355023110096499	down
CTSG	42.7741074080769	-1.72935611150354	0.627088516345078	-2.75775439420086	0.00581999079701795	0.184869343091895	down
RTP5	10.5935153029151	-1.72812224368917	0.851600581496837	-2.02926381361987	0.0424314269510234	0.407927967464895	down
CSDC2	125.965826821996	-1.71918287746747	0.81664702660092	-2.1051725181969	0.0352762935486836	0.381971604002735	down
GFRA2	44.0515215421646	-1.71777594321501	0.69123109803011	-2.48509644330294	0.0129516341109856	0.262024911658848	down
ABCB1	129.069210139523	-1.7171660055261	0.518005781456395	-3.31495529007074	0.000916577833589761	0.0717025755913218	down
AC111197.1	4.04252420360836	-1.71513863568062	0.70095327204285	-2.44686586693866	0.0144104457090851	NA	down
NRN1	70.2210543478761	-1.71473825861044	0.526567976694854	-3.25644234838103	0.00112817838693074	0.0799800670927902	down
CAPS	333.560315618902	-1.71409247168363	0.534605160117909	-3.20627745401033	0.0013446426933147	0.0871839641428603	down
CDH16	12.7041055267307	-1.71390395601453	0.759177088738496	-2.25758124347836	0.0239717791156543	0.3327647523812	down
TRBC2	941.448000818471	-1.71218832134447	0.66161281001184	-2.58790080154862	0.00965627844713036	0.237140017664101	down
CYTL1	22.794047706654	-1.71024074683277	0.778869333344556	-2.19579931268933	0.0281063108891799	0.355023110096499	down
LINC01226	23.0380503398734	-1.70858705237027	0.56414240341278	-3.02864496984126	0.00245653184053249	0.121403456994008	down
BNIPL	321.854368323042	-1.70760164540814	0.753578621538528	-2.26599003289379	0.0234519935083559	0.330509192682252	down
AFDN-DT	6.94788624159025	-1.7071682650029	0.55850305198938	-3.05668565090556	0.00223798842443652	0.116083090465357	down
S100A9	23447.345161556	-1.70677706941738	0.800439945488943	-2.13229871776928	0.0329822974030865	0.372717897039255	down
LINC01160	22.2248992424491	-1.70418086460219	0.587524920367541	-2.90061034949139	0.00372436677783706	0.145292706993458	down
AC121761.2	5.19717991402269	-1.70353386105598	0.681932666625829	-2.49809687147705	0.0124862067947008	NA	down
AC120036.4	5.50506577880118	-1.70140120399984	0.666706373098164	-2.55194981276913	0.0107121948035104	NA	down
CSTA	2693.66076308684	-1.69796444891051	0.722547127262643	-2.34997052073712	0.0187748979502475	0.302502450594936	down
RAI2	194.421170393178	-1.69522493691983	0.712229329763557	-2.38016726646542	0.0173047811068951	0.293531076037507	down
FREM1	62.1513648838529	-1.6949264293838	0.675049269750563	-2.51081884735627	0.0120451490628606	0.25335014662597	down
ARSL	22.0709547771522	-1.69452949296607	0.579668188737924	-2.92327494571588	0.00346370516067571	0.139229016793497	down
S100A14	4600.37063224173	-1.69209220123262	0.706777532701236	-2.39409449641898	0.0166614555607467	0.288093242113871	down
TCL6	8.89297958583153	-1.69192053605894	0.609138976071611	-2.77756079075793	0.00547685940144972	0.178444932542638	down
TMEM72-AS1	9.74843845593932	-1.68855884660606	0.720829048458604	-2.34252330731789	0.0191538376051174	0.305796116054104	down
BLK	46.8943732390637	-1.68847737671584	0.762824951660229	-2.21345326085755	0.0268664121740486	0.348198089210352	down
MS4A4E	34.7939157623362	-1.68720112029584	0.574296887386189	-2.93785524064886	0.0033049129953073	0.137747509139705	down
IGFBP6	937.05970187878	-1.68497000992295	0.696740311452705	-2.4183615935897	0.0155905754146336	0.28352387180222	down
AC048382.5	2.47805114256398	-1.68375474063053	0.736760901665081	-2.2853475758896	0.0222924553390934	NA	down
MT-ND3	15966.9555695587	-1.68258199298475	0.603772830178996	-2.78677990940057	0.00532346209817567	0.175570560624525	down
PCAT19	105.160520089496	-1.68094795433165	0.341603622332587	-4.92075564905771	8.62107090739616e-07	0.000805639076296171	down
MFAP4	1742.45681742596	-1.68061383769677	0.732560426171394	-2.29416410941035	0.0217810740232648	0.321462383951401	down
TBC1D29P	3.71992795075086	-1.67801353186599	0.681961186137316	-2.46057043417735	0.0138716341017711	NA	down
KIF6	6.48878914563322	-1.67644429642229	0.681098523128158	-2.46138295634924	0.0138402547891691	0.269428658958617	down
AC024592.2	3.48081897226513	-1.67480626338308	0.822854323669206	-2.03536180731836	0.041814481313805	NA	down
H1FX-AS1	55.3756311608273	-1.67363230564509	0.517314443961612	-3.23523212077428	0.00121543876308027	0.0819626044644475	down
THSD7A	61.4569325800461	-1.67183180082129	0.693884029337109	-2.40938215917499	0.0159795555677249	0.284819967020772	down
SMCR5	4.14100504719025	-1.67138850157211	0.712631459149965	-2.34537569189796	0.019007915761497	NA	down
HSD17B13	14.5859034812265	-1.66900449128656	0.784914986455618	-2.1263506495438	0.0334740736501371	0.374188519083898	down
CAPN6	77.222082395631	-1.66747475752023	0.772679511003078	-2.15804189676978	0.0309245745257777	0.364342881189377	down
CLCNKB	5.8991907370894	-1.66517721605491	0.753117904963516	-2.2110445191654	0.0270327543194027	NA	down
CTSW	192.723083867951	-1.66397988072386	0.735132838959315	-2.26350911364463	0.0236043234484582	0.33143620332194	down
PREX2	112.209711282172	-1.66396479286637	0.538846913606536	-3.08801025086948	0.00201501520155274	0.109375559843046	down
PGBD5	116.473263935342	-1.66387618287861	0.662350202016594	-2.51207922608428	0.0120022140175614	0.253232833978422	down
FO681492.1	22.7096801360776	-1.66373913451265	0.669012161432723	-2.48685932846074	0.0128876347349646	0.261556646116621	down
RPL41P5	11.3017065047465	-1.66127226188665	0.713124995839713	-2.32956672613962	0.0198290624912785	0.307904604046975	down
TMEM45B	259.408288069469	-1.66090867192527	0.691822177156324	-2.40077396586547	0.0163604388243015	0.28595541708312	down
SKINT1L	3.90473566564462	-1.65884881333796	0.78108764014259	-2.12376784381728	0.0336895611282342	NA	down
C1QA	2117.09367452662	-1.65792167792764	0.604208547260249	-2.74395601559329	0.0060703670848747	0.189108513186404	down
AL121821.2	13.1107981686824	-1.65441641243694	0.81735322786889	-2.02411436821575	0.0429583855809645	0.408263773904718	down
NXPH3	123.226262158634	-1.65402824657808	0.799454298045805	-2.06894659347157	0.0385510986062671	0.392362394181309	down
AC009065.5	14.0246517713902	-1.65309084349964	0.640940537068711	-2.57916413129354	0.00990397170337975	0.237314398892523	down
CLU	3925.4031515995	-1.65300852600233	0.537174016199636	-3.07723098316804	0.00208933332074934	0.11014000959304	down
RPL37AP1	6.03984650228805	-1.65260751698019	0.682491405687166	-2.42143344694027	0.0154594315520911	0.282265056198438	down
MEG3	2673.04134365279	-1.65091535914659	0.629266048827162	-2.62355701888509	0.00870168785596334	0.224498850884173	down
BIRC7	11.1266655056402	-1.65072708034019	0.754936705488615	-2.18657679291379	0.0287734330316336	0.357992551561408	down
CASP12	4.76762478611255	-1.65036973031521	0.768423698478541	-2.14773403472967	0.0317348899877031	NA	down
PDCD6IPP1	8.14806242075472	-1.64991094140877	0.820895191835877	-2.0098923197721	0.0444425868012683	0.412941762537037	down
TRBC1	517.508196095248	-1.64931938099694	0.631992919168644	-2.60971180368055	0.00906185294366624	0.229698564296474	down
LRRC4B	173.464503382092	-1.6480393156626	0.507104397127362	-3.24990145027018	0.0011544500731086	0.0808573631803928	down
TMIGD2	10.8788480059675	-1.64731600050877	0.575001148457372	-2.86489167009185	0.00417151921985609	0.154686380842224	down
SPIB	58.2218897157826	-1.64626577073619	0.5974171539563	-2.75563860166059	0.00585776803805271	0.185276697068193	down
SPAG6	4.86573442504884	-1.64554797030857	0.779596795802899	-2.1107680010586	0.0347922578065916	NA	down
AC087392.2	2.88231257297216	-1.64540364103252	0.779226656233506	-2.11158541339665	0.0347220247659783	NA	down
AIF1L	362.603807116755	-1.64148311114907	0.516068010186237	-3.18074958871544	0.00146894542558507	0.0896143887376959	down
AL357143.1	7.85027078549337	-1.64124298638931	0.554496373528089	-2.95988046945482	0.00307758424258374	0.134559784249173	down
TIMD4	11.3824744188699	-1.64077053799747	0.806899590696508	-2.03342591434601	0.0420095114186407	0.406454450916993	down
TEPP	22.3963288819061	-1.63963533186848	0.834107808333893	-1.96573550263678	0.0493291715269582	0.43009263673568	down
RIMBP2	38.8116796087985	-1.63910039248336	0.538540558797612	-3.04359693194314	0.00233768117460449	0.11836782230252	down
AC090954.1	7.80146887089537	-1.63844691579005	0.761127018327952	-2.15265898639283	0.031345489038254	0.36636265442721	down
ELN	983.587836780501	-1.63779945851908	0.645398673666485	-2.53765544514494	0.0111597795617559	0.245797136208955	down
AL022324.1	3.82832689567715	-1.63723653375367	0.776365304006866	-2.10884814829282	0.0349576910745916	NA	down
RGL3	186.324289832803	-1.63642363737192	0.60402085313689	-2.70921712201392	0.00674421886218207	0.19836108095508	down
LRFN5	66.5642545858787	-1.63616233077523	0.831898766328697	-1.96678057114554	0.0492085133981589	0.429707025945467	down
MAPK4	6.36453188062565	-1.63573784414422	0.768193573018488	-2.12933029069335	0.0332269433887014	0.37369405313365	down
OSR1	84.512950934542	-1.6345182620322	0.755953966177901	-2.16219285189589	0.0306033142953013	0.363332687088949	down
EDNRB	274.458333818809	-1.63424918219819	0.654187919619226	-2.49813414951076	0.0124848937845316	0.258362467883343	down
SRP14P4	13.4045039118739	-1.63248125268473	0.734118611626318	-2.22372955382269	0.0261666455703821	0.345510639872502	down
PAX8	213.015314785496	-1.63080745426762	0.474122824517217	-3.43963076641208	0.000582508301771211	0.0545286562745997	down
TRBV2	8.02376155623166	-1.62770794975935	0.716046841078359	-2.27318641236939	0.02301494876286	0.328111337259498	down
NIBAN3	32.8389110053139	-1.62763348263413	0.563394040021897	-2.88897887981008	0.00386495032090734	0.147969299157419	down
LINC01480	52.7409927044324	-1.62699243510713	0.560513165206352	-2.90268371218034	0.00369980087823661	0.14460875714005	down
FZD10-AS1	172.804560966726	-1.62688232146542	0.460156856805216	-3.53549511955677	0.000407011763403096	0.0463890072517274	down
ADGRB1	90.4303000992343	-1.62550700135569	0.546951357943567	-2.97194069956656	0.00295923834758578	0.132096074169572	down
TSPAN7	245.758243906373	-1.62497727273779	0.719313854304072	-2.25906572355671	0.0238792968947079	0.332618771687535	down
CCM2L	26.8832790449195	-1.62273626664341	0.496301078869467	-3.2696609693855	0.00107676453562825	0.0779162614897035	down
CRHR1	9.68089547347659	-1.62261167310541	0.790653850695908	-2.05224027136179	0.0401463175024371	0.399451830400411	down
MT-ND5	54838.6159275749	-1.61986427795836	0.572259958784517	-2.83064410342279	0.00464543796711848	0.165061061731662	down
AC008555.4	10.8649693217468	-1.61913333244324	0.532931601393635	-3.03816348703876	0.00238024782959626	0.119646736255916	down
CDO1	25.118644052491	-1.61735282088851	0.714442892126375	-2.26379580329344	0.0235866767677692	0.33143620332194	down
HAAO	135.799546348827	-1.6136268005751	0.46622712244839	-3.46103159357427	0.000538109656451289	0.0519389503614181	down
CD1A	68.050630307576	-1.61347762064087	0.786801424150897	-2.05067958841344	0.0402981600090325	0.399667311668169	down
IFITM4P	11.530481280617	-1.61334509598352	0.729585165848627	-2.21131839229069	0.027013796586876	0.349363278119962	down
MMP7	642.819302874226	-1.61092572855879	0.767726512158484	-2.09830675774064	0.0358780559537362	0.384578026212373	down
AC068733.3	10.7226163916798	-1.61073984166333	0.692399415548899	-2.32631600416129	0.0200016988640996	0.309025814121082	down
AL138479.2	4.113747064939	-1.6102996883131	0.798542048634633	-2.01654964953496	0.043742531967852	NA	down
ESR1	1551.57668781367	-1.61004314758957	0.659389100636121	-2.44171938243495	0.0146175039394115	0.276468503670986	down
AGT	15.448748745022	-1.60884659282941	0.672431226822482	-2.39258161824501	0.0167303065615423	0.288797961879721	down
SLC8A3	7.32220175649255	-1.60770844252738	0.657684351747755	-2.44449854744909	0.0145053664899642	0.275392083262194	down
NOSTRIN	139.761715078481	-1.60664110741607	0.457302198920011	-3.51330282515675	0.000442572757157275	0.0476695481675421	down
AL139383.1	4.5009896336541	-1.60539599515756	0.7697387999955	-2.08563735538204	0.0370114849059576	NA	down
SLC35F3	14.5874657393373	-1.60478123292823	0.747426667341108	-2.14707516208523	0.031787298326609	0.367962603444898	down
EMP1	7693.69640644468	-1.60407623880849	0.630004049314783	-2.5461363947631	0.0108922619811498	0.245797136208955	down
CPAMD8	169.462960693146	-1.60385865200256	0.554948204143797	-2.89010513058074	0.00385113011069325	0.147936276291723	down
TRBV29-1	16.8230220852849	-1.60195603591729	0.735002596965772	-2.17952432077175	0.0292927399520845	0.3601655805588	down
LDB2	333.735933799405	-1.59802426506653	0.54718503501102	-2.92044585070632	0.0034953093353727	0.139805573202193	down
PNMA3	48.8752708390172	-1.59738925441098	0.806827022327274	-1.97984104424681	0.0477213927612719	0.424352990388836	down
CACNA1D	215.113687243096	-1.59728878996285	0.7854798194924	-2.03351983122248	0.0420000320967373	0.406454450916993	down
LRRC15	145.797051056288	-1.59708835085417	0.750631666286419	-2.12765917371353	0.0333653521959957	0.374188519083898	down
CRYAB	699.074685171691	-1.59582772037278	0.56517384955355	-2.82360502283215	0.004748686526471	0.166900511595846	down
MAOB	341.617768601667	-1.59569969189255	0.474142387764969	-3.36544407981414	0.000764205557827012	0.0638670815583965	down
DACH1	128.438922681122	-1.59531424707907	0.62272325156368	-2.56183504160666	0.010412075931116	0.243252123940699	down
LRRN4CL	103.271284193463	-1.59439859317997	0.64784638411263	-2.46107508242691	0.0138521373860236	0.269428658958617	down
GALNT9	15.9470514479166	-1.59329927312008	0.722674461482767	-2.20472613609588	0.0274733179534658	0.352134628307546	down
ENPP6	6.83036028516675	-1.59116207702728	0.681458585946275	-2.3349358417985	0.0195467726226161	0.306064050531884	down
ERFL	26.4605950158186	-1.58941027140817	0.655197452451874	-2.42584928476186	0.0152726113376309	0.281352702948346	down
HLA-DPB1	1459.26611357009	-1.58739267347808	0.566744912618313	-2.80089443793058	0.005096118618718	0.172861182551878	down
SLC26A4-AS1	8.88032527283417	-1.58379284820246	0.760032816524485	-2.08384797836087	0.0371739975658275	0.386034728074913	down
HAND2-AS1	130.766522540643	-1.5824221647115	0.726152534300818	-2.17918700268002	0.0293177790743546	0.3601655805588	down
LINC02397	10.2667086104298	-1.58065466637471	0.743374744790189	-2.12632279674881	0.0334763911478636	0.374188519083898	down
OLFML3	703.383471377806	-1.57996997561762	0.596762973805917	-2.64756703242026	0.00810732849344888	0.217721054855655	down
SLC22A18AS	12.9733296272947	-1.57752450654211	0.613176239596845	-2.57270977684867	0.0100905783902847	0.239000231711824	down
AC026979.2	10.966860536729	-1.57566576746978	0.734349383430284	-2.14566227333037	0.0318999331868068	0.367962603444898	down
MS4A1	299.273261236551	-1.57525170778036	0.760937506373164	-2.07014596413894	0.0384386776685852	0.392007744810024	down
FAM209B	2.85134975559773	-1.57512182848559	0.716505617895982	-2.19833842072437	0.0279249983996874	NA	down
AC006115.2	3.64045039382488	-1.57128307574532	0.739571579447315	-2.12458552952988	0.0336212123631523	NA	down
AC108673.3	10.79389146994	-1.5711921834922	0.650166806506775	-2.41659858326808	0.0156662833001275	0.28352387180222	down
LY86	64.4705367404087	-1.56972773210464	0.51968940034966	-3.02051134975716	0.00252348250273765	0.122071239467725	down
FER1L5	13.8568854369975	-1.56864661590335	0.632642956376242	-2.47951328643332	0.0131561828486744	0.264396835958844	down
EPHA1-AS1	8.91405230647118	-1.56712454325635	0.684836760930727	-2.28831837404077	0.0221189872585764	0.324353965084931	down
C1orf194	5.97871851587534	-1.56671180552226	0.740495270166428	-2.11576206985109	0.0343650485566816	NA	down
HMGA1P3	4.51088999002766	-1.56612074253887	0.73035531365136	-2.1443271696199	0.0320066813014775	NA	down
IL17REL	12.3778606729855	-1.56538363763702	0.609342761724677	-2.56897059580453	0.010200111204496	0.240762441163299	down
PRKAG2-AS1	22.3540108218372	-1.56220829659915	0.56610908280784	-2.75955349250142	0.00578804103847392	0.18443001617678	down
TTLL10-AS1	4.71737717635522	-1.5615303009175	0.6790300865293	-2.2996481774451	0.0214681602911775	NA	down
ABCA6	104.672909220402	-1.56049341670888	0.597404390190324	-2.61212244558787	0.00899820199161034	0.228670005865905	down
SLC47A1P2	21.6455121338638	-1.56047521452813	0.796075563576232	-1.96020991715656	0.0499712598296233	0.432517848911743	down
FBLN5	759.732783595956	-1.56027950129294	0.560821264042526	-2.78213327726929	0.0054002858165892	0.177355393136194	down
TRAV30	3.19252406415158	-1.55906658215339	0.721500972725302	-2.16086553045713	0.0307057282448543	NA	down
C1QB	3483.92021729297	-1.5590406299777	0.634054023656697	-2.45884510122095	0.0139384742185949	0.269904545005569	down
GNGT2	31.1902345420545	-1.55806505599372	0.513423564911318	-3.03465824803511	0.00240808386346413	0.11987359842363	down
CRYM	34.5455307681515	-1.5567281657746	0.787905692344161	-1.9757798184489	0.0481797201379043	0.425530790843088	down
NAPSB	162.262296484092	-1.55652141926665	0.466128064145627	-3.33925703898482	0.00084002797327482	0.0685972320970256	down
SPESP1	9.74225931861475	-1.55603379037907	0.771990834483225	-2.01561174158329	0.0438405910215385	0.411185543253563	down
FOXF1	189.617722679229	-1.55568316755481	0.607795783291566	-2.55954912870551	0.0104808040642492	0.24326284758355	down
LINC02754	4.67317782136401	-1.55549584917589	0.699629162412889	-2.2233147683714	0.0261945823664919	NA	down
C1QTNF7-AS1	3.46235233451661	-1.55504776946612	0.757037723783543	-2.05412190253118	0.0399638946865796	NA	down
CPXM1	1228.4100909322	-1.55429201702131	0.582758963242881	-2.66712674545945	0.00765028146251263	0.212256594585421	down
DIPK2B	380.975860125287	-1.55402717361316	0.49619074745128	-3.1319148565255	0.00173670232297283	0.100577079036615	down
CATSPERZ	5.21578803403009	-1.5528175690359	0.586463340282687	-2.64776578922633	0.00810256385364075	NA	down
PLPPR3	4.83612445168541	-1.55205837809451	0.655058866489128	-2.36934183703666	0.0178197749434971	NA	down
AP003419.3	3.91086656876173	-1.55085666704651	0.722213050104775	-2.14736727177877	0.0317640540582952	NA	down
NOX5	70.2890517551675	-1.55021169945546	0.65255639451512	-2.37559805173213	0.0175205367238723	0.294284897472296	down
CFAP100	11.4887789550432	-1.54987003284471	0.731246527911983	-2.11949045046442	0.0340490399520457	0.376554175564339	down
AL135960.1	6.40615654067652	-1.54822839802857	0.614335736581435	-2.52016658943515	0.0117299304709887	0.250421225911792	down
AP000345.2	12.3779921092779	-1.5471875898363	0.75395673672693	-2.05209067638673	0.0401608508895204	0.399451830400411	down
ITM2A	242.761029064078	-1.5459347579423	0.536469139606464	-2.8816844135272	0.00395555690006692	0.148669642245843	down
RSPH1	19.8301579426895	-1.54580923071553	0.765205693253439	-2.02012249038973	0.0433706835276292	0.409876041151615	down
TWIST2	502.943827206831	-1.54555482952582	0.549290120120689	-2.81373134689958	0.00489701351037417	0.168922316711045	down
SEPTIN1	228.09282865835	-1.54526634334891	0.60812446799781	-2.54103629218628	0.0110524446370955	0.245797136208955	down
SCTR	10.4154607511194	-1.54307080775794	0.53807535396437	-2.86775968531002	0.00413389397680008	0.153965083820712	down
SPNS3	14.6697422061009	-1.54302891042939	0.675429238944263	-2.28451601065011	0.0223412227302048	0.324602966862389	down
CLIC5	110.160613370147	-1.54117330550122	0.527617959790692	-2.92100235957208	0.00348907184949341	0.139805573202193	down
SLC38A11	21.0109623100733	-1.53975471159403	0.596020169013528	-2.58339363606181	0.00978336284673166	0.237140017664101	down
KCNIP1	18.0490169389818	-1.53969764706379	0.674638872802407	-2.28225456482812	0.0224743153121775	0.325294195359266	down
C16orf86	34.0267339279408	-1.53919034682937	0.477516919745234	-3.22332106609032	0.00126713437668424	0.0844716886820103	down
ZNF683	156.627415740134	-1.53883402521903	0.720596406301429	-2.13550055448837	0.0327201449450102	0.371653845262135	down
LRRC17	60.7191308959657	-1.5371230162562	0.66618419479559	-2.30735437475794	0.0210350725392619	0.317751694588306	down
ACSS3	103.482292582047	-1.53604572311963	0.670011382018208	-2.29256661057422	0.0218729685270202	0.322056508091362	down
PERM1	17.232415976135	-1.53585411245154	0.689956148388797	-2.22601699548312	0.0260130430456577	0.344811187605207	down
LINC00900	8.78569577422224	-1.53504617702035	0.53687909031266	-2.85920276039506	0.00424707227336003	0.156199568636867	down
APOE	5656.42802465061	-1.53365898155056	0.640449375119396	-2.39466075092141	0.0166357494114303	0.288093242113871	down
KCNJ5	60.0221580390222	-1.53296965055079	0.658828014872803	-2.32681309225557	0.0199752152910263	0.309025814121082	down
OSR2	624.084495622774	-1.53115358775513	0.60794879084896	-2.5185568436068	0.0117836861367131	0.251047464543715	down
LRRC71	7.36837206571323	-1.52990240409372	0.687674751637402	-2.22474709221317	0.0260982209706171	0.345040248004297	down
TPTE2	7.59365195079317	-1.52837571217798	0.66588871524911	-2.29524194835801	0.0217192624139661	0.321462383951401	down
GRASP	330.930104886621	-1.52807273463841	0.459601424058216	-3.32477806780002	0.000884889430554201	0.0704474660612254	down
SAMD11	130.471507481679	-1.52789709322047	0.63217904182897	-2.41687400581975	0.0156544347207827	0.28352387180222	down
DCLK1	115.148847118224	-1.52635963980089	0.622238573010534	-2.45301353211842	0.0141665009257226	0.271434382601986	down
LINC00861	192.749182553064	-1.52480258494058	0.686870455845298	-2.21992745788444	0.02642369228057	0.347022611350431	down
CCDC160	9.15428514177431	-1.52341049617543	0.746379040876426	-2.04106816073852	0.0412440525845641	0.403395089003831	down
GIMAP1	165.264717589916	-1.52223293855119	0.462949093062711	-3.28812165605645	0.00100858246129269	0.0747425816763005	down
BX571818.1	74.1810249380319	-1.52130391048138	0.644485529178542	-2.36049351243064	0.0182506375392407	0.299931940183253	down
AL137779.1	6.07814471109124	-1.52107746288791	0.706747900090873	-2.15222070372241	0.0313799757506405	0.366557341737169	down
LINC00612	2.60453186090261	-1.51989946070797	0.742556951431396	-2.04684564298823	0.0406732425710036	NA	down
LINC00942	10.7219278915987	-1.51979016754293	0.725472277654318	-2.09489764716701	0.0361800920702968	0.385068821171459	down
C9orf24	19.3892236767676	-1.51975646160639	0.619113161818162	-2.45473130815584	0.0140989926583993	0.271151721294697	down
CCDC3	536.471695585543	-1.518757083231	0.443447610365612	-3.42488503203078	0.000615059633960452	0.0557048943374138	down
AC099063.4	6.48612626100724	-1.51860969372343	0.742978286544157	-2.04394895682213	0.0409585899650409	0.401749833535914	down
HDAC4-AS1	10.6751864838337	-1.5180828378407	0.741338126008817	-2.04776037354734	0.0405834848989877	0.400020669254659	down
CYP2A6	9.70709019444935	-1.5170627239505	0.712112419518512	-2.13036970339072	0.0331411030177155	0.373472735919871	down
TRAV8-1	5.35900758895551	-1.51690097548576	0.748262251823643	-2.02723172495848	0.0426387201303788	NA	down
CYP3A5	213.966282647711	-1.51416032851825	0.358289769430004	-4.22607748730057	2.37800134318903e-05	0.00842919476114195	down
ATRNL1	8.57559351963965	-1.51137882592947	0.622832318069754	-2.42662235417302	0.0152401104473483	0.281236735234003	down
FBLN1	7979.94481568582	-1.50887706094764	0.458140778990164	-3.2934790574057	0.000989557131810468	0.0747425816763005	down
FSCN2	22.1356198728703	-1.50730169508712	0.511635816130768	-2.94604413445104	0.00321866471175439	0.13672009877884	down
KIF26A	205.922661109751	-1.5062278360364	0.656940529586241	-2.29279176455297	0.0218599963835816	0.322056508091362	down
AC023157.3	125.949764839286	-1.50606694313972	0.66790612213837	-2.25490812738457	0.0241390960747474	0.333294611283232	down
TMIE	8.62349654738222	-1.50566797990045	0.63803966149114	-2.35983445979143	0.0182830915851957	0.300223345661512	down
BMP4	165.041421325109	-1.50553643537011	0.658224061912969	-2.28727043340627	0.0221800431343413	0.324554809109553	down
GPX3	1225.6155902579	-1.50521699034652	0.529580940197044	-2.84227938752189	0.0044792219474651	0.162159804793676	down
AC124319.3	6.63470455320626	-1.50492879102643	0.692984955159565	-2.17166156324405	0.0298811997394352	0.361396459940627	down
VXN	8.00642209975256	-1.5027545835899	0.601595802670972	-2.49794725448208	0.0124914778479519	0.258362467883343	down
CRABP2	2436.02916276125	-1.49664850648135	0.588944008731296	-2.54124073645886	0.0110459834593482	0.245797136208955	down
CPLX1	116.580812264782	-1.49645611616447	0.522150856975699	-2.86594591615142	0.00415765269424525	0.154569948898712	down
GP5	5.58498619359615	-1.4951797374482	0.699115229281169	-2.138674248286	0.0324620596094582	NA	down
BX255923.2	6.97074199190249	-1.49515275838663	0.719821859726923	-2.07711496696396	0.0377909495111826	0.389055648973662	down
PTGER3	37.6587118791795	-1.49512171008769	0.592579202112706	-2.52307489827043	0.0116333620306844	0.249540560659474	down
DMKN	1508.53142152046	-1.49511632529429	0.64029403359623	-2.33504647372227	0.019540993074579	0.306064050531884	down
VWCE	42.1202497923502	-1.49456737711425	0.544205400316954	-2.74632955910359	0.00602661912459153	0.188586396624775	down
ECSCR	196.252025088617	-1.49353900193384	0.506700233803886	-2.94757906607144	0.00320272838491728	0.136324829949305	down
DNAH7	17.3259450483011	-1.49210583889645	0.623186707954281	-2.39431589257502	0.0166514007313265	0.288093242113871	down
DLEC1	52.7635465103494	-1.49166423497765	0.43406789944914	-3.43647672834289	0.00058933297993834	0.0545286562745997	down
ZNF835	10.6387937036136	-1.48878015148702	0.559659765699907	-2.66015219018855	0.00781053501081299	0.214102385716406	down
RBM20	36.0569109605317	-1.48855682659059	0.580755435374539	-2.56313886348837	0.010373055144667	0.242892529292948	down
AP006333.1	18.7718721147905	-1.48723344028067	0.516845755428428	-2.87751892060689	0.0040081587313633	0.150207058057908	down
KLF15	24.912690874621	-1.48685929949798	0.680781304454712	-2.18404837172918	0.0289586938129201	0.359293142877318	down
NXF3	33.0510869461369	-1.48481134469441	0.75753200987654	-1.96006416274925	0.0499882913046749	0.432517848911743	down
FAIM2	29.5301293863306	-1.48326391295395	0.646742313630134	-2.29343879578322	0.0218227552295775	0.321846502700778	down
GAPT	58.2121210314001	-1.48217865450763	0.490087312460031	-3.02431549812567	0.00249196416502144	0.122071239467725	down
RAPSN	5.90837013547244	-1.48199149319596	0.680700052828863	-2.17715789360832	0.0294687887297162	NA	down
PALM	307.160223842765	-1.48173441671113	0.627714143435772	-2.36052418478403	0.0182491283548849	0.299931940183253	down
GLIS1	120.055766057052	-1.48115992031502	0.568807210823155	-2.60397528746435	0.00921494008838165	0.231817872453489	down
H2BC8	68.7078132472396	-1.47928854778539	0.612526989228695	-2.41505855872268	0.0157326801037365	0.284225105670227	down
CFAP73	15.9923413399597	-1.47826795243112	0.568261821951721	-2.6013853039677	0.00928481066903734	0.232522660371447	down
CRACR2B	203.129764435123	-1.47569066207243	0.637493415269033	-2.31483279156643	0.02062208460392	0.314723618367513	down
AC009806.1	2.770889762037	-1.47568066394192	0.750997231983031	-1.96496152195573	0.0494186911850638	NA	down
CPZ	33.7209399078864	-1.47392759916803	0.472413589168472	-3.11999407502733	0.00180854677710075	0.103570788831237	down
APCDD1	1593.18460695725	-1.47387132600312	0.448074419460399	-3.28934494358785	0.0010042087010257	0.0747425816763005	down
ITGB2-AS1	111.312245062725	-1.47244615565492	0.607986144355691	-2.42184163130121	0.0154420785862596	0.282198838804365	down
CD19	71.911519699222	-1.47094032151492	0.671569216833953	-2.19030337401337	0.0285022423115365	0.35730341444078	down
P2RY12	8.76127261781622	-1.46929368861108	0.650989466478928	-2.25701607210052	0.0240070705081443	0.332812786633134	down
MEF2C-AS1	9.93494781689061	-1.46926849778269	0.633822626152726	-2.31810673389981	0.0204435210359832	0.31354919625649	down
MTND5P11	10.8991047786386	-1.46806009922737	0.566877431296665	-2.58973107443942	0.00960509348307087	0.237140017664101	down
FITM1	19.9668831897173	-1.46775674870845	0.553326038337939	-2.6526074086758	0.00798727110123549	0.216350865046509	down
AC046143.2	3.99905447604306	-1.46719779638588	0.639624432428424	-2.29384263952434	0.021799539203272	NA	down
HEIH	19.6717712525265	-1.46348365050367	0.63509634820608	-2.30434902458105	0.0212030590382728	0.318270448814523	down
USHBP1	66.595591927862	-1.46198077954749	0.379504982552431	-3.85233619257031	0.000116996241124485	0.0214761225114133	down
AL161935.1	4.99567167006763	-1.46116926735414	0.523953753199507	-2.78873709450797	0.00529140003348976	NA	down
DOC2GP	55.3396278148387	-1.46105913683332	0.673764771579209	-2.16850034086644	0.0301206387144431	0.362221954054564	down
CLECL1	12.3124398939163	-1.46019720854895	0.614836093693565	-2.37493735895849	0.0175519286062758	0.294571510380754	down
AP004245.1	9.82061753006128	-1.45947162163321	0.73674267852564	-1.98097879242436	0.0475936519386749	0.423675189559023	down
TRBV19	16.6288020161725	-1.45906962738314	0.619815398751396	-2.35403900955414	0.0185706620954863	0.301469641419887	down
SLC14A1	40.4933662176122	-1.45628164296622	0.496462974941462	-2.93331369401299	0.00335364860720225	0.138449119910585	down
LINC02202	9.17083166829772	-1.45276624004457	0.531829352088039	-2.73163982834117	0.00630199926496777	0.191131982486542	down
STAC	81.1347373060722	-1.45216994153639	0.73595471996997	-1.97317837922916	0.0484752428594415	0.426262839156227	down
RSPH10B	3.32558863682816	-1.45178213525156	0.667292584646771	-2.17563055345514	0.0295828968179945	NA	down
HOXA11-AS	16.8297097840624	-1.45139267107408	0.637070192230984	-2.27823038775583	0.0227128546703465	0.326545780142272	down
LINC02519	6.35467435316164	-1.45054830521586	0.607997110385476	-2.38578157763973	0.0170428699298086	0.291501133849363	down
AC079250.1	18.010819928245	-1.44984038706135	0.619873313445136	-2.33893015816961	0.0193390483864713	0.305796116054104	down
AL161785.1	9.19970940833649	-1.44793584896595	0.484022855214634	-2.99146173236775	0.00277645334277128	0.128549215305849	down
FENDRR	39.2052525884226	-1.44635593101778	0.714824867920304	-2.02337103244013	0.0430349084257907	0.408662670820246	down
WNT9B	7.21941598050876	-1.44566790471647	0.616098754666859	-2.34648730218289	0.0189513119380495	0.3043492698668	down
AC016596.3	17.3012049210835	-1.44492094554818	0.439211575508429	-3.28980615748924	0.0010025642328857	0.0747425816763005	down
SHISA2	88.5084961408511	-1.44440967745837	0.73529332624716	-1.96439927563391	0.0494838067881499	0.430601792939649	down
ITGBL1	26.5229122771939	-1.44439796392905	0.70546173056299	-2.04745048718144	0.0406138735838173	0.400020669254659	down
AL591845.1	58.1481036444739	-1.44403281720464	0.451658081841901	-3.19718139729893	0.00138777624484413	0.0871839641428603	down
FAM218A	6.11424491135064	-1.44146956193498	0.726919264484645	-1.98298440055364	0.0473691720290285	0.422500133511842	down
SELENOM	1208.40944701825	-1.44066374526197	0.647285886444565	-2.22569930139416	0.0260343295942313	0.344870993639048	down
CNTN4	67.6488489270168	-1.43962903511899	0.606314131266771	-2.37439465926874	0.0175777510877184	0.294764261510932	down
AC016590.3	5.66272204226094	-1.43696584742845	0.571366177783673	-2.51496483919024	0.0119044255492164	NA	down
GPR62	4.93544597174895	-1.43677904324567	0.730175233245682	-1.96771812823489	0.049100478813754	NA	down
SAP25	241.787224296192	-1.4365457958721	0.485384509931253	-2.95960370897613	0.00308035002755154	0.134559784249173	down
AC016582.3	14.0611144834838	-1.43591799598347	0.719094793202359	-1.99684104176151	0.0458424535697303	0.417578645520641	down
KRBOX1	5.42495680617614	-1.43339628663955	0.669908213700307	-2.1396905685363	0.0323797817623926	NA	down
CORIN	24.5452488322752	-1.43304714353308	0.614290699540348	-2.33284851065689	0.0196560975762022	0.306841085853562	down
MTCO3P12	8.72063159942797	-1.43152182159133	0.614158290290673	-2.33086786293125	0.0197603283349628	0.307454954045473	down
GZMM	60.9767083302807	-1.42906172979459	0.613948152900758	-2.32765865169985	0.0199302363748969	0.309008845875946	down
ADCY4	483.89028937473	-1.42822526609437	0.359243789810836	-3.97564357854708	7.01891815370985e-05	0.0171788021812049	down
AC138409.1	8.8111977582859	-1.42700740994691	0.665049641112438	-2.14571563043013	0.0318956733742583	0.367962603444898	down
MAATS1	52.7969340468333	-1.42657478011048	0.701569220370602	-2.03340559803478	0.0420115622451777	0.406454450916993	down
MT1M	13.9677788977854	-1.42613288639327	0.664084218195204	-2.14751811188813	0.0317520568498778	0.367962603444898	down
TRBV23-1	7.20015870536501	-1.42576425124558	0.625822471295835	-2.27822476283629	0.0227131896300136	0.326545780142272	down
TDRD12	7.09563516900851	-1.42509674341388	0.59906856271254	-2.37885416146884	0.0173665452632158	0.293617437554649	down
VEGFD	20.5356043321301	-1.4249970199771	0.662282160709877	-2.1516463895837	0.0314252155053496	0.366877345584601	down
EGFL7	408.621747946181	-1.42459068395832	0.449677631455206	-3.16802656905167	0.0015347749365621	0.0925320760140182	down
SEPTIN7P9	4.05975203277869	-1.42399137842432	0.723067929063826	-1.96937427479046	0.0489101276240356	NA	down
GPR17	19.8244677613054	-1.42296505840257	0.657496229603117	-2.16421782260487	0.0304476360845604	0.363023519723909	down
AL445426.1	10.7384383832996	-1.42239352133368	0.634206871453422	-2.2427910912948	0.0249102892302253	0.338263300055615	down
PTPRT	9.15963029034718	-1.4220793194528	0.653324569265121	-2.17668121842165	0.0295043605804245	0.3601655805588	down
AC099336.2	16.2829511336905	-1.41964556221476	0.564593471784016	-2.51445621170384	0.011921610603793	0.252676693199361	down
KLRB1	77.0141596279294	-1.41947318150851	0.593838324915008	-2.39033609309683	0.0168329608172953	0.289302417763984	down
OXER1	45.9395487635169	-1.41917811432869	0.545071473120267	-2.60365508802835	0.00922355268578013	0.231817872453489	down
DEFB1	86.3908789400192	-1.41886584723027	0.690997661948821	-2.05335839086437	0.0400378316463895	0.398807064349865	down
ANKRD55	6.09340024711379	-1.41847313451631	0.536852423841054	-2.64220309255095	0.00823686482213775	0.2193545387025	down
CD34	915.617897700646	-1.41822032137341	0.423121586228965	-3.35180328191993	0.000802870459696983	0.0660248551236411	down
Z97989.1	24.4536041451808	-1.41559608397896	0.499678999033671	-2.83301096647363	0.00461118040123303	0.16470568756381	down
GOLGA8M	7.51716261635483	-1.41475652429171	0.670168778865189	-2.1110451111843	0.0347684345944139	0.380238976202752	down
CRHBP	6.06448519325396	-1.41440453222768	0.705295421693245	-2.0054072218873	0.0449195302775887	0.414311629868527	down
MYOZ3	12.3334177699542	-1.41223595112923	0.659555763143503	-2.14119264821277	0.0322585056674776	0.370090746661647	down
MT-ND1	69977.9871970686	-1.4120652673996	0.533258749442715	-2.64799268436811	0.00809712773992996	0.217721054855655	down
HSPB1P1	5.93223998885423	-1.41069622326214	0.647632212286358	-2.17823665422988	0.0293884224879946	NA	down
CYBA	1967.81860496168	-1.41041980285172	0.480239750037185	-2.93690766485387	0.00331502790924022	0.137747509139705	down
SLC39A2	41.7413104004795	-1.40823095327762	0.668809097521282	-2.10557984108882	0.0352408652655642	0.381971604002735	down
HAND2	70.0256509506522	-1.40773193348344	0.67243306294024	-2.09349006030143	0.0363054304418754	0.385068821171459	down
TMEM176B	887.260614199165	-1.4031044904041	0.484893092305847	-2.89363678853789	0.00380808380700283	0.146886294536907	down
SCUBE2	162.050311909042	-1.40153515764285	0.542647662096528	-2.58277194492648	0.00980100857606276	0.237140017664101	down
MIR100HG	679.918010167193	-1.40117798404006	0.672382223004821	-2.08390099574363	0.0371691737656054	0.386034728074913	down
SELENBP1	457.040084955369	-1.40098593904924	0.507119698289605	-2.76263364206603	0.00573370836014401	0.183511118189034	down
HSPA12B	158.45782205161	-1.40090781962322	0.438387588441579	-3.19559188389274	0.00139544342616706	0.0871839641428603	down
CLEC9A	16.4247980689224	-1.39848813048786	0.701712835330764	-1.99296358862904	0.0462654343317984	0.419018090056142	down
CNR1	20.7260138128312	-1.3984157482705	0.667935236857253	-2.09363972898074	0.0362920856563266	0.385068821171459	down
RAMP1	229.451261912563	-1.39822958522266	0.632359179154384	-2.21113195050386	0.027026700999659	0.349363278119962	down
TMEM176A	506.085096821505	-1.39782067088837	0.537500841516192	-2.60059252548399	0.0093062919300459	0.232522660371447	down
ANXA1	17793.8220824847	-1.39678738077888	0.682020478418902	-2.04801384265907	0.0405586430467619	0.400020669254659	down
CD74	47902.7398306246	-1.39660514032618	0.611799357029582	-2.28278294882002	0.0224431568447609	0.325294195359266	down
BX284668.5	10.3797382962189	-1.39577286642833	0.58705607970366	-2.37758012340645	0.0174266565296793	0.293781389731578	down
PPL	8205.8542578739	-1.39544404380034	0.643057319773754	-2.17001502181998	0.0300057079772544	0.362093103187552	down
FCGRT	1262.25995303935	-1.39294954398359	0.451780824126452	-3.08324185002085	0.00204758674264396	0.109542823673681	down
NAALADL1	58.1365683642911	-1.39242933383433	0.509686473261155	-2.73193307431738	0.00629639296012759	0.191131982486542	down
TOMM7	472.581418935982	-1.3913432688329	0.450168489885917	-3.0907166985088	0.00199674045502841	0.109178156954598	down
LINC00892	12.5040292758927	-1.38956340670233	0.61715528258859	-2.25156203941731	0.0243499622201725	0.335055277496018	down
A1BG	42.1780046412682	-1.38850610008973	0.540672758890698	-2.56810811578253	0.0102255257989917	0.240809375603058	down
NDN	273.482566906206	-1.3878974828849	0.552290763220991	-2.51298333289263	0.0119714990641643	0.252980173864484	down
AL009179.2	31.7928067124629	-1.38672703886043	0.562886692253067	-2.46359890533168	0.0137549939787611	0.268950633434975	down
FAM89B	8.2512590043305	-1.38588784353403	0.644892815831871	-2.14902044108883	0.0316327796102327	0.367422777404957	down
GDF10	11.8714352759224	-1.38511783904931	0.659744645891714	-2.09947567998401	0.0357749894846864	0.384272731878614	down
VAMP5	343.662860095414	-1.38413620362788	0.458612475734529	-3.01809540050345	0.00254368814206884	0.122759822799984	down
SPAG8	25.2183487137974	-1.38407193118925	0.468258786071373	-2.95578422094633	0.00311875197721503	0.135844114193991	down
MTATP6P1	8065.65209527596	-1.38281181827426	0.638664620450971	-2.16516114090966	0.0303753470625427	0.363023519723909	down
HID1	334.79798142453	-1.38049564767014	0.511507204682273	-2.698878207449	0.0069573632985631	0.201743909809815	down
LINC00475	24.0076420556689	-1.38034228325555	0.625667176341062	-2.2061925820176	0.0273705184509827	0.351474384031076	down
PCDHGA5	20.6368873828712	-1.38015145427804	0.651595179816916	-2.11811182315043	0.0341655984619784	0.377031958550625	down
RUNX1T1	129.653834807332	-1.3787476907178	0.635385627879836	-2.16993842828713	0.0300115106683977	0.362093103187552	down
ABI3	315.625445363331	-1.37812445981858	0.495540082465663	-2.78105547579811	0.00541824773559711	0.177661491540895	down
SMIM5	91.3350236743198	-1.37782326894504	0.521902477813512	-2.64000139397186	0.00829056862132765	0.219646649852932	down
AC090498.1	12.2138513199473	-1.37714351639759	0.564102182459909	-2.44130152163605	0.0146344302694477	0.276518944926738	down
AC090204.1	3.77604923647237	-1.37415876030172	0.678475979045369	-2.02536096006699	0.0428303131294405	NA	down
ZNF423	139.009208869704	-1.37415560393013	0.60300384200079	-2.27885049516538	0.0226759540579481	0.32646704445193	down
AC016739.1	26.1061107106394	-1.37148916653331	0.586506154175922	-2.33840541445015	0.0193662271300383	0.305796116054104	down
AC027559.1	15.0039518382925	-1.37006903127008	0.521774902398634	-2.62578561171068	0.00864492479637957	0.224047435831108	down
COL9A3	63.1046211251713	-1.36863409808307	0.654677287166555	-2.0905477017639	0.0365686280543966	0.385410801677505	down
RGS13	25.1154161920857	-1.36767699219039	0.511974185757962	-2.67137881212816	0.00755403439727823	0.210616357398772	down
ITGA9	150.14110537836	-1.36753541350054	0.452411552394178	-3.02276855279997	0.00250473729542226	0.122071239467725	down
KANK3	129.804158962285	-1.36580207700681	0.427307388299576	-3.19629876385213	0.00139202890781079	0.0871839641428603	down
AL049629.1	8.99803731518304	-1.36372191264999	0.690299701562637	-1.97555048852393	0.0482057109720099	0.425530790843088	down
GNA14	63.0045129277341	-1.36353991335731	0.592684592434784	-2.30061643370178	0.0214133213096064	0.319257966564865	down
RFLNA	10.6964400127844	-1.3627872797879	0.625139826014103	-2.1799719408009	0.0292595415267484	0.3601655805588	down
DAAM2-AS1	8.59072617969295	-1.3620668357514	0.54631687710378	-2.493180959322	0.0126604304266462	0.25948042103019	down
ZNF750	1278.66543351722	-1.36205726849002	0.65815238539176	-2.06951657203105	0.0384976378548969	0.392012350994961	down
CFAP43	30.1731065401121	-1.35942342922489	0.559829840085884	-2.42827968765712	0.0151706390420913	0.281236735234003	down
RFTN2	104.987901186653	-1.35929069629667	0.510788178603817	-2.66116318512332	0.00778712065220982	0.214102385716406	down
AL157388.1	6.71973434736692	-1.35808064619434	0.557799464180012	-2.43471127780801	0.0149036763120076	0.278549710271422	down
ARHGEF15	169.457849881687	-1.35739186775054	0.404443186733895	-3.35619912085116	0.000790216520760931	0.0657735281389635	down
CNGA1	17.8985351528538	-1.35618550354965	0.511403342194403	-2.65189018462479	0.00800425702883171	0.216525684547041	down
FAM166B	12.6466222652176	-1.35551631850641	0.639076830814591	-2.12105376559907	0.0339172781148832	0.375500980486744	down
AL592301.1	9.91340489382484	-1.3528147336939	0.661415131713204	-2.04533381356098	0.0408219592630673	0.401229272721709	down
CH25H	185.144871395348	-1.35122783384173	0.67323527790122	-2.00706629345705	0.0447426046502176	0.413881469292812	down
ZNF300P1	67.3232060047965	-1.35051902162444	0.655267577857924	-2.06101914280468	0.0393012138515242	0.395709119934776	down
AL022344.1	13.190275848416	-1.35042870623234	0.516374539475972	-2.61521163999058	0.00891721821178431	0.226892437148606	down
AL121929.4	12.0715815965543	-1.34999796311747	0.649816953470068	-2.07750498953342	0.0377549752072713	0.388880027698542	down
LY9	115.58089497891	-1.34868858017937	0.533601087604897	-2.52752217247727	0.0114870570455886	0.248939495664353	down
GCNT3	108.461846008212	-1.34868197908716	0.596057331248713	-2.2626715726518	0.0236559424590191	0.331747967950187	down
CD22	168.83212614337	-1.34687243804557	0.475431476028853	-2.83294755596667	0.00461209520332867	0.16470568756381	down
PACSIN1	36.468008180734	-1.34601780181092	0.474388481481701	-2.83737454502854	0.00454862184490613	0.163774284604948	down
FFAR4	12.9812845688435	-1.34558373120319	0.612208737320818	-2.19791657514038	0.0279550514979586	0.355023110096499	down
GPAT3	138.73353259964	-1.34549083372574	0.573465146362063	-2.34624692060405	0.0189635397976249	0.3043492698668	down
PTCH2	99.5171680947063	-1.34540762069722	0.511795393981034	-2.62879978311622	0.00856867935181951	0.223557714205657	down
PTN	553.09980796315	-1.34531317896119	0.532360733473798	-2.52707063908087	0.0115018365956044	0.248939495664353	down
SVEP1	381.947206777812	-1.34309550868341	0.485552989546342	-2.76611520801938	0.0056728489483794	0.182516590813352	down
HLA-DMA	1801.73734276854	-1.34288491801324	0.538996974101783	-2.49145168254628	0.012722226975944	0.25948042103019	down
EPS8L1	1275.8303502119	-1.34263878194142	0.615149676457992	-2.18262129254832	0.0290637104279447	0.359302960125144	down
AC111170.2	3.33065987691303	-1.34122748774149	0.675483857185955	-1.98558037097882	0.0470799377932589	NA	down
PCDHB15	63.5881150729484	-1.34107729710645	0.570246031344525	-2.35175209188999	0.0186852235146672	0.301530227816361	down
SERP2	20.1038606945831	-1.34017173399206	0.601908658142775	-2.22653672756136	0.025978251730039	0.344620701874026	down
CDH20	9.41396561059373	-1.34005938937885	0.655898260120836	-2.04309032491102	0.04104349749701	0.40212064823966	down
DTX1	136.874247956676	-1.33993385019955	0.409347432989196	-3.27334127983873	0.00106284063673047	0.0774856051437651	down
PIEZO2	59.1145737903508	-1.33899347428059	0.463154466037284	-2.89103003958252	0.00383981415448216	0.147832844947563	down
NRADDP	14.7040169950246	-1.33866594808185	0.630006737997054	-2.12484385855587	0.0335996438083343	0.374188519083898	down
TPSB2	661.226571795218	-1.33736976534288	0.638732626874767	-2.09378652204827	0.0362790013278361	0.385068821171459	down
SYNGR1	419.313578771329	-1.33557598336317	0.532468633329601	-2.5082716610209	0.0121323352591737	0.254519061829952	down
LIFR-AS1	18.5631430439186	-1.33513003084398	0.590320341168248	-2.26170426077771	0.0237156813162305	0.331925953806107	down
AL049838.1	11.9168129662101	-1.33496264761057	0.671075650354632	-1.98928786479603	0.0466694383565276	0.419902399637572	down
C2orf50	10.112900635134	-1.33492483747743	0.632637863993791	-2.11009317249866	0.0348503312662754	0.380491813601524	down
BCAS1	80.3730376119149	-1.33458053050069	0.648460313215815	-2.05807588113187	0.0395828498631609	0.397161449651891	down
CPVL	458.367829089639	-1.33422255242147	0.410054981741332	-3.25376501159816	0.00113886443926801	0.080184637009969	down
AC127521.1	5.37052739106502	-1.33377667428809	0.566663151680161	-2.35373814290453	0.0185856985881663	NA	down
AC008393.2	5.66615752750063	-1.33191186333523	0.584179254335472	-2.27997117913804	0.0226093978746612	NA	down
GYPC	427.362375881229	-1.33188568206794	0.566127173860019	-2.35262630653596	0.0186413575944782	0.301530227816361	down
NEGR1	86.382763914565	-1.3310769768146	0.61699370459794	-2.15735908955827	0.0309776962286533	0.364759711778283	down
TENM1	11.8151551066181	-1.33077977940917	0.650771648062947	-2.04492587126421	0.0408621668765642	0.401229272721709	down
CTTNBP2	72.350427390947	-1.32818074878985	0.557980920057326	-2.38033362978324	0.0172969696880856	0.293531076037507	down
GPR55	11.1433254149329	-1.3276364812503	0.555054165276881	-2.39190436592441	0.0167612091323618	0.289088673282069	down
CD3D	236.216595440435	-1.32694581432968	0.608383852315181	-2.18109966147201	0.0291760458858493	0.360042213305628	down
CPED1	209.994336589294	-1.32597143218635	0.540440455527158	-2.45350143318373	0.0141472975667672	0.271434382601986	down
TNFRSF14-AS1	155.762446069318	-1.32563211457896	0.442023112817087	-2.99901085744247	0.00270857654285089	0.128161189675689	down
A2M-AS1	18.962636307764	-1.32507615577074	0.646205187251658	-2.05055016875732	0.0403107733899993	0.399667311668169	down
LEPR	317.097431935391	-1.32479556137379	0.647140555259376	-2.04715274078721	0.0406430899432787	0.400020669254659	down
CAVIN2	175.409126471179	-1.3244622342559	0.663898557848093	-1.99497682077953	0.0460454079831167	0.418315308318558	down
SLC16A9	166.307668629894	-1.32413820231723	0.65590205320306	-2.01880478320029	0.0435075137230339	0.409876041151615	down
RN7SL1	222.841005624779	-1.32101029119671	0.55530227928314	-2.37890305961296	0.0173642417939356	0.293617437554649	down
WDR86	193.75925762	-1.32073543137275	0.590422614295368	-2.23693232507526	0.0252907634700851	0.341849313728784	down
RAMP2	152.491287280352	-1.31629458442821	0.411955343842645	-3.1952360956167	0.0013971649489476	0.0871839641428603	down
RPL10P19	18.1236107067069	-1.31429372309393	0.568839557082748	-2.3104822910597	0.0208614678484765	0.317248067858074	down
ECM2	305.163212471997	-1.31395761367821	0.521015474237904	-2.52191667742719	0.0116717351347077	0.249773209843988	down
C2orf88	149.615779475283	-1.31263754697896	0.629984141857277	-2.08360410963541	0.0371961928893048	0.386034728074913	down
AC120049.1	33.8911665651109	-1.3114223842279	0.528885405864057	-2.4795964677554	0.0131531145130186	0.264396835958844	down
AC084824.6	17.2532708329872	-1.30970956584188	0.491285627405359	-2.66588211171348	0.00767866140637288	0.212756873118086	down
PLAAT4	391.835374077108	-1.30921175246323	0.441059005765982	-2.96833696931215	0.00299415889131897	0.132380457304573	down
CCDC159	348.112686802886	-1.30857458520009	0.328154582820272	-3.98767731339832	6.67233328385035e-05	0.0167288414613024	down
MMRN2	453.458432488579	-1.30794650983345	0.398645510073852	-3.28097639828213	0.00103448400270536	0.0759569878986411	down
MAP4K1	278.296763204068	-1.30756963031687	0.530089065791804	-2.46669798473154	0.0136365319319021	0.268280822955001	down
NPFF	61.4954555872848	-1.30636504502297	0.456263456034749	-2.86318140921519	0.0041941035898145	0.155037278952233	down
AC025884.1	5.03168446280234	-1.30568595806484	0.591039476487394	-2.20913493938621	0.0271652565417565	NA	down
TSPAN32	87.4142611102834	-1.30452887122518	0.473106855256786	-2.75736624132645	0.00582690472900179	0.184869343091895	down
GIMAP7	238.555611873335	-1.3035297618343	0.540333990581051	-2.41245189930128	0.015845628113954	0.284819967020772	down
IL19	37.7209684498637	-1.30250794909828	0.617463624634509	-2.10944887623018	0.0349058544403201	0.380554153556362	down
KCNA2	11.8808444228215	-1.3024847413781	0.503956365715621	-2.5845188789878	0.00975149657295962	0.237140017664101	down
AL031729.1	4.58008027482857	-1.3018549538146	0.58704334776735	-2.21764705922625	0.0265789065591636	NA	down
PRAM1	94.9334316298017	-1.30139053904429	0.470237400802758	-2.76751814471295	0.00564849010674537	0.182401799268882	down
LST1	185.373259480529	-1.29999355820529	0.561201354905152	-2.31644764725309	0.0205338397676109	0.313745305514051	down
SCN4B	50.5386661756114	-1.29891189769292	0.425008428006862	-3.05620268234293	0.00224159671748367	0.116083090465357	down
TEKT2	17.2246147173708	-1.29887884798694	0.601092803069024	-2.16086241817437	0.0307059687289198	0.363698380018455	down
DNAJB13	9.1800169476221	-1.29842543672627	0.642859273401686	-2.01976620770461	0.0434076438715553	0.409876041151615	down
PRR22	68.8179235775357	-1.29719759378084	0.561499976946294	-2.31023623693739	0.0208750788746872	0.317248067858074	down
AC024940.3	4.80731736499927	-1.29632089853938	0.661265659648091	-1.96036325132814	0.049953347906783	NA	down
TMEM125	61.8212207196599	-1.29570696084401	0.569396385283248	-2.27557988482742	0.0228711663993416	0.327228598313458	down
FGF18	17.6291123420644	-1.29562119365894	0.609088618286644	-2.12714727341894	0.033407848466404	0.374188519083898	down
KIF19	36.6743285907371	-1.29485723245427	0.538105444608387	-2.40632620507421	0.0161138690870881	0.28509899704083	down
LINC01359	43.9256488709746	-1.29290900723636	0.576156915796727	-2.24402236923337	0.02483096212258	0.337988105545522	down
CLEC14A	208.065844806526	-1.29235156844838	0.443319098331901	-2.9151723291669	0.00355492188125174	0.141571308390062	down
TRBV7-2	17.0497905528214	-1.29101817809755	0.591421444300696	-2.1829072830189	0.0290426385957238	0.359302960125144	down
TMEM132E	19.197038345756	-1.29080299934422	0.533312619849759	-2.42034962478078	0.0155055909269914	0.282605889953915	down
CCDC188	17.1490070622361	-1.29063896801947	0.490343080436084	-2.63211416559941	0.00848553435648617	0.221951782232823	down
AOC3	199.991213037932	-1.2898937722993	0.57393866071582	-2.24744186197621	0.0246118021902288	0.337329360819276	down
CDA	160.850986000316	-1.28927379162118	0.657332740743897	-1.96137163373624	0.0498356865131312	0.43212647786734	down
GPRASP1	225.685809252907	-1.2869612055241	0.508631019196584	-2.53024522090087	0.0113982832764066	0.248301585410499	down
RBP7	52.1758898705611	-1.28659572875119	0.486422407191602	-2.64501739584624	0.0081686717434089	0.218225010848605	down
SYT15	30.2833467687388	-1.28381679869436	0.438813967675003	-2.92565162749146	0.00343735621532719	0.139229016793497	down
MAPK10	305.021904888144	-1.28078831749541	0.548166694284073	-2.33649422858164	0.0194654980516638	0.305942103601951	down
TBC1D10C	434.519732145829	-1.28047989405368	0.531195948021098	-2.41056035691526	0.0159280356026308	0.284819967020772	down
TAL1	55.0661402162593	-1.27931894325463	0.413611176423105	-3.0930473260373	0.00198112538880765	0.109103941977937	down
PCDHGA3	13.6415375990534	-1.27897832464209	0.650966352560975	-1.96473799238693	0.0494445702690251	0.430601792939649	down
VSIG2	54.8506300766205	-1.2788807670361	0.574764849294457	-2.22505041601965	0.0260778538404998	0.345040248004297	down
NDRG2	1061.72506066592	-1.27774068488398	0.323498468211391	-3.94975806824853	7.82302247691016e-05	0.0178703910114218	down
KRT10	1463.74160146771	-1.27718978949047	0.624577724011365	-2.04488527270503	0.0408661701877943	0.401229272721709	down
CCDC85A	16.0832768075303	-1.27658919653439	0.621445878540132	-2.05422425446491	0.0399539919381692	0.398357963267129	down
RASA4B	54.4833858634091	-1.27522440856705	0.460748339316661	-2.7677243730457	0.00564491738067617	0.182401799268882	down
CACNA1I	26.7056912277295	-1.27492336209188	0.604402405884853	-2.10939491583488	0.0349105079822607	0.380554153556362	down
CD3E	740.981749822069	-1.27436999628543	0.615765751151994	-2.06956946517617	0.0384926799748308	0.392012350994961	down
HOXA11	57.3610738861129	-1.27401712157919	0.609523248881737	-2.0901862626513	0.0366010710706081	0.385410801677505	down
AC104530.1	27.2748698716413	-1.27317859293303	0.582299978847035	-2.18646511966898	0.0287815938859026	0.357992551561408	down
AP006623.1	44.0275512459569	-1.27280523736754	0.51277967717109	-2.4821678666935	0.0130585741119785	0.263465382893194	down
NTN5	41.0815967527819	-1.27161030674265	0.611797231470146	-2.07848326427856	0.0376648707584377	0.388204520027042	down
MT-ND6	7309.71294190697	-1.26965334648873	0.475475533240123	-2.67028113483925	0.00757877620053021	0.210616357398772	down
CD40LG	38.7421907836471	-1.26900859974193	0.60716708585508	-2.09004840562918	0.0366134516676352	0.385410801677505	down
AC080129.2	6.93057136239564	-1.26647525712587	0.566716392767385	-2.23476023155325	0.0254330939791183	0.341872753860509	down
AOAH	291.99088770954	-1.26571684378796	0.510894970700164	-2.47745019304719	0.0132324876201088	0.264965843224622	down
TRBV20-1	17.2896090490086	-1.26367464884214	0.630276276020512	-2.00495353691691	0.0449680144574186	0.414387929382411	down
SARDH	79.1907542972029	-1.26259509865614	0.483995155988223	-2.6086936677665	0.00908885648827547	0.229698564296474	down
SPRY1	574.655074386926	-1.26093105395875	0.442353823739894	-2.85050334435491	0.00436500913368602	0.159396488062968	down
ZNF626	51.0976899147166	-1.26080769639464	0.495318927465948	-2.54544622965436	0.0109138170911296	0.245797136208955	down
XCL2	18.8734879290433	-1.26065072516842	0.638250572927441	-1.97516583398624	0.0482493317832891	0.425733052417442	down
CUBN	43.6948615746243	-1.25933022625585	0.444311134137227	-2.83434316518142	0.00459199916866684	0.16470568756381	down
ICA1	157.577749441497	-1.25752251646022	0.624704361680672	-2.01298821265959	0.0441158694171274	0.411575856198678	down
SMIM10	79.0075146913803	-1.25622919211974	0.617592639251284	-2.03407410043403	0.0419441248422143	0.406375712832744	down
RPL41P1	55.0657402695722	-1.25575053503498	0.365204406654165	-3.43848680945445	0.000584975036024326	0.0545286562745997	down
AL591895.1	89.6293999223743	-1.25274664464931	0.481373467388005	-2.60244223979954	0.00925624057367792	0.232355372349505	down
PLEKHB1	58.525463435947	-1.25269835703412	0.514465554743383	-2.43495088346384	0.0148938112252413	0.278549710271422	down
MTCO1P12	161.686152201952	-1.25180756008335	0.479759515644049	-2.60923966959337	0.00907436621664839	0.229698564296474	down
F13A1	984.699178331114	-1.25169145897235	0.580006009252517	-2.15806636311487	0.0309226725212645	0.364342881189377	down
AFF3	56.5141463868184	-1.24986061334305	0.505928286702062	-2.47043038745743	0.0134950581375062	0.266773942547105	down
GJD3	87.3070299306284	-1.24573203118424	0.374894702973884	-3.32288512294884	0.000890915957776088	0.0704474660612254	down
HLA-DPA1	3562.6291808923	-1.24538437570744	0.418981024674168	-2.97241235847361	0.00295469552683469	0.132096074169572	down
GMFG	247.043211511123	-1.24423969891706	0.549747342811738	-2.26329370243659	0.0236175902459576	0.33143620332194	down
PDE7B	77.1935369325199	-1.24396998635715	0.499233049948704	-2.49176208683493	0.0127111149066755	0.25948042103019	down
TNS2	1556.50893323131	-1.24352467574076	0.445959337030486	-2.78842614669989	0.0052964822120784	0.175346824151562	down
AC025171.4	17.8248759189046	-1.24344039100492	0.394221281802415	-3.1541686063213	0.00160956065190605	0.0956292663921922	down
FAM149A	58.1159117631174	-1.24137747323646	0.545237417934536	-2.27676500622249	0.0228002622551849	0.326883257813351	down
PLTP	1034.87854204952	-1.23916348209151	0.545833938870774	-2.27022065475648	0.0231941984075835	0.329543555674851	down
AC008610.1	19.3760660073795	-1.23891657775232	0.611642935479271	-2.02555528051923	0.0428103781297424	0.408227534308615	down
MTLN	133.996312498929	-1.23831874064664	0.415666871069418	-2.97911338823016	0.00289083780619337	0.131373687995235	down
CCDC170	42.4289208785187	-1.23767018413774	0.460947061683085	-2.68505927691252	0.00725169436339343	0.206694823417274	down
COX7A1	33.2795389006628	-1.23586037115657	0.442760650797361	-2.79126062564712	0.00525031770467442	0.174860084992946	down
QPRT	283.672778995812	-1.23515230076018	0.546121162557023	-2.26168181246998	0.0237170692222954	0.331925953806107	down
TGFBR3	269.821070629586	-1.23506656396099	0.571957064943166	-2.15936936469824	0.03082152265003	0.363963058105668	down
AL157895.2	11.8374763949972	-1.23432685936642	0.587020403809472	-2.10269839234931	0.0354921426893977	0.383236849554269	down
AL158151.4	6.241148969068	-1.23287820186141	0.583015501891462	-2.1146576683838	0.0344591347429457	0.378413142746788	down
GSTM4	276.646024183465	-1.23279819227014	0.438310445970324	-2.81261421808232	0.00491405678322261	0.168943300010491	down
RHOJ	271.94175736944	-1.23133363566944	0.510637110496692	-2.41136731028368	0.0158928336569108	0.284819967020772	down
LMO2	221.085027383633	-1.22919009293628	0.411851552915107	-2.98454645669297	0.00283999071803143	0.130328949044661	down
CARMN	781.18186646275	-1.22902856054954	0.615997739444919	-1.99518355644783	0.0460228637975667	0.418315308318558	down
GPT	71.3142758387845	-1.22808592280982	0.552029295899582	-2.22467526983065	0.0261030456046825	0.345040248004297	down
TRABD2A	47.2063572112909	-1.22569612733246	0.502599444235673	-2.43871365436234	0.0147396426399718	0.276802611735558	down
AL117344.1	6.94718203860928	-1.22537129845109	0.539296600195148	-2.2721658137798	0.0230764972367293	0.328488752222236	down
SMAGP	191.54179907721	-1.22342721667574	0.385229036822237	-3.17584371824051	0.0014940141439568	0.090606008217132	down
ALOX12-AS1	89.5039177925891	-1.22030228045773	0.366126087045393	-3.33301101351577	0.000859115414828754	0.0692649169155465	down
AC110285.2	100.83571202683	-1.2199173204528	0.505764448122753	-2.41202663607687	0.0158641225118564	0.284819967020772	down
PDE9A	69.6897225656048	-1.21843523336523	0.346315713909837	-3.51827879713955	0.000434355768011049	0.0474995757156338	down
AC005912.1	948.592076608503	-1.21737531610998	0.416026169514338	-2.92619889160127	0.00343131490488723	0.139229016793497	down
GGT1	217.40529363434	-1.21638686827677	0.506845096455715	-2.39991839081165	0.0163987274060508	0.28595541708312	down
FLT3LG	251.329151132452	-1.21596196706146	0.486944452721587	-2.49712664404597	0.0125204232649919	0.258441146490932	down
DLGAP2	6.03839417185799	-1.21420844609895	0.556002273342862	-2.18381921138333	0.0289755353320003	0.359293142877318	down
ANO2	27.2804634195568	-1.21220112707569	0.4763705276148	-2.54466021049878	0.010938412062469	0.245797136208955	down
SCUBE1	22.3262724942351	-1.21101858204987	0.479725802780318	-2.52439742667841	0.0115896821511386	0.249065564221755	down
GJA4	119.877370280521	-1.21092489562178	0.413075859490267	-2.93148308670484	0.0033734773511927	0.13898861896427	down
TRAC	789.514524338876	-1.2101411495512	0.552403521255756	-2.19068326501655	0.0284747209480639	0.35730341444078	down
PCED1B-AS1	195.220987816936	-1.20877158006502	0.545323387172877	-2.21661423019405	0.0266494643161785	0.348057939298521	down
AC110619.1	36.2831991280767	-1.20871167231371	0.545378220229749	-2.21628152258175	0.0266722276740936	0.348057939298521	down
LTBP3	2981.10014306807	-1.20841751909946	0.446298271148668	-2.70764553039669	0.00677623542409667	0.198891580391011	down
AC079848.2	8.1640010867383	-1.2067824031693	0.598487075950219	-2.01638840947951	0.0437593765531758	0.411037448013702	down
HPGDS	29.7187652267777	-1.20641020213217	0.554498816463563	-2.17567678471582	0.0295794372960565	0.3601655805588	down
MADCAM1	13.7530639706292	-1.20592892008821	0.528363894736782	-2.28238328186482	0.0224667214880855	0.325294195359266	down
S100A16	4360.9024969539	-1.20489919972852	0.571500321533962	-2.10830887460301	0.0350042808094557	0.381353839850172	down
RPS27	5155.08122933598	-1.2019085755052	0.410255490348433	-2.92965872189647	0.00339334462691996	0.139229016793497	down
MT-ATP6	66018.0242201083	-1.20182728163909	0.552963309723154	-2.17343042568375	0.0297479369535151	0.360525059813622	down
AC025048.4	4.88388285242686	-1.20132819455039	0.588216168424442	-2.04232433421235	0.0411193698327335	NA	down
AC145285.6	21.0553937006587	-1.20035160949305	0.455628942485287	-2.6344937679893	0.00842628506355164	0.221352400074792	down
AL031658.1	11.4826812928821	-1.1999329370627	0.559334189547157	-2.14528802187861	0.0319298256017169	0.367962603444898	down
SERPING1	7062.60473390439	-1.19877314577407	0.60427431667246	-1.98382276509006	0.047275601370165	0.422031736243691	down
AF127936.1	15.208124773807	-1.19832184049972	0.524460194513896	-2.28486709388956	0.022320622046407	0.324602966862389	down
TIE1	298.080492585908	-1.19540020069723	0.413038455743732	-2.89416199405634	0.00380171971518324	0.146886294536907	down
MS4A6A	878.29807331579	-1.19502139641652	0.467634705195324	-2.55545917174257	0.010604780125993	0.24326284758355	down
PYGM	55.7787586089434	-1.19179798737081	0.546037254633337	-2.18263127150747	0.0290629749548386	0.359302960125144	down
MYO15A	52.5356008253682	-1.19136083767018	0.469392817399191	-2.53808919418765	0.0111459573498199	0.245797136208955	down
RASGRP2	341.983625424989	-1.19129044737167	0.450982687509035	-2.64154363430593	0.00825291756899339	0.219497713196553	down
SORBS2	135.874380952168	-1.18697552389963	0.552095486374886	-2.14994607489626	0.0315594805096472	0.367422777404957	down
AL591002.1	3.74591787696739	-1.18648693754823	0.601324971375433	-1.97312101447298	0.0484817765953576	NA	down
CASP17P	82.2684105185606	-1.1856782606588	0.52409026262252	-2.26235506594939	0.0236754747652122	0.331795559439671	down
FCMR	307.620837116325	-1.18249844663582	0.554175385654931	-2.13379821126183	0.0328593023959232	0.372523152058263	down
DLGAP3	33.1464805495149	-1.18222344831622	0.594452691755804	-1.9887595173038	0.0467277531178021	0.420033818830625	down
RASAL3	684.225277649645	-1.18170902208577	0.510724753810005	-2.31378842178732	0.0206793307861063	0.315156680230956	down
GNG11	250.196417364402	-1.17905328893817	0.484172624712459	-2.43519197236396	0.0148838908774985	0.278549710271422	down
VNN1	58.169434238785	-1.17639923751785	0.5679323562694	-2.07137210009536	0.0383240361106277	0.391797045449227	down
NYNRIN	724.332818541462	-1.1737650577512	0.341226903251988	-3.4398373825888	0.000582063805552869	0.0545286562745997	down
AL590822.3	31.7205422941138	-1.1735157873232	0.569021594970959	-2.06233963296787	0.0391754122321614	0.395583153281438	down
FGD5	320.662816580598	-1.17310584104062	0.43714213695679	-2.68357987451705	0.007283857369691	0.206835391800383	down
RPS29	830.54680224969	-1.1730448630958	0.418554606170189	-2.80260889691136	0.00506910999721235	0.172828909506947	down
PDGFD	216.455229818413	-1.17151839096857	0.560488985096814	-2.09017201429251	0.0366023505150568	0.385410801677505	down
EFCC1	51.5947296336734	-1.16992473388965	0.504633550778428	-2.31836494439375	0.0204294955643785	0.31354919625649	down
TSPO	1997.0822017023	-1.16811843629436	0.550114374771001	-2.123410130449	0.0337194990388664	0.374319212062664	down
MYO15B	2309.71424638429	-1.16750662074316	0.382621723667777	-3.05133385933123	0.00227827093727268	0.116805416956082	down
C9orf139	33.4143204263114	-1.16717419788525	0.480955425149293	-2.42678247682298	0.0152333862912545	0.281236735234003	down
PARVG	384.396696787698	-1.16665890126323	0.486243039179383	-2.39933285879458	0.0164249764091346	0.286170415250337	down
HLA-DOA	497.673472634512	-1.16548572933215	0.536327707025505	-2.17308506360035	0.0297739156656165	0.360525059813622	down
COMMD6	353.535347383737	-1.16538482700182	0.563890608981787	-2.06668599980083	0.0387637512322559	0.392970395258358	down
IL5RA	10.814300534761	-1.16326418849549	0.539783195450289	-2.1550581757646	0.0311572820564927	0.365405101893648	down
AL590867.2	51.1293885940311	-1.16279515600884	0.364236347294197	-3.19241933059921	0.00141086347592257	0.0871839641428603	down
LINC00304	5.38297459010622	-1.16174765516587	0.527310929122917	-2.20315489591354	0.0275838331080023	NA	down
TST	304.718453639981	-1.160385886341	0.555924351959268	-2.08730896973914	0.0368602144962363	0.385849872621244	down
AC022706.1	17.6603734160612	-1.15949723246025	0.53509677052346	-2.1668926002412	0.0302430443223823	0.362416920976223	down
AC003957.1	8.37901235303569	-1.15876887090444	0.575718387937848	-2.01273555818672	0.0441424564870901	0.411575856198678	down
ITIH5	240.828400475324	-1.15788648300607	0.420642038153496	-2.75266468394095	0.00591124071961097	0.18659776783655	down
RNASE6	272.547709770111	-1.15643175926325	0.507906923725052	-2.2768576391553	0.0227947282131692	0.326883257813351	down
AC093827.3	12.1881718942338	-1.15334361136677	0.459960942932587	-2.50748162227289	0.0121594904481987	0.254828709607052	down
ACAP1	747.67667298209	-1.15264847072355	0.489254891414578	-2.35592630947625	0.0184765825989497	0.301237162293266	down
PLCB2	827.26049881259	-1.15263850932949	0.386487753058745	-2.98234161420968	0.00286052616350546	0.130687905323353	down
VAMP8	1134.70276977211	-1.15129181806097	0.453610055470855	-2.53806502782641	0.0111467270552248	0.245797136208955	down
NEIL1	265.034899513101	-1.15098359955109	0.406768847276709	-2.82957656973206	0.0046609645414144	0.165061061731662	down
GDPD3	82.2939021981673	-1.15082082254063	0.331777099209404	-3.468656592884	0.000523067592752363	0.0512083173304563	down
SSPN	267.140257342947	-1.14899257825606	0.569055622148914	-2.01912174053767	0.0434745677342778	0.409876041151615	down
P2RX6	12.3851650158057	-1.14840816925144	0.518832372544083	-2.21344740618293	0.0268668154105167	0.348198089210352	down
KLKB1	15.4390364805714	-1.14837329247557	0.473173011281972	-2.4269627918217	0.0152258173092811	0.281236735234003	down
MYCT1	100.200921919003	-1.14833863886659	0.522622378158683	-2.19726266393805	0.0280016925087318	0.355023110096499	down
RPS11	12521.9281649178	-1.14782182297678	0.495908074010607	-2.31458587413971	0.0206356066715019	0.314723618367513	down
RAB37	89.2029632687759	-1.14726415957834	0.530522442204033	-2.1625176775031	0.0305782960101585	0.363332687088949	down
RAPGEF3	446.955550126227	-1.14666834654391	0.40121848163392	-2.85796492194034	0.00426367522140276	0.156530176565749	down
TESC	54.3712155318419	-1.14613476940961	0.450452564375892	-2.54440724740371	0.0109463378867284	0.245797136208955	down
AC139768.1	16.3464457866021	-1.14543322055179	0.528122457254959	-2.16887807896951	0.0300919414061339	0.362221954054564	down
LIMS2	323.020972458605	-1.14522855418442	0.546891754688578	-2.09406805709945	0.0362539180885121	0.385068821171459	down
RPS27A	4998.64872755831	-1.14492748365744	0.413674632282763	-2.76770049287149	0.00564533097948967	0.182401799268882	down
MUSTN1	89.7188382872055	-1.14448813849536	0.446894203130255	-2.56098228725912	0.0104376677611761	0.24326284758355	down
CSRNP3	47.8559005974761	-1.14433826644754	0.530021648601097	-2.15904061554435	0.0308470160751105	0.364054996261881	down
JAKMIP3	18.551992695006	-1.14328254569792	0.537987980828973	-2.12510796976591	0.0335776047203299	0.374188519083898	down
SSUH2	10.0243747749056	-1.14261615815503	0.502979053830332	-2.27169729922882	0.0231047994312502	0.328500395233107	down
EGFL8	286.235510540497	-1.14097409587408	0.294267544750123	-3.87733583342647	0.00010560653956943	0.021059792575766	down
ARRB1	276.697842697436	-1.1406391450861	0.441945572195359	-2.58094936763364	0.00985290314192404	0.237196528916647	down
C11orf21	88.4555255349107	-1.14027466418776	0.420862493423291	-2.70937582228528	0.00674099338047878	0.19836108095508	down
COMTD1	365.113624947938	-1.1399428029209	0.403912111842587	-2.82225456850167	0.00476873071408569	0.16730432551346	down
TNFAIP8L2	66.872590201287	-1.13976373962806	0.480151408859995	-2.37375902391738	0.0176080379294679	0.295031501052919	down
AC108488.1	44.41659413762	-1.13876327290997	0.409641270269861	-2.77990367562279	0.00543750247149691	0.177725935312409	down
USP2	34.8045390287007	-1.13794508845003	0.474533302539026	-2.39802998516936	0.016483515824036	0.286577453081073	down
ARMCX1	147.150883893625	-1.13786031933088	0.492924550490194	-2.30838638124094	0.0209776557804243	0.317350717578913	down
RPL13AP25	15.1889761676904	-1.13567290367306	0.52194703273075	-2.17583937153811	0.0295672735584986	0.3601655805588	down
HIGD1B	9.80014804616128	-1.13461890265604	0.429711687957863	-2.64041899360043	0.00828035852666012	0.219646649852932	down
RENBP	173.676235805953	-1.13457188895446	0.577068467807017	-1.96609579668436	0.0492875458592604	0.430059237643103	down
RNF39	228.323592884107	-1.13365512539546	0.54102797500421	-2.09537247198102	0.0361378946476835	0.385068821171459	down
FLT4	297.203919010256	-1.13364129081342	0.526321128641836	-2.15389660251484	0.0312482814695847	0.365850466248971	down
C1orf162	302.052865459067	-1.13265755619348	0.504591452115905	-2.24470222680924	0.0247872550037248	0.337719824554655	down
GIMAP5	449.681667789837	-1.12974857851552	0.441141177001583	-2.56096831901836	0.0104380874245549	0.24326284758355	down
MT-RNR2	90334.744956296	-1.12901613953324	0.442128436613669	-2.55359313275697	0.0106617761089881	0.243280194256034	down
GRID1	66.7730206789734	-1.12892617173918	0.477672557105553	-2.36338921913347	0.0181086397894235	0.299754851393525	down
RPS12	3099.8552892136	-1.12891008142526	0.352870594920236	-3.19921834711233	0.0013780075994206	0.0871839641428603	down
SERPINF1	3002.89460004625	-1.1271852478598	0.484840202133025	-2.32485928951605	0.0200794854517968	0.309920526579198	down
INSL3	9.03467485442046	-1.12615557030829	0.496353482046467	-2.26885800350416	0.023276962319214	0.32972514407818	down
MATN1	7.76186366771298	-1.12492894736621	0.552218544813328	-2.03710823899707	0.041639196447676	0.404948079360346	down
ADAMTS7P3	10.7358041502392	-1.12478852715181	0.496446938576914	-2.26567723506577	0.0234711523574147	0.330509192682252	down
AL391001.1	7.93223939778281	-1.1228747998867	0.56226176978447	-1.99706766532808	0.0458178329165074	0.417578645520641	down
RNLS	92.1546203735571	-1.12287027696436	0.373450892761026	-3.00674144507372	0.00264064257453448	0.125995482585694	down
CD72	120.909117711125	-1.1207285685458	0.515615830078369	-2.17357284855948	0.0297372293446524	0.360525059813622	down
DNALI1	79.1112323003446	-1.11989713853981	0.484907133051887	-2.30950848565879	0.0209153813512339	0.317342675424367	down
TNFRSF4	192.874538234241	-1.11955156154814	0.559285641398025	-2.00175273362935	0.0453113317689653	0.415316838982683	down
TMEM255B	174.960295608552	-1.11916946236791	0.439004848774363	-2.54933280462041	0.0107929249196463	0.245513552657829	down
GPR183	460.709283997315	-1.11897665454241	0.485137524305366	-2.30651433558885	0.0210819100426052	0.317991921178225	down
CD6	454.81644880693	-1.11774437698602	0.52002329823433	-2.14941211438251	0.0316017459811992	0.367422777404957	down
WAS	461.354359275428	-1.11510271638253	0.483422275126896	-2.30668459803559	0.0210724094977195	0.317991921178225	down
SOCS2-AS1	95.469940955626	-1.11472351563679	0.50807363101952	-2.19401962152601	0.0282339989789278	0.355023110096499	down
METTL7A	663.974438707777	-1.11391128833773	0.386404983205881	-2.88275601182975	0.00394212652586301	0.148436225723842	down
POU6F1	244.24586254553	-1.11375360096175	0.42853539302035	-2.59897693189804	0.00935020564432767	0.232522660371447	down
FCRL6	33.8767045424148	-1.11353364894241	0.500131428874145	-2.2264820498266	0.0259819100104451	0.344620701874026	down
GUCY1A2	173.882395877786	-1.11215372368846	0.532076679095739	-2.09021324817046	0.0365986479855796	0.385410801677505	down
SYBU	94.5023485959287	-1.11046627221819	0.390310681789777	-2.84508296602626	0.00443998567770189	0.161659905625606	down
IGFLR1	337.039264647552	-1.10812353669405	0.492207546657162	-2.25133390217174	0.0243643970940487	0.335055277496018	down
SLC9A3R2	787.854574643718	-1.10800025786489	0.428472749616088	-2.58592934756681	0.00971168353226626	0.237140017664101	down
LINC02611	20.3954660608379	-1.10792950964343	0.490551787204177	-2.25853730134773	0.0239121817478563	0.332618771687535	down
GNAO1	124.33809920228	-1.10705084039762	0.484575797734096	-2.28457724379602	0.0223376285330452	0.324602966862389	down
FAAHP1	9.83923376436397	-1.10599613784121	0.536204596262564	-2.06263830177919	0.0391470058570923	0.395583153281438	down
LHFPL6	542.041562006613	-1.10558491220006	0.474361352110078	-2.33068083494185	0.0197701954982302	0.307454954045473	down
AC139530.1	30.7760878182154	-1.1044413758836	0.548881148676645	-2.01216853329069	0.0442021742959103	0.411594158451007	down
AC022532.1	8.84434301054896	-1.10045708082242	0.508971810286209	-2.16211793773727	0.0306090867278593	0.363332687088949	down
JAML	506.119209502223	-1.10038790093796	0.476689140212574	-2.30839725118818	0.0209770517470907	0.317350717578913	down
SPEF2	109.388451320706	-1.099592071248	0.500118616337427	-2.19866254789866	0.0279019258767475	0.355023110096499	down
NOP53	4529.92341142419	-1.09906194777184	0.470545824458391	-2.33571714091159	0.0195059885383477	0.306064050531884	down
AP001324.1	45.0963145601297	-1.09831421954907	0.415384452877183	-2.64409082222875	0.00819106744717138	0.218417841305313	down
SCNN1B	404.287305402426	-1.09604380041223	0.554794321928071	-1.97558582900265	0.0482017049333586	0.425530790843088	down
PRR33	99.8611304513156	-1.09590942383735	0.41275579230214	-2.65510368182827	0.00792840356634366	0.215608530318068	down
OMG	22.8066042887798	-1.09482274380158	0.542351017893022	-2.01866080763498	0.0435224861633699	0.409876041151615	down
CLIP3	367.942087743006	-1.09453201676898	0.532448634509012	-2.0556574772293	0.0398155433833833	0.397794746641993	down
KCNMB2	8.23663953685398	-1.0942138474209	0.41532288784948	-2.63461003338074	0.00842339969618934	0.221352400074792	down
ITGAL	735.4584506927	-1.0940020665894	0.498195312874076	-2.19593006662012	0.0280969493010476	0.355023110096499	down
NRXN2	141.569485782285	-1.09338901180767	0.539726334652296	-2.02582112750168	0.0427831180542421	0.408227534308615	down
AC005332.1	11.361859982448	-1.09137049898527	0.403179540198253	-2.70690942910599	0.00679127824478281	0.198891580391011	down
TMEM184A	735.450737309169	-1.09101423036946	0.461234447441722	-2.36542226284456	0.0180095237282986	0.298650595183362	down
NEFH	40.0572941465497	-1.09067565738073	0.511999414537784	-2.13022832919714	0.0331527673064723	0.373472735919871	down
CNRIP1	197.259241048951	-1.09018838190964	0.545413501626902	-1.99882910609609	0.0456268474125832	0.41690771375791	down
ACP5	1102.20792375153	-1.08831871936711	0.4751053821097	-2.29068909835212	0.0219814015902157	0.323027616364006	down
TREX2	55.7478007997502	-1.0875279878214	0.533190478746063	-2.03966130524126	0.0413840714456406	0.403447998088914	down
CST7	267.180842327176	-1.08750790703824	0.546641904855224	-1.98943384577563	0.0466533369491931	0.419902399637572	down
SYCE1L	40.6895701515935	-1.0873338335825	0.461206019336448	-2.35758812330091	0.0183940889066707	0.30036860510901	down
IGSF22	13.4806006277097	-1.08641210267454	0.438223792902613	-2.47912623702743	0.0131704683879724	0.264398663254933	down
LINC01948	29.7883615202733	-1.08526395693732	0.434599070005394	-2.49716125007781	0.0125192014069331	0.258441146490932	down
HLA-DMB	1209.98816660645	-1.08471850029339	0.429591348859763	-2.52500080174446	0.0115698025343725	0.249065564221755	down
SCIMP	66.0297832152685	-1.07888917200603	0.490486720083452	-2.19962973069376	0.0278331760348635	0.354618270180526	down
GRIN3A	27.8051994636262	-1.07730664473695	0.435547032724958	-2.47345651282914	0.0133813088593478	0.265849873289754	down
AL139349.1	12.8298265685473	-1.07726289341761	0.471420182611341	-2.2851437701507	0.022304399016386	0.324602966862389	down
PSD	82.4799630825037	-1.07391642835681	0.485824147704918	-2.21050442517133	0.0270701737460528	0.349363278119962	down
MT-CO3	128763.652933969	-1.07217177369143	0.443524706822483	-2.4173890590509	0.0156322984708075	0.28352387180222	down
MAGEH1	202.512448375063	-1.07178147160962	0.452695391873606	-2.36755551492087	0.0179060334602511	0.298391052887255	down
EBF1	163.20233113247	-1.07171072429954	0.525295147760059	-2.04020678445154	0.0413297343080806	0.403411951299851	down
ADA2	1040.91060966605	-1.06897127419944	0.446093386993369	-2.39629482383546	0.0165617628734783	0.287388685580535	down
TMEM273	170.99373079232	-1.06849522913383	0.428841926078458	-2.49158294503683	0.0127175269010113	0.25948042103019	down
MANSC1	407.705538051718	-1.06849446045069	0.437303082679631	-2.44337280657468	0.0145506976550153	0.27569134416633	down
LINC00996	62.6452023271143	-1.06813223181123	0.521240514353167	-2.04921183675972	0.0404414051226538	0.399843829609505	down
DERL3	82.6189568111921	-1.06714928577978	0.527697287979037	-2.02227547893363	0.0431479004054839	0.408853276501735	down
MPEG1	863.803487183113	-1.06686423014917	0.442441477111135	-2.41131151879142	0.0158952652609821	0.284819967020772	down
FBLN2	2897.92251301873	-1.0662064496761	0.493378976752055	-2.16102935049038	0.0306930722602031	0.363698380018455	down
SHANK3	911.678765232076	-1.06501721526924	0.419023538136668	-2.5416644134246	0.0110326044182617	0.245797136208955	down
BDH2	186.357801050413	-1.06396744316117	0.348591897221985	-3.05218638654596	0.00227180987264531	0.116804089538099	down
LAMA2	450.62257286011	-1.06356399762894	0.509015888081148	-2.08945147397714	0.0366671017987545	0.385410801677505	down
AL662844.4	48.3289177558446	-1.06344916535996	0.450851124191577	-2.35875904106224	0.0183361574391321	0.300223345661512	down
CORO1A	1548.91416648848	-1.06262974600652	0.511072541025056	-2.0792151029582	0.0375975841075906	0.388204520027042	down
MT-CYB	82329.4762390103	-1.06119422842389	0.442097662270263	-2.40036154675515	0.0163788855335698	0.28595541708312	down
ENPP2	678.403320267203	-1.06006141566901	0.51973128807435	-2.03963363375068	0.0413868295135716	0.403447998088914	down
CABP4	29.1582257966941	-1.0592786071332	0.505845163610418	-2.09407677158106	0.0362531419115929	0.385068821171459	down
MTMR9LP	341.020220307962	-1.05806845874	0.427335860314263	-2.47596459132144	0.0132876755648973	0.265225958519973	down
AC139149.1	9.08958318915916	-1.05659970371886	0.48027274342251	-2.19999930912036	0.0278069440443824	0.354618270180526	down
SLC25A45	225.06264350833	-1.05632021102441	0.327862600631618	-3.22183807786994	0.00127371095342299	0.0844716886820103	down
LINC01238	43.7356610793198	-1.05631559918746	0.386774168439704	-2.73109138453784	0.00631249652747516	0.191131982486542	down
TNFRSF14	1637.43351358046	-1.05399213818458	0.471868993257682	-2.23365415665064	0.0255058375741527	0.342281014808751	down
MS4A4A	223.316830472209	-1.05335847260533	0.529498860279903	-1.98934983929616	0.0466626021230924	0.419902399637572	down
LINC01089	322.722091622837	-1.0522859671482	0.382347161427409	-2.75217413206293	0.00592010326003865	0.18659776783655	down
S100A4	751.364320142373	-1.05115197846022	0.493799437067529	-2.12870226159547	0.0332789016148779	0.374073777091457	down
CEBPB-AS1	23.3500227304587	-1.05093430684853	0.432529976318733	-2.42973750812151	0.0151097614315777	0.281236735234003	down
AC137630.5	8.13294679899739	-1.04880770674943	0.451543733078233	-2.32271567495704	0.0201944316397414	0.310994247252017	down
GHDC	273.111778263596	-1.04602731479638	0.372804968818395	-2.80582986356583	0.00501871835940316	0.17168025083356	down
RPS25	3027.05472843059	-1.04493951633426	0.393164770266263	-2.65776487457561	0.00786607507788621	0.214480951626343	down
MSANTD1	8.18668735904287	-1.0440529288358	0.476263619795128	-2.19217442912166	0.0283669141006304	0.356258635916225	down
ATAD3C	31.5341261425063	-1.04330138364622	0.433232546591282	-2.4081786833769	0.016032332094627	0.284819967020772	down
RGS10	337.216958467015	-1.04284141049098	0.41912401732545	-2.48814519660707	0.0128411295123228	0.261064749754265	down
MAPK15	183.392965293675	-1.04133151265615	0.408697106764916	-2.5479297392118	0.010836429364681	0.245513552657829	down
ELMO1	343.26720674012	-1.04127330099358	0.444118269613446	-2.34458560306444	0.0190482373504876	0.304994323745073	down
DLG2	34.6071833483345	-1.03817965300264	0.413888376537014	-2.50835662912075	0.0121294179414279	0.254519061829952	down
RPS14	5771.06914776415	-1.0364846095721	0.398458157792911	-2.60123827132381	0.00928879134551333	0.232522660371447	down
FKBP7	211.2702083358	-1.03177983538613	0.505087151158042	-2.04277585169314	0.0410746320980245	0.40212064823966	down
SMIM10L2A	44.6693767374761	-1.03147840882571	0.498975871626265	-2.06719095547429	0.0387161641188874	0.392875428489736	down
GABARAP	1807.07817327941	-1.02924939195773	0.419654180393276	-2.45261322309044	0.0141822739123069	0.27148358413698	down
KAZALD1	86.7887417148496	-1.02889261355186	0.439834475229087	-2.33927232060643	0.0193213442740836	0.305796116054104	down
ALDH3B1	274.66386071752	-1.02773208438799	0.345183109803595	-2.97735333855922	0.00290748713642841	0.131373687995235	down
GPR35	52.8131665613564	-1.0271815740724	0.406035154776815	-2.5297848277128	0.0114132495847522	0.248301585410499	down
TMEM266	50.4154552090717	-1.02700639944072	0.382971461666033	-2.68167866862182	0.00732537853571061	0.207156062332427	down
GIMAP8	257.314654943704	-1.02683161676239	0.392068278704358	-2.61901222959352	0.00881847859808836	0.225983123838179	down
TMEM156	68.7625895523223	-1.02605010991163	0.500350965255182	-2.05066079844243	0.0402999910924018	0.399667311668169	down
AP000346.2	176.416100672876	-1.02602318969086	0.506200627483265	-2.02691014981956	0.0426716023343308	0.407927967464895	down
UBASH3A	113.957158721244	-1.02309213790866	0.485524361792928	-2.10719011942186	0.0351011030530017	0.38182199876543	down
ME3	233.861234440117	-1.02292835742115	0.390096582096432	-2.62224383490826	0.00873529086874409	0.224767014981865	down
CCDC17	110.656993085668	-1.02256932099996	0.490472285348667	-2.08486667146349	0.0370814047203673	0.386034728074913	down
RPLP1	5822.84093424289	-1.02163473674249	0.392201879049276	-2.60486956161201	0.00919092425977172	0.23156398511844	down
STRA6	832.962395200289	-1.02081320766089	0.518846906161692	-1.96746515308847	0.0491296094808457	0.429445425729892	down
CIRBP	3513.24089146579	-1.01805112993441	0.374072773545512	-2.72153228444076	0.00649800376526402	0.194801166751641	down
AC129507.1	11.5438388538088	-1.0164863613847	0.495863975870697	-2.04992984134375	0.0403712776686853	0.399667311668169	down
FHIT	47.3452608880617	-1.01608337372589	0.452901193917063	-2.24349899574776	0.0248646545472247	0.338090233357402	down
LIMD2	631.950915964128	-1.01439240890085	0.410609862332226	-2.47045310392496	0.0134942010733128	0.266773942547105	down
TNFSF12	322.464397713785	-1.0143527098321	0.440505174368501	-2.30270327990189	0.0212955435342639	0.318642707074913	down
CD244	40.4824264769758	-1.01404817210901	0.443095205097526	-2.28855595917771	0.0221051652471116	0.324353965084931	down
TPTE2P5	10.2052129635376	-1.01222044640972	0.509864158711689	-1.98527476213934	0.0471139103597043	0.421302545938388	down
TMPRSS5	11.5966550582311	-1.0116854255555	0.449879328409676	-2.24879286881619	0.0245256772950528	0.336373181793856	down
BANK1	107.906562253784	-1.0104443404864	0.460400699840273	-2.19470635217747	0.0281846687816785	0.355023110096499	down
FLT3	28.231643035102	-1.00804485816126	0.507248077552949	-1.9872817715234	0.0468911805347857	0.420544711043428	down
TLE2	375.407911116468	-1.00596156430088	0.396801259610287	-2.53517734618301	0.011239041097938	0.246862655910799	down
CCDC12	444.859731096506	-1.00542965280245	0.386855971300868	-2.59897669259575	0.00935021216251251	0.232522660371447	down
ARRDC5	9.50251446982567	-1.00466551132688	0.494887255239203	-2.03008968343966	0.0423474239905293	0.407927967464895	down
CYSLTR2	43.5298701001689	-1.00461858454882	0.378727952991238	-2.6526127174248	0.00798714549523	0.216350865046509	down
KMT2E-AS1	52.0702496524844	-1.00437367392749	0.483693713928968	-2.07646625334269	0.0378508491481252	0.389477281099252	down
KLHDC9	31.9216474843793	-1.00434961931001	0.485060723433467	-2.07056471651795	0.0383994923238509	0.392007744810024	down
NDUFAF8	235.051816377257	-1.00420738249497	0.452389320501598	-2.21978578402676	0.0264333123798129	0.347022611350431	down
CARD9	126.652053611612	-1.00242129206102	0.276807097821785	-3.62137134469869	0.000293045527768895	0.0373596617722415	down
IKBKGP1	18.3762661545098	-1.00067702157701	0.465794878715691	-2.14832121885092	0.0316882463846248	0.36765161254035	down
PDE5A	402.228788269741	-0.999177056688964	0.460785184735729	-2.16842270495744	0.0301265397392099	0.362221954054564	down
AC092535.5	55.2917713221286	-0.999123718074	0.504382000485241	-1.98088694107401	0.0476039538830363	0.423675189559023	down
SLC40A1	1093.01273072032	-0.99882928220943	0.491534305998244	-2.03206423238544	0.0421471537574492	0.407191416400094	down
ERP27	52.6388761953776	-0.997392225937995	0.432679441834242	-2.30515279789996	0.0211580173859083	0.318270448814523	down
FLRT2	378.242578093614	-0.996719646383389	0.494598556629657	-2.0152093713644	0.0438827160228484	0.411205450644367	down
RPL9P7	46.4906505135256	-0.994958816117832	0.381214742737902	-2.60996940719552	0.0090550320103682	0.229698564296474	down
DDO	19.2800289839131	-0.994111678978981	0.392514018870808	-2.53267814953173	0.0113194833661569	0.247571551622148	down
IL17RE	231.90586530978	-0.993744725664045	0.491414615766635	-2.02221239210345	0.0431544146120319	0.408853276501735	down
PRICKLE4	315.5119102292	-0.991802704901527	0.313831095376749	-3.16030731024561	0.00157602812642573	0.094190587939496	down
AL590666.1	7.46552319300093	-0.991664792219633	0.489873856715665	-2.02432683154027	0.0429365346502194	0.408263773904718	down
TMEM150C	116.794431096686	-0.99161274937483	0.446170738409312	-2.22249615228047	0.0262497937765102	0.346163893682664	down
CST3	4368.29569263165	-0.991197487957931	0.404021851658853	-2.45332643243978	0.0141541827993724	0.271434382601986	down
UCP2	928.792685117169	-0.991104402782939	0.458866535973104	-2.15989688740569	0.0307806527855373	0.363867930083614	down
CCDC96	14.6997745976099	-0.988116947484668	0.451756244712256	-2.18727900067888	0.0287221627522987	0.357992551561408	down
CD24	6305.11455626229	-0.987980406196766	0.494498847549272	-1.99794278812414	0.045722863074159	0.41709503654899	down
MATN2	1038.69469785871	-0.986696853537156	0.435214583014359	-2.26715025655426	0.0233810483724082	0.33037180308477	down
RAB44	30.4857428460097	-0.986487624983032	0.387052163202526	-2.54872009193978	0.010811903992287	0.245513552657829	down
PYROXD2	190.982587641787	-0.986461684535937	0.406731283089166	-2.42534008459753	0.0152940521259119	0.281495450005929	down
SLC16A4	72.2340751629674	-0.985263827246185	0.406499886757599	-2.42377392797088	0.015360164153854	0.281901238375005	down
TPPP3	330.061642091002	-0.984884418310363	0.388006382558974	-2.53832014776372	0.0111386037945644	0.245797136208955	down
AK8	11.4637445683989	-0.982920341904813	0.444021553647688	-2.21367709254204	0.0268509998474053	0.348198089210352	down
AP000866.2	17.247824838699	-0.981338787631581	0.466860826108097	-2.10199428341919	0.0355537765700712	0.383700835960154	down
SLC49A3	117.702937516781	-0.981137629409284	0.379124201766128	-2.58790555928297	0.00965614507888422	0.237140017664101	down
TM4SF18	116.270317233175	-0.979139188866634	0.462073918306934	-2.11900985983857	0.0340896336929139	0.376729585845267	down
SH3BGRL2	260.879177806532	-0.978416759346385	0.418938619492817	-2.3354656596971	0.019519107824296	0.306064050531884	down
C1orf54	64.358142046402	-0.978101940491646	0.325128592757949	-3.00835411673504	0.00262666875994773	0.125878049034418	down
CLEC11A	426.428363706845	-0.977830788765584	0.484504807080224	-2.0182065780901	0.0435697513524009	0.409876041151615	down
GRID2IP	25.4013604052528	-0.976528510560366	0.421069797169372	-2.31916066439589	0.0203863264342629	0.31324550460539	down
PFN4	12.1593338464138	-0.974854597700057	0.471477563429876	-2.06765851296983	0.0386721456854639	0.392875428489736	down
LYL1	122.438644554799	-0.974812050902491	0.388275582031496	-2.51061899335049	0.0120519696191546	0.25335014662597	down
SPATA18	133.502194943909	-0.97414082280573	0.412460325252933	-2.36178066874277	0.0181873989036019	0.299931940183253	down
PAPLN	671.050862283785	-0.973185129307283	0.466341793332524	-2.08684948083423	0.0369017427340898	0.386034728074913	down
ITGA10	56.3600227995062	-0.97283460757105	0.442825561930033	-2.19687997081966	0.028029019663676	0.355023110096499	down
LINC00957	19.517047065267	-0.97234190245391	0.443078721718881	-2.1945127463621	0.0281985686216734	0.355023110096499	down
HCG27	58.981134375267	-0.971845596659949	0.426761501975956	-2.27725695068601	0.0227708860493106	0.326883257813351	down
TSPAN4	500.944177978319	-0.970518923916079	0.44115698748245	-2.19994004731635	0.027811148901608	0.354618270180526	down
RPL24P4	170.658076485407	-0.969862885188475	0.323817878757539	-2.99508751311	0.00274366111775614	0.128161189675689	down
MSRB2	179.151356441993	-0.969236173359755	0.483652908679944	-2.00399120105601	0.0450710029791251	0.414592729417375	down
HNMT	254.270389619974	-0.968706576135309	0.471135342002402	-2.0561110359884	0.0397718147345973	0.397794746641993	down
DOK2	262.523776319269	-0.967580477843712	0.486956518291864	-1.98699563820969	0.0469228802080996	0.420544711043428	down
CYP2T1P	50.6744664441089	-0.967107467314687	0.395207777684162	-2.44708612007016	0.0144016422881929	0.275170412456281	down
PHLDB3	308.06791114301	-0.966925240715412	0.359102690025348	-2.69261486358445	0.00708941105976906	0.203860036560646	down
AIF1	345.02715081914	-0.96602464033814	0.478556495364891	-2.01862193846426	0.0435265290282153	0.409876041151615	down
AC104825.1	119.660953557374	-0.959311552461034	0.275455555990475	-3.48263642391081	0.000496502169959785	0.0507544803395369	down
CCDC69	536.348141056526	-0.956869649493356	0.364729562842828	-2.62350450025269	0.00870302953230631	0.224498850884173	down
SHISAL2A	22.8089804180997	-0.956498092018467	0.476293450416812	-2.00821172573635	0.0446207975073433	0.413597374190023	down
CCDC88B	1166.22804775296	-0.956497022763771	0.483220143167472	-1.97942291166507	0.0477684110123889	0.424587445743062	down
CD302	140.927905272405	-0.9558726948217	0.478187901257984	-1.99894788702737	0.0456139926815008	0.41690771375791	down
AL645933.3	45.706403731167	-0.954111833380997	0.470311309135708	-2.02868146023188	0.0424907454474427	0.407927967464895	down
TCP10L	24.8423268172075	-0.95379904686559	0.434387540391398	-2.19573297614886	0.0281110614137662	0.355023110096499	down
FXYD5	1517.28705191172	-0.950137349607271	0.461368969821235	-2.05938719713946	0.039457161240187	0.396480829881234	down
C2CD4B	114.617291827862	-0.948481679261153	0.446896933339354	-2.12237231563394	0.0338064850987477	0.374880003853913	down
CCR6	59.2865831081601	-0.948273914857293	0.371250464261279	-2.55426997712767	0.0106410712806774	0.243269800266183	down
Z93930.2	13.5016506345866	-0.947970085529582	0.396804349719199	-2.38901132560774	0.0168937815674583	0.289523957435772	down
HOXD9	530.241986586112	-0.947897205122636	0.284067410968525	-3.33687416620861	0.000847262986231779	0.0685972320970256	down
RPL21	4718.7930062312	-0.947793050107272	0.449214296257226	-2.10989066466521	0.0348677745427925	0.380491813601524	down
GLTP	2347.18256017669	-0.947380358018925	0.444789445458076	-2.12995242511486	0.0331755413040601	0.373524618658363	down
RPL5P34	53.2791132397667	-0.946571477028896	0.431043395051582	-2.19600042106114	0.0280919132468351	0.355023110096499	down
SEPTIN4	122.896611810904	-0.946291052475534	0.332778402020484	-2.84360717741918	0.00446060044384407	0.162023824249099	down
CCDC116	10.2237090025737	-0.94600265948498	0.453899820086326	-2.08416619179329	0.0371450528336425	0.386034728074913	down
AP003119.3	104.364238214058	-0.945498841607251	0.378066288904725	-2.50088111359097	0.0123884758037226	0.257267347523972	down
APRT	791.843243342683	-0.944593525096067	0.416973112778511	-2.26535835560654	0.0234906976874497	0.330558010784584	down
CCDC85B	499.9657296434	-0.944132129466218	0.4705845389911	-2.00629653386057	0.0448246196231934	0.413881469292812	down
CAB39L	150.541208752385	-0.94320036983518	0.435846798564763	-2.16406400813571	0.0304594373035529	0.363023519723909	down
AC060766.4	17.756103826937	-0.942422541839241	0.451086113907766	-2.08922977848957	0.0366870440625944	0.385410801677505	down
PLA2G6	573.084413915341	-0.942147739487787	0.440223705754026	-2.14015675933229	0.0323421003467245	0.370429660740005	down
FGL2	709.832875811256	-0.941742532150375	0.413470646196806	-2.27765269629835	0.0227472781812258	0.326807332025032	down
KLHL3	167.103008390211	-0.940741784206599	0.438050675922728	-2.14756382289556	0.0317484219496023	0.367962603444898	down
MICAL1	1491.9272822293	-0.940236071615976	0.310017082438766	-3.03285246161134	0.00242254009331576	0.120301936662992	down
CFAP410	67.0358039201766	-0.937202773471382	0.389742461248822	-2.40467197356012	0.0161869880758191	0.28541019541232	down
NR2F1-AS1	105.4549178642	-0.937142689060753	0.459765815062364	-2.03830441141788	0.0415194989879823	0.404169735987587	down
MGST2	408.08865901757	-0.936898839471415	0.329327261873571	-2.84488698002503	0.00444271835587662	0.161659905625606	down
TAS1R3	55.62233335736	-0.936067224480633	0.47687648017491	-1.96291338196696	0.0496562395695398	0.431123504922923	down
SLC27A1	508.116534509737	-0.933398279387635	0.463572684980954	-2.0134885199847	0.0440632614865816	0.411501114212303	down
TESPA1	133.713567754741	-0.932820000624414	0.458150306006873	-2.03605670103038	0.0417446619403184	0.405348337626935	down
JHY	62.7838495090493	-0.932750655407336	0.385905343257653	-2.41704519438223	0.01564707422382	0.28352387180222	down
AC103810.3	66.6766771786102	-0.931944741916776	0.459734679582515	-2.02713604891211	0.0426485011072217	0.407927967464895	down
KCNIP2	54.1081909330509	-0.931160158903722	0.296890011376338	-3.1363808926646	0.00171046898472219	0.099619070416157	down
RPL39P3	112.668316023567	-0.929864891862988	0.378639302890028	-2.45580658100107	0.0140568792654518	0.271151721294697	down
ADHFE1	108.839121967977	-0.928428993847238	0.364239322909522	-2.54895321688774	0.0108046793401801	0.245513552657829	down
APOLD1	322.058469832712	-0.927436165132535	0.371478686684426	-2.49660666513662	0.012538795221749	0.258471998910559	down
AC009107.2	11.2761142414843	-0.926815379534304	0.390570894061765	-2.37297605537328	0.0176454077913747	0.295416888259668	down
SMAD9	97.3114415871351	-0.926465098071397	0.433279893210832	-2.13826007758127	0.032495640796092	0.370948294906638	down
AC008105.3	179.176799848258	-0.925809023654399	0.422651727724763	-2.19047731956108	0.0284896379107399	0.35730341444078	down
CCDC153	24.3200586373571	-0.923589476428366	0.331457228073876	-2.78645145799179	0.00532885985844173	0.175570560624525	down
NAAA	233.090676569909	-0.923035058286189	0.342324144310936	-2.69637731847447	0.00700982136138089	0.202978756857225	down
RPL23A	308.626224359799	-0.92096174641298	0.390129137909596	-2.36065870739035	0.0182425106744251	0.299931940183253	down
LIX1L-AS1	16.066392399274	-0.920855217463793	0.454376102470964	-2.02663655164972	0.0426995956021428	0.407927967464895	down
GIMAP4	548.893295505303	-0.919928860139443	0.422607566674488	-2.17679221263924	0.0294960743480203	0.3601655805588	down
AC073861.1	80.0235617423286	-0.918756568505619	0.444318695015058	-2.06778733106083	0.0386600255171188	0.392875428489736	down
CEP126	93.0206839035121	-0.917871401979604	0.424782791985673	-2.16080175397162	0.0307106565354365	0.363698380018455	down
RGS5	1642.01142104596	-0.917839818409732	0.455836637462915	-2.01352796808572	0.0440591157236475	0.411501114212303	down
MFNG	167.392791324426	-0.916286669374421	0.367047194246609	-2.49637290173316	0.0125470623528741	0.258471998910559	down
ETHE1	186.308232585312	-0.915924689762784	0.408840970656484	-2.24029575189606	0.0250717288605184	0.339782250259326	down
FLI1	523.08273278216	-0.913914327368568	0.449899211796083	-2.03137570239354	0.0422168972817366	0.407482249396818	down
GTF2IRD2	90.3643807121655	-0.912952572145522	0.316386444117278	-2.88556159443768	0.00390715998788275	0.148050901554387	down
H2AJ	589.4735995559	-0.909221936366814	0.343679540624165	-2.6455515353505	0.00815578626702435	0.218225010848605	down
LTBP4	5577.71655126064	-0.908745061359686	0.35955941695057	-2.52738495647471	0.0114915466035017	0.248939495664353	down
SMPD3	123.681092781206	-0.908447928654427	0.378479536513445	-2.40025639701172	0.0163835916005893	0.28595541708312	down
RPL10P9	73.9886698490253	-0.907220684352625	0.407023846109758	-2.22891285860432	0.025819703389498	0.343520470868336	down
TTLL3	1370.46115304236	-0.906662152395883	0.344254791314375	-2.63369508652071	0.00844612990869773	0.221352400074792	down
AC009283.1	53.5857427902121	-0.905452656487932	0.394984456556792	-2.29237541239232	0.021883989581382	0.322056508091362	down
RBKS	34.1156655635958	-0.904253138699812	0.356425206589771	-2.53700670430014	0.0111804812980078	0.245839053482078	down
ROMO1	192.383349520571	-0.901411506376616	0.404007442805323	-2.23117549547465	0.0256695064822814	0.343520470868336	down
NAA10	311.426639226554	-0.901228732740087	0.417273193120223	-2.15980500928184	0.0307877677024034	0.363867930083614	down
HLA-DOB	147.623560869624	-0.899317010074674	0.420547304046516	-2.13844435910402	0.0324806954769366	0.370948294906638	down
RPS9	5842.53295312191	-0.895289375402726	0.393710434883504	-2.27397929056067	0.0229672317083822	0.328111337259498	down
LINC00954	54.3226214041867	-0.892595067149841	0.421351199763271	-2.11841112034647	0.0341402649051075	0.376954729422183	down
AL359513.1	7.83904210055344	-0.892185049420076	0.445193205349821	-2.00404013066421	0.0450657617714133	0.414592729417375	down
ZNF704	428.245162891537	-0.892119387640405	0.416493885414633	-2.14197475372843	0.0321955136490601	0.36989548328101	down
AL353150.1	33.0145887924307	-0.889782791797845	0.449898717487018	-1.9777402273291	0.047958019640164	0.424950117374216	down
PCED1B	261.591514389271	-0.887696373392948	0.414706079999778	-2.14054342630671	0.0323108752172942	0.370278307465079	down
PSTPIP1	299.358804753837	-0.88695344025508	0.413377038788159	-2.14562822080114	0.0319026520563754	0.367962603444898	down
HPX	18.8059489581398	-0.886776625900854	0.415825229760791	-2.13257051865512	0.0329599739079211	0.372717897039255	down
FRMD3	36.9302608938063	-0.886246496123105	0.452119019251459	-1.96020618108568	0.0499716963306036	0.432517848911743	down
DENND1C	516.97548543352	-0.886223628369753	0.41658717326475	-2.1273425713627	0.033391630016417	0.374188519083898	down
DMD	153.992476297607	-0.884845719282816	0.390245833578459	-2.26740593530236	0.0233654392510984	0.33037180308477	down
LINC00926	126.979974767726	-0.883223772493472	0.354300015113938	-2.4928697003003	0.0126715337720832	0.25948042103019	down
RPL31	3131.94653524319	-0.882409303109998	0.384110200534256	-2.297281618355	0.0216027097051659	0.320209162817956	down
HOXA10	106.06628913391	-0.881419360801674	0.443341223786065	-1.98812858699331	0.0467974704695321	0.420135019817952	down
ITGA9-AS1	34.1355333162082	-0.88115458883009	0.433071713862359	-2.03466206779356	0.0418848874257511	0.405993116730795	down
IL16	399.871709272247	-0.880168775107574	0.419036445367545	-2.10045876638621	0.0356885041699091	0.383946577400497	down
DPM3	141.656542721587	-0.879354709902013	0.353738339039296	-2.48589031172086	0.0129227789794836	0.261753116294781	down
CMC4	40.3145697257254	-0.875848912588169	0.402482555849028	-2.1761164548873	0.0295465538141183	0.3601655805588	down
FIS1	613.832809103734	-0.874719929733409	0.294668158199761	-2.96849152306582	0.00299265356598642	0.132380457304573	down
TPRN	239.369128171016	-0.874527672963221	0.445471560575507	-1.96315040141601	0.0496287005538545	0.431123504922923	down
MAN1C1	357.534494328534	-0.873965403385603	0.439487712641607	-1.98860031406226	0.0467453367130926	0.420033818830625	down
ARHGDIB	2957.66094521419	-0.871636633058651	0.405593996100505	-2.14903731672266	0.0316314419568358	0.367422777404957	down
SLC8A1	159.467480609772	-0.869292092386153	0.43327993744809	-2.00630589430488	0.0448236215422248	0.413881469292812	down
CMTM7	258.488137838971	-0.868812549613234	0.416461764732882	-2.08617602667676	0.0369626809747044	0.386034728074913	down
CYSLTR1	76.1533868171119	-0.866657991207517	0.425562498457431	-2.03649991328879	0.0417001818004301	0.405348337626935	down
AC055839.2	191.469641523068	-0.866117938863459	0.419626792254288	-2.06401963566379	0.0390158546927666	0.395075925369947	down
S1PR2	198.35084514782	-0.864562408174018	0.424838051006716	-2.0350399549318	0.0418468528770982	0.405815777500123	down
MHENCR	123.067974336801	-0.863474745938959	0.396144250555439	-2.17969778616822	0.0292798707809657	0.3601655805588	down
C15orf62	88.7296064641633	-0.861037679033995	0.403587896684017	-2.13345763366172	0.032887203537615	0.372523152058263	down
AC104794.3	101.638863093863	-0.857872682987654	0.428358909788076	-2.00269601818735	0.0452099264516796	0.414985590549352	down
NR5A2	81.2180107635554	-0.854543987619994	0.406135374488258	-2.10408657137227	0.0353708960191272	0.382530379409382	down
ACSM3	27.9334192160862	-0.85368372310921	0.368091824136652	-2.31921403066069	0.0203834340751467	0.31324550460539	down
CSF1R	1424.76101409767	-0.853273778048658	0.401163432647147	-2.12699789813389	0.0334202578333833	0.374188519083898	down
RPL7AP6	290.597391678131	-0.853172322806269	0.392248437076936	-2.17508150998427	0.0296240087905506	0.3601655805588	down
CADM1	181.081557836127	-0.849818578182567	0.376404532808674	-2.25772673841451	0.0239627011586979	0.3327647523812	down
DEF6	944.372198381213	-0.849794308431742	0.363397175790718	-2.33847251724692	0.0193627497262641	0.305796116054104	down
OR2A9P	13.2116918126344	-0.846233426957941	0.392454717910631	-2.15625749503831	0.0310635642773007	0.365405101893648	down
OST4	453.720591840648	-0.845399134537485	0.330625717339931	-2.55696725995544	0.0105589154968627	0.24326284758355	down
AL050309.1	13.7879375670439	-0.844058311969553	0.347745124151106	-2.42723262915624	0.0152144966837875	0.281236735234003	down
CD4	1058.37532878006	-0.841905822154676	0.380051544145148	-2.21524115642887	0.0267435163625095	0.348198089210352	down
STAB1	2358.18830498292	-0.840781547959068	0.386413076322769	-2.17586204887323	0.0295655773228631	0.3601655805588	down
KIF1C-AS1	12.7829358413905	-0.836959901170264	0.422299415118073	-1.98191110668778	0.0474891906395373	0.423248448356553	down
RPL37A	3181.55646947768	-0.83447589335937	0.396638074236359	-2.10387239038001	0.0353895799761377	0.382531216997589	down
RNASET2	1134.23850285838	-0.833834008102508	0.344098019693367	-2.42324558811921	0.0153825235952457	0.281901238375005	down
AC027309.2	26.1299998877583	-0.833280663616772	0.372883585252031	-2.23469387383615	0.025437453081721	0.341872753860509	down
RPL6P27	331.741040545034	-0.832643186152211	0.39844967215354	-2.08970729390224	0.036644101402711	0.385410801677505	down
ZNF703	778.651299102373	-0.830829686481515	0.413446641865472	-2.00952094503129	0.0444819157134191	0.412941762537037	down
ECI2	130.54957459617	-0.830032917031146	0.417827988125376	-1.9865421671611	0.0469731555513884	0.420610237361061	down
KLRG1	26.5399028399617	-0.825677677823778	0.421168583820445	-1.96044460470913	0.0499438466958081	0.432517848911743	down
LAT	323.75554581622	-0.824049864366184	0.352644836898929	-2.33676996837009	0.0194511481727341	0.305942103601951	down
AC005154.2	15.1605685573472	-0.823912058511891	0.364793986605483	-2.25856809257915	0.0239102644660437	0.332618771687535	down
PPP1R32	93.0315892059587	-0.823863704484335	0.305973877799097	-2.69259490519412	0.00708983540740609	0.203860036560646	down
ACACB	530.257205752893	-0.823721664695989	0.365006298762932	-2.25673273992181	0.0240247797670436	0.332833859319844	down
CD27-AS1	203.430930956763	-0.823654255545746	0.413942496612167	-1.98977940725291	0.0466152408473738	0.419902399637572	down
RBP5	143.34175846218	-0.82115212758415	0.376463351133924	-2.181227269828	0.0291666107792918	0.360042213305628	down
SNX22	50.4254207998309	-0.817829217824703	0.388162227407298	-2.10692633151694	0.0351239657553503	0.381868647257667	down
CPNE5	244.402996251331	-0.817227435454247	0.39387716503296	-2.07482816472963	0.0380024632835314	0.389866588146767	down
FAM241A	205.382034938746	-0.813648590930889	0.394643943847746	-2.0617283088089	0.0392336098257345	0.395709119934776	down
SCARA3	973.938765877366	-0.813025851521864	0.41188346696814	-1.97392203553718	0.0483906087407063	0.426052957356412	down
RPS27AP16	119.061116438948	-0.812720669989101	0.357290169607322	-2.27467962771636	0.0229251554621749	0.327759576597256	down
SNHG5	500.879882511241	-0.806354911651207	0.334038417222356	-2.41395860499018	0.015780255057506	0.284730280311776	down
POM121L9P	61.2987802995913	-0.804766118610744	0.374391094400099	-2.1495332839053	0.0315921505910794	0.367422777404957	down
PPIAP29	22.2681087984064	-0.801923224467991	0.386958321147994	-2.07237622410836	0.0382303688871316	0.391423383441503	down
ACBD4	205.043352724423	-0.800562940323592	0.381672047678705	-2.0975152495252	0.0359479886785201	0.384578026212373	down
AMT	357.67068933678	-0.798524093874995	0.342693589738252	-2.33014015373005	0.0197987447866884	0.307666208669333	down
AC009061.2	69.1351913353234	-0.797760054544218	0.306224307698692	-2.6051493447384	0.00918342213491156	0.23156398511844	down
LINC01237	18.0937896114338	-0.796681134453801	0.358323494936945	-2.22335723364719	0.0261917210441861	0.345619764407844	down
MT-ND4L	3923.80222140639	-0.795295557685466	0.39274792991227	-2.02495162192991	0.0428723321011231	0.408263773904718	down
ALOX12	104.280339797381	-0.79463640235661	0.373976930301931	-2.12482733016461	0.0336010234517623	0.374188519083898	down
CARD11	301.816945089006	-0.794447264187624	0.396697579313281	-2.00265216027505	0.0452146370363611	0.414985590549352	down
RPL27A	8373.12235465287	-0.794153266207895	0.391661273678578	-2.02765327996055	0.042595647086035	0.407927967464895	down
TMEM101	289.954231607935	-0.793675781183809	0.357345832389548	-2.22102990785299	0.0263489357718128	0.346868656219529	down
IL17RC	482.937035553567	-0.791691594060267	0.322484750498673	-2.45497374011031	0.0140894880262644	0.271151721294697	down
IDUA	479.942474020986	-0.791507885981702	0.354002428078014	-2.23588264713052	0.025359459285468	0.341872753860509	down
UBXN11	983.881868658046	-0.791405781185108	0.379504403661885	-2.08536652947564	0.0370360426116945	0.386034728074913	down
GIMAP6	330.319386709111	-0.790561815919788	0.396967357011013	-1.99150333637598	0.0464255787949285	0.419547067836848	down
D2HGDH	602.789584401091	-0.788328150477615	0.325325898725287	-2.42319518232792	0.0153846582740773	0.281901238375005	down
PET100	110.44755168949	-0.788320746049838	0.326592888794722	-2.41377192552815	0.0157883418237961	0.284730280311776	down
NRIP2	127.22414904237	-0.787918289760456	0.33290442288804	-2.3668003054001	0.0179426111450418	0.298391052887255	down
DHRS4L2	105.74699276528	-0.783463210018193	0.319081267816798	-2.45537199779469	0.0140738864645937	0.271151721294697	down
AP001469.3	19.6402316128538	-0.783174031254666	0.352579891857085	-2.22126686558778	0.026332891684826	0.346868656219529	down
NAP1L5	84.4853709761653	-0.783076202175568	0.374489212645124	-2.09105142613983	0.0365234542884011	0.385410801677505	down
Z95331.1	33.4076903926485	-0.782808685622161	0.394759085224912	-1.98300359617096	0.0473670278472225	0.422500133511842	down
CD33	91.8688854288817	-0.782375276591433	0.352351685050994	-2.22043858390575	0.0263890103595252	0.347022611350431	down
MT-RNR1	12812.3212063096	-0.781598472675762	0.344471192059234	-2.26898065990192	0.0232695020006583	0.32972514407818	down
AC138207.8	27.6863741797322	-0.779665184629243	0.351724726228513	-2.21669142510811	0.0266441851543317	0.348057939298521	down
TOGARAM2	45.625141197885	-0.777030708639015	0.338121039462078	-2.29808446666083	0.0215569821594517	0.319796859645948	down
ESAM	386.199646385439	-0.776933802907636	0.378589144486176	-2.05218193448757	0.0401519844908163	0.399451830400411	down
SEMA5A	342.188582047151	-0.776891772219172	0.364204997027457	-2.13311672975372	0.0329151517211476	0.372633592640459	down
TMEM175	564.431135265321	-0.774203167403685	0.383509532949256	-2.01873252393474	0.0435150276315462	0.409876041151615	down
TP53I3	243.872351211206	-0.774147029233468	0.270424817870539	-2.86270703750303	0.00420038739123469	0.155037278952233	down
DUSP4	469.64501483693	-0.7734408448673	0.387928549188948	-1.99377139549113	0.0461770429258728	0.418586342818792	down
FBXW4	608.212157301457	-0.773056374990728	0.311498223970161	-2.48173605980103	0.0130744078723624	0.263488444307191	down
RPL13	13066.354817852	-0.771319448582211	0.387939051917936	-1.98824904264955	0.0467841534490219	0.420135019817952	down
HHEX	129.744255062634	-0.76935352317617	0.383505413343536	-2.00610863995027	0.0448446582497459	0.413881469292812	down
PRADC1	179.717889718273	-0.76751577363937	0.383142710244238	-2.00321121378013	0.0451546225363775	0.414894690325521	down
FES	343.184565648913	-0.767201967810364	0.290867707919267	-2.63763197812012	0.00834871316361098	0.220335293877636	down
EML3	1179.29056611641	-0.767040292659615	0.263161163441356	-2.91471690818294	0.00356011315908664	0.141571308390062	down
DOK4	382.777432015797	-0.765911786827713	0.317387854959348	-2.41317295183148	0.015814313376141	0.284790752551948	down
ATP6V1G2	18.9769840343194	-0.765743005615413	0.388456006061601	-1.97124769257392	0.0486955511674188	0.427651361149493	down
AC004982.2	15.4878532030208	-0.762654519198802	0.370243646548493	-2.0598719959369	0.0394107795118485	0.396208418574129	down
RAB4B	197.966849328028	-0.754970246699122	0.345784981992319	-2.183351753304	0.0290099160394512	0.359302960125144	down
SCRN2	446.855366384168	-0.754528940203352	0.353317384060983	-2.13555566253462	0.0327156486027637	0.371653845262135	down
NIPSNAP3B	84.1829274312974	-0.753234837440704	0.356969638892852	-2.1100809575203	0.0348513832081595	0.380491813601524	down
FZD4	252.909510593197	-0.75273418965917	0.381338736659575	-1.97392532490384	0.0483902346599806	0.426052957356412	down
PDCD4	1249.84937365635	-0.751096713963083	0.370094760596781	-2.02947135147748	0.0424103040875715	0.407927967464895	down
RPL4P4	60.1415503508357	-0.749848629975706	0.360348856761301	-2.08089637557089	0.0374433919820756	0.38741756203296	down
RPL10AP6	20.2282345828432	-0.749000635840582	0.322526469744088	-2.32229198563108	0.0202172187975717	0.311112126691075	down
AGER	237.157470144578	-0.748968976396138	0.313343768458287	-2.39024691660923	0.016837048913241	0.289302417763984	down
UBXN1	1190.08516846615	-0.746765051528153	0.315466308016878	-2.36717846740134	0.0179242871395516	0.298391052887255	down
LMF1	221.944976707676	-0.741004045577415	0.368376115021009	-2.01154204999191	0.0442682334064841	0.412001181803489	down
ENG	1699.70248573979	-0.740422110752039	0.31151934782269	-2.37680938897404	0.0174631095813346	0.293781389731578	down
ZMYND15	112.454951973742	-0.740095858483116	0.335575041364527	-2.20545561277058	0.0274221392629873	0.351917453875004	down
TAZ	611.852401390596	-0.739178208037806	0.358721076620376	-2.06059319123882	0.0393418668780915	0.395709119934776	down
LINC00672	29.0509182240698	-0.737234572028566	0.353610734806158	-2.08487610658286	0.0370805480455504	0.386034728074913	down
RPS18	7422.04254737863	-0.735927333514046	0.302545729984977	-2.43244990947513	0.0149970657083603	0.280040575747665	down
CARNS1	45.6699039361686	-0.735496612790723	0.370237273821446	-1.98655474420285	0.0469717605515038	0.420610237361061	down
RPS6KB2	542.211136300793	-0.735069287542688	0.268525638955068	-2.73742682599365	0.00619218940510595	0.190530005956809	down
ZRSR2	487.89615954803	-0.734241444510852	0.338833365086382	-2.166969136359	0.0302372075573428	0.362416920976223	down
RPL10P16	716.09650798859	-0.733574322568465	0.368033644720743	-1.99322625279297	0.0462366776184617	0.418942201479927	down
RPL36AL	1190.08766886568	-0.729628332375065	0.340223364891329	-2.14455680493348	0.0319882990538823	0.368332018408857	down
NDUFA4	904.82956267465	-0.726198712086836	0.349312427249884	-2.07893752250429	0.0376230933367904	0.388204520027042	down
AC027020.2	163.784351033497	-0.725545317335288	0.360353446156915	-2.01342688705508	0.0440697394034342	0.411501114212303	down
PCED1A	1231.92584233012	-0.725260585946705	0.30698565573104	-2.36252271859285	0.0181510288815692	0.299931940183253	down
FAM174B	104.496376742646	-0.724771919047829	0.283532696557098	-2.55621989226866	0.0105816226661311	0.24326284758355	down
PECAM1	2373.99211962305	-0.724307771207254	0.3396172143782	-2.1327180735917	0.0329478603736595	0.372717897039255	down
ACVRL1	470.662860916537	-0.720603693508989	0.323412721088735	-2.2281241476314	0.0258722374286218	0.343609385849507	down
TFEB	391.794397490136	-0.720524097646703	0.343869898495885	-2.09533925708047	0.0361408450724101	0.385068821171459	down
UBAP1L	179.274316905916	-0.716348904798267	0.290123890825403	-2.46911380776072	0.0135448133097315	0.267243586213791	down
MYL6	3347.6276613316	-0.712789802831794	0.346521723820844	-2.05698446542507	0.0396877201839678	0.397605613719651	down
PGAP3	334.113250857302	-0.711570538884029	0.305226165524112	-2.33128944781707	0.0197381022637581	0.307454954045473	down
HDAC5	1261.87192600223	-0.711157877992881	0.327999116483132	-2.16817010246262	0.0301457466681546	0.362221954054564	down
SEM1	554.66648427326	-0.710983689585443	0.2941896252578	-2.41675310256914	0.0156596349641006	0.28352387180222	down
AC020558.2	27.8015194000443	-0.709217828574363	0.346285175947884	-2.04807447108593	0.0405527029222972	0.400020669254659	down
CASTOR1	179.643887894197	-0.70387587821461	0.305966433176695	-2.30050032255703	0.0214198910354363	0.319257966564865	down
AC008038.1	611.914975118753	-0.699191671428747	0.335603173279795	-2.08338814140421	0.0372158583123925	0.386034728074913	down
MATN1-AS1	44.066021989102	-0.695867984498244	0.338554405465109	-2.0554096277148	0.0398394563614896	0.397794746641993	down
G6PC3	487.682934343878	-0.69323947520984	0.324937207199493	-2.13345674133351	0.0328872766664598	0.372523152058263	down
RPL37	4600.73325346505	-0.693075102017264	0.318611957764966	-2.17529532437867	0.0296079926875742	0.3601655805588	down
STX18	608.670193799511	-0.692969088343536	0.236741784548157	-2.92710933841328	0.00342128579116459	0.139229016793497	down
EGFLAM	174.047889991715	-0.675601826145871	0.343902404034375	-1.96451614824519	0.0494702654627954	0.430601792939649	down
C7orf31	81.2062662303341	-0.672544278138565	0.331646012407797	-2.02789797849761	0.042570661511348	0.407927967464895	down
MYL5	221.00657562843	-0.666938700266992	0.328674429273449	-2.02917732827982	0.042440231913725	0.407927967464895	down
PRKAR1B	287.359760863791	-0.665070804484031	0.298233782694679	-2.23003175051066	0.0257453351039621	0.343520470868336	down
GAL3ST4	300.443464919735	-0.66475498776478	0.327750899339194	-2.02823238351153	0.0425365362692639	0.407927967464895	down
HSD17B8	171.115415353744	-0.66467301751186	0.321926517293189	-2.06467309092938	0.0389539423332584	0.394703844469916	down
SH2D3C	365.575434275869	-0.661709506752833	0.304167536222204	-2.17547709059074	0.0295943830608608	0.3601655805588	down
ILVBL	623.086984120007	-0.661382700438122	0.293211174042454	-2.25565312303671	0.0240923634849821	0.333205062418027	down
ZNF219	920.078260548339	-0.661181701981071	0.266194024885618	-2.48383374594969	0.0129976474372584	0.262493746230447	down
RPL24	3897.00120504858	-0.657777942318533	0.30205833522369	-2.17765201490438	0.0294319539115514	0.3601655805588	down
RIPK3	292.099690793823	-0.656812176873996	0.259519912709009	-2.53087391259436	0.0113778741156039	0.248301585410499	down
LRMP	135.52359835902	-0.656604857731868	0.301830008211365	-2.1754127815948	0.0295991975398813	0.3601655805588	down
PSME1	2170.28892726962	-0.656078601027731	0.302739477056111	-2.16713924265031	0.0302242384495441	0.362416920976223	down
EPHX1	1851.51346378613	-0.645557960681055	0.314054671334248	-2.0555591736255	0.0398250264385809	0.397794746641993	down
ARHGAP30	1023.6327806589	-0.645219868981514	0.309043975924827	-2.08779306262375	0.0368165056349832	0.385849872621244	down
PAQR8	212.904921601616	-0.642823446376595	0.301011171606111	-2.13554680693966	0.0327163711074075	0.371653845262135	down
ATRAID	625.879059772627	-0.638135893676572	0.293562806153058	-2.17376275298261	0.0297229571429513	0.360525059813622	down
ADAP1	39.052761358724	-0.635978385504368	0.322895847544204	-1.96960843671829	0.048883263991299	0.428567601022224	down
RPL10A	5642.92033495118	-0.631903005515563	0.262981420081698	-2.40284277619026	0.0162681801073723	0.285438324034779	down
MRPL43	315.867367879496	-0.631132290245218	0.293957231043387	-2.14702080300949	0.0317916254921347	0.367962603444898	down
CHMP6	137.193703758177	-0.631091217535228	0.246978676697284	-2.55524576442986	0.0106112846513645	0.24326284758355	down
ARMC5	305.445973841602	-0.630471963135126	0.319554750811055	-1.97297008270082	0.0484989709683117	0.426289159528653	down
ZDHHC14	347.698168087144	-0.622024697702445	0.316053915195205	-1.96809679550485	0.0490569015003961	0.429195193072729	down
CHMP4A	671.37708103477	-0.621457975717178	0.29768705221177	-2.08762178636873	0.0368319651594792	0.385849872621244	down
ECHDC2	1810.38642095146	-0.621155754499069	0.29629223179124	-2.09642942963392	0.0360441140179106	0.385068821171459	down
FGD2	436.049309781694	-0.620697691679343	0.290253844452206	-2.13846501447993	0.032479020683152	0.370948294906638	down
DUS1L	1674.47614683511	-0.616027038593857	0.262200973103397	-2.34944604248639	0.0188013689068614	0.3026917332468	down
LPAL2	38.9125689959005	-0.613823947679132	0.285684403837027	-2.14860853247452	0.0316654447464516	0.367594510752286	down
ZFYVE28	251.980747183455	-0.612400003018653	0.291553527614076	-2.10047193745251	0.0356873466800136	0.383946577400497	down
UBB	489.344492237057	-0.612371356565113	0.254361471450069	-2.40748472272194	0.0160628342471085	0.284931673240987	down
SDR39U1	79.3511326357587	-0.611262234512319	0.266402198872213	-2.29450896839455	0.0217612805117324	0.321462383951401	down
CLDN15	234.929082446246	-0.606952567383487	0.230025856526987	-2.63862757234111	0.00832423737757112	0.219971717539183	down
AC010343.1	148.751499560633	-0.605268119533915	0.306607148389444	-1.97408352255741	0.0483722466191084	0.426052957356412	down
SMIM20	130.233075997331	-0.603420684426506	0.296352202366873	-2.03616062106902	0.0417342290728826	0.405348337626935	down
NPIPB14P	449.850882796946	-0.59799500647665	0.234069157186497	-2.55477916725351	0.0106255186113151	0.24326284758355	down
PPT2	296.772300981395	-0.596954938578932	0.297542184740009	-2.00628673578017	0.0448256643882925	0.413881469292812	down
STAMBPL1	212.988971185533	-0.59547365925811	0.279284145520667	-2.1321427256387	0.0329951151617999	0.372717897039255	down
SNHG7	305.766621056706	-0.594825510033229	0.290287324741178	-2.04909225906979	0.0404530942938747	0.399843829609505	down
SLC13A4	93.9497243030861	-0.592489366025856	0.222726958171317	-2.66016009418188	0.00781035171218073	0.214102385716406	down
ANKAR	38.9100912281019	-0.590882238024836	0.249227093910281	-2.37085875678328	0.0177468115062095	0.296631461590375	down
AL358472.2	23.9493922230035	-0.589376492687376	0.291417873504819	-2.02244455907619	0.0431304456619633	0.408853276501735	down
GTF2IRD2B	330.725511351189	-0.587542760030795	0.268589925821516	-2.18750855317347	0.028705419511776	0.357992551561408	down
RGL2	1160.86577062526	-0.586284763754654	0.231053556122263	-2.53744098811628	0.0111666192528413	0.245797136208955	down
INO80B	381.744253577008	-0.585981037179182	0.271791863712097	-2.15599182836429	0.0310843032422897	0.365405101893648	down
PYM1	368.855736488959	-0.58327954811999	0.295515044380709	-1.97377277134005	0.0484075862542365	0.426052957356412	down
PEX6	409.912331738183	-0.582402062672156	0.274085414672097	-2.12489257543644	0.0335955776373296	0.374188519083898	down
SLC25A42	202.565125001965	-0.579027287215698	0.240465523414476	-2.40794305559414	0.0160426830979159	0.284819967020772	down
SNHG32	767.891205941629	-0.577418919479048	0.284909495279157	-2.02667488815452	0.0426956722575033	0.407927967464895	down
CYB561D2	108.671766911925	-0.576138226678791	0.244682227740953	-2.35463863476326	0.0185407262119463	0.301469641419887	down
AGFG2	350.166160850603	-0.574543369396505	0.219471981813231	-2.61784381154145	0.00884872969216582	0.22613691059458	down
CLSTN3	1817.53678858589	-0.573556501784094	0.287630984371221	-1.99407064241679	0.0461443350070491	0.418586342818792	down
IFT46	242.331792029109	-0.572173014659301	0.236195248046045	-2.42245777335774	0.0154159172741538	0.282198838804365	down
PHF1	1037.1982829363	-0.572033592532923	0.272946782820524	-2.09576968309263	0.0361026269485696	0.385068821171459	down
CRYL1	229.811357603979	-0.57049380262908	0.2764181090911	-2.06387998422006	0.0390290969612511	0.395075925369947	down
SLC12A9	814.024063875481	-0.568011978283526	0.210720193098119	-2.6955744958863	0.007026736339741	0.20299211717903	down
BX679664.3	336.290322376015	-0.562841079913808	0.249988260392703	-2.25147004515192	0.0243557820594565	0.335055277496018	down
STN1	355.185341534857	-0.556931986976354	0.244686230393506	-2.27610677593378	0.0228396196307673	0.32721933100275	down
C2orf76	63.1841157990931	-0.551562492233905	0.266782509941662	-2.06746121533423	0.0386907151805625	0.392875428489736	down
POLR2L	301.011756880856	-0.538466635037217	0.202486150155261	-2.65927637334373	0.00783086965006573	0.214147822619188	down
MPC1	313.701447220824	-0.534535568256565	0.238133510323782	-2.24468856789527	0.0247881324603811	0.337719824554655	down
RPL41	6325.25826236665	-0.528166522665003	0.242339478347563	-2.17944895427854	0.0292983328101357	0.3601655805588	down
LRCH4	1327.86544923979	-0.526025083467621	0.196232691589695	-2.68061901004494	0.00734861287730897	0.207208488688551	down
GSTK1	1762.50995095941	-0.520410639487211	0.191226870194783	-2.7214305131759	0.00650000488309869	0.194801166751641	down
SMDT1	234.586650944834	-0.518080732938111	0.204454458318254	-2.5339664255776	0.01127795368747	0.247189178955965	down
AC008124.1	214.818880907347	-0.518045445622347	0.257127281210318	-2.01474321660411	0.0439315614920512	0.411475613993203	down
VAMP2	1034.54170336523	-0.511791981294664	0.243649621315244	-2.10052442738044	0.035682734117129	0.383946577400497	down
AGAP3	1394.1968555434	-0.510770109917915	0.209559110656752	-2.43735578146508	0.0147951145680558	0.277529890880163	down
ANKMY1	275.819483475519	-0.507883750720386	0.238961359310056	-2.12538023798818	0.033554897905337	0.374188519083898	down
CCDC84	554.181329635528	-0.503658771676417	0.2151886747677	-2.34054497626386	0.0192556189847424	0.305796116054104	down
RBAK	389.268828056982	0.50035874398885	0.232773458924542	2.1495523858287	0.0315906381416435	0.367422777404957	up
INTS8	667.919206443974	0.500721586435459	0.239206847566524	2.09325774545901	0.0363261524232165	0.385068821171459	up
UBAP2	1210.29887860807	0.500764975322546	0.15661908109617	3.19734333656994	0.00138699729862155	0.0871839641428603	up
UTP25	552.150486927755	0.500817949940357	0.19343372692941	2.58909321497549	0.00962290417771563	0.237140017664101	up
MTOR	1644.84044174079	0.504167817629527	0.23282087665858	2.16547512776899	0.0303513181333657	0.363023519723909	up
NIPSNAP1	555.951897164275	0.504572610922298	0.253475713375455	1.99061521201801	0.0465232065671161	0.419547067836848	up
SRGAP2B	149.749460329972	0.504725128410312	0.250341680163037	2.01614500662298	0.0437848149788417	0.411037448013702	up
NAA35	487.347437060496	0.505170452898005	0.233907510886109	2.15970171707729	0.0307957681961909	0.363867930083614	up
MIIP	388.494070496766	0.506261614947907	0.214814487468435	2.35673869539314	0.0184362147828662	0.300817571207101	up
ASAP1	1291.5402220916	0.511071055235883	0.25923960700613	1.97142350714872	0.0486754544494856	0.427651361149493	up
IPO9	2111.14289706504	0.511847629905214	0.220818758631332	2.31795357005774	0.0204518445537212	0.31354919625649	up
BRD3	653.640071181596	0.512668332846213	0.243762226437481	2.10314920543155	0.0354527288414164	0.383012428928366	up
FAM20B	1107.3697165349	0.512686815718076	0.187463002518216	2.73486932797984	0.00624050440101373	0.190636745884757	up
PARP1	3222.60304536171	0.513201224843869	0.254498995769594	2.01651571666116	0.0437460764458168	0.411037448013702	up
OSGIN2	319.203934823995	0.514410595872211	0.220037114870916	2.33783557912031	0.0193957791589891	0.305796116054104	up
ZNF189	337.546174974497	0.514521595845791	0.247228145369842	2.08116108736766	0.0374191639565838	0.387361828692551	up
CCDC117	522.028960776115	0.515942268050364	0.195431299228137	2.64001861568795	0.00829014733670678	0.219646649852932	up
DDX20	374.270249603295	0.516216430032814	0.257504536944564	2.00468867911227	0.0449963395454361	0.414462251216228	up
HPRT1	583.848780634006	0.516580593986037	0.263158851520065	1.96299912012137	0.0496462762733268	0.431123504922923	up
ZNF200	147.065851390777	0.516961151906274	0.176797931744654	2.9240226217856	0.00345539634118323	0.139229016793497	up
LIMS1	1287.79791609369	0.518183186478273	0.260318675791092	1.9905724585589	0.046527910631257	0.419547067836848	up
COMMD2	749.92772851429	0.518746084267885	0.235280118417087	2.20480203664421	0.0274679890780807	0.352134628307546	up
RRAGC	755.900012337076	0.519237077275159	0.23757706993383	2.18555215543224	0.0288483862394096	0.358364938184908	up
SIMC1	293.763334411853	0.519821363891867	0.243831144419353	2.13189076042662	0.0330158279643784	0.372747065963567	up
ZBTB41	223.703783808354	0.521350969177197	0.192117432153818	2.71370985616641	0.00665344116757698	0.197385421304784	up
FTSJ1	1012.25422936878	0.52148470619553	0.190635993022521	2.73549972346473	0.00622856386575475	0.190636745884757	up
CSE1L	2368.95228098606	0.521706201668504	0.26161002449574	1.99421334359838	0.046128744529561	0.418586342818792	up
UCHL5	653.051534149003	0.522738036953095	0.230440780188239	2.26842677986981	0.0233032070794103	0.32972514407818	up
ATP6V1B2	1677.00728743731	0.523006741103664	0.230072225792112	2.27322850162818	0.023012413581571	0.328111337259498	up
CACYBP	1316.61316181949	0.523092822165681	0.211689671362657	2.471036110541	0.0134722214063484	0.266773942547105	up
CTPS1	856.789458641728	0.524195043137806	0.240160590999248	2.18268551454159	0.0290589773939456	0.359302960125144	up
NSD1	1709.53392622079	0.524874808815061	0.236939951428735	2.2152229104889	0.0267447680902061	0.348198089210352	up
CAMSAP2	775.006331055847	0.524888785175603	0.237073840867694	2.21403079839809	0.0268266603685967	0.348198089210352	up
SLC36A1	417.257104574329	0.525699018443943	0.233739591148723	2.24907990922879	0.0245074125219689	0.336347058771133	up
YIPF5	682.160711306366	0.526637921169182	0.25725770267995	2.04712207130436	0.0406461003975379	0.400020669254659	up
UBTD2	577.76363071997	0.528534330464217	0.24272253023835	2.17752480556792	0.0294414330843577	0.3601655805588	up
EGLN1	776.371894267896	0.529565727364648	0.22579179168391	2.34537191726614	0.0190081082194362	0.304826596632909	up
PDIA6	2542.11487302976	0.530303266357403	0.229248457476827	2.31322501444097	0.0207102709435009	0.31539441505736	up
CAPRIN1	3749.42734414591	0.530379279284381	0.204404815779348	2.59474943025275	0.00946599008632756	0.234754270427995	up
AGO2	1130.90852042492	0.530898011817529	0.233672440692667	2.27197529260964	0.0230880026733368	0.328488752222236	up
SEC24A	549.732481659866	0.531608674060842	0.237332698328273	2.23993018157799	0.0250954558753965	0.339879761095045	up
HS2ST1	530.699518876151	0.53183808712031	0.224713404769451	2.36673948163422	0.0179455599187224	0.298391052887255	up
FNIP1	523.591231199849	0.535636441092237	0.202327543390118	2.64737282980522	0.0081119863816057	0.217721054855655	up
NUP98	1746.72421917532	0.536684373242372	0.216828169862045	2.47515981702853	0.013317656645286	0.265307851715538	up
FXR1	2341.40980742147	0.537540472977142	0.233912272515429	2.29804305347718	0.0215593388525358	0.319796859645948	up
TRIM37	567.082803795451	0.538199517432397	0.235417535967982	2.28614880034083	0.0222455548786852	0.324602966862389	up
IARS1	2126.48924862682	0.538979520299516	0.243380754437624	2.21455275518776	0.0267907778775725	0.348198089210352	up
ACAP2	1077.36958651411	0.540814923268569	0.202538278099254	2.67018624007231	0.00758091855027438	0.210616357398772	up
MSH6	1182.84229722422	0.542664292195637	0.251773209269257	2.15536948419039	0.03113293235771	0.365405101893648	up
MTF2	554.651536355936	0.544032580794312	0.176216938870431	3.08728879460521	0.00201991253471027	0.109375559843046	up
RFK	347.940692647168	0.544278746037476	0.267964505556362	2.03115985420314	0.0422387813653779	0.407502161469172	up
UBA2	1813.60745782239	0.545211586070704	0.203253996138471	2.68241508865227	0.00730927044447134	0.206985249404802	up
GALNT10	688.930176057078	0.545519544227283	0.254101334721166	2.14685823994549	0.0318045690733923	0.367962603444898	up
DHX36	979.040571018162	0.546470110284858	0.271972696350365	2.00928298177724	0.0445071316650686	0.412941762537037	up
VRK1	415.890332703912	0.546571033785337	0.274439743407052	1.99158848860552	0.0464162274359516	0.419547067836848	up
NMD3	847.813322351626	0.549266589506423	0.243958968039083	2.25147119583827	0.0243557092560651	0.335055277496018	up
SLC41A1	826.976571268123	0.549582827579259	0.201038487122217	2.73371947554078	0.0062623372346244	0.191019868259114	up
RNF2	403.794042794746	0.551317957916734	0.224091849056292	2.46023208893351	0.0138847193864668	0.269672249985675	up
ZNF292	700.913538461101	0.552554917360555	0.181980841105201	3.03633566041785	0.00239472611845073	0.119788745180605	up
PDK1	576.42113461392	0.553937827955141	0.266343495827835	2.07978732964145	0.0375450437678437	0.3880787103183	up
NSD2	2215.11860691555	0.554704515822374	0.228340993148752	2.42928134879844	0.0151287871715852	0.281236735234003	up
RRM1	1425.831158809	0.555055472401524	0.216957832296519	2.55835646275688	0.0105168226704611	0.24326284758355	up
USP12	586.668255091539	0.55545794187202	0.196721376249243	2.82357694147209	0.00474910254796294	0.166900511595846	up
TIMM50	700.786524184715	0.555466827904476	0.277428327538008	2.00219938905978	0.0452632913823256	0.415061555543814	up
E2F3	423.703487546134	0.555627856118925	0.281983671051742	1.97042564218895	0.0487896091880476	0.428128881411912	up
N4BP1	1985.06958428068	0.558528035600165	0.252157302835169	2.21499845263361	0.0267601707306533	0.348198089210352	up
AHCTF1	1051.25079273468	0.558562022197823	0.233575365701956	2.39135672770626	0.0167862341305593	0.289277608960745	up
KLHL5	479.556343029572	0.558618012612793	0.279224446349602	2.0006056773173	0.0454349012894852	0.416263875049254	up
MYH9	27060.9614992466	0.558672561323244	0.257286936788849	2.17139886033831	0.0299010349899804	0.361396459940627	up
MAD2L2	397.936330038217	0.559301108651907	0.246848896087199	2.2657630539062	0.0234658946066191	0.330509192682252	up
RNMT	725.237657450142	0.559889221343499	0.227037863663417	2.46606100105634	0.013660806733946	0.26836967739966	up
ABL2	660.720580179534	0.55996172226539	0.275423537491419	2.03309320389088	0.0420431074871697	0.406568319298552	up
MED14	1486.42872109793	0.559989917661303	0.240009949302861	2.33319460000664	0.019637934134819	0.306841085853562	up
SSH2	472.0548824838	0.560455403107342	0.235138569270265	2.38351115619473	0.0171483646871417	0.292818297012413	up
QSER1	821.833730388645	0.560985254676188	0.254596879086851	2.20342549636996	0.0275647727969574	0.353086706500092	up
DESI2	914.429025159168	0.562856975310321	0.170156891890225	3.30787057202151	0.000940082454698561	0.0723201812308929	up
CDC73	717.454377943774	0.564996385320839	0.223501611138903	2.52792980973056	0.0114737287796919	0.248939495664353	up
NUDCD1	368.341562993162	0.565032453609244	0.236730516717533	2.38681713470613	0.0169949423394469	0.290923413452696	up
SPEN	3159.56440671787	0.565300649323154	0.250244504450451	2.25899326166855	0.0238838040322789	0.332618771687535	up
PRRC2C	3628.10658945544	0.56552755466764	0.220258824524627	2.56755912453536	0.0102417322028713	0.240915071348778	up
ARID3B	420.922871516615	0.566311566695482	0.288452803908347	1.96327287869048	0.0496144750816393	0.431123504922923	up
CLASP1	1669.81055439147	0.566433549992193	0.245850895738345	2.30397187812177	0.0212242222542298	0.318270448814523	up
UBXN7	709.26313263689	0.566516430077501	0.246093824799522	2.30203431776075	0.0213332369395456	0.318742745814039	up
USP28	658.702961740853	0.567983969436597	0.205721290990183	2.76093916532782	0.005763541105675	0.183994785080081	up
GMFB	716.202986684186	0.568595652487575	0.272040732661731	2.09011219358314	0.0366077225863624	0.385410801677505	up
SUCO	720.203187670011	0.569615545756607	0.217420673716818	2.61987756738584	0.00879613403600605	0.225864614224535	up
HROB	195.559685293256	0.56962293629656	0.286952301397707	1.98507882153933	0.0471357026610194	0.421302545938388	up
ZCCHC2	508.562954132108	0.570796590746648	0.204039874192885	2.79747570421974	0.00515036405942245	0.173017856670633	up
ANKRD27	749.352872972023	0.571056377789612	0.205385093951687	2.78041783267846	0.00542889964693657	0.177725935312409	up
TAF7	1602.57937241322	0.572846710259702	0.18486304296642	3.09876274385334	0.00194330573077467	0.108566365540751	up
GSK3B	1013.22117908243	0.572882354358419	0.237849973169219	2.40858700434177	0.0160144086741686	0.284819967020772	up
CEP78	559.614929752284	0.57320962834964	0.24741250867427	2.31681749407544	0.0205136756561328	0.313745305514051	up
CDR2L	363.105038312946	0.574557931570449	0.27064640453125	2.12290989996916	0.0337614027087881	0.374582125358863	up
SLF1	223.787468223259	0.575206367368009	0.194807449175768	2.95269184931947	0.0031501625369774	0.135929197399026	up
GNB1	6797.79047590182	0.57531278850032	0.190745401142718	3.01612927522098	0.00256024079763426	0.122981286351782	up
TOPBP1	1344.30498139069	0.575983135656013	0.280441662411975	2.05384296577832	0.0399908929299017	0.398532606759985	up
AGPAT5	485.85759459985	0.577426068290661	0.285749742027251	2.02074047099435	0.0433066380073323	0.40972902475506	up
DCLRE1B	273.736255913202	0.577707459192057	0.266437946177922	2.16826269485757	0.0301387050747301	0.362221954054564	up
UBQLN1	2233.35175552639	0.577922788406354	0.197367608728172	2.92815417955592	0.00340980913274758	0.139229016793497	up
IGF2R	3048.94907847008	0.578570660746302	0.256450366684667	2.2560726593061	0.0240660810730866	0.333181522411844	up
PLEKHA8	240.225277581335	0.578791098800316	0.187994155474309	3.07877177000544	0.00207855850272931	0.109853687037563	up
PDIA4	3600.62009465284	0.579379431560156	0.281688315764724	2.056810308185	0.0397044761402035	0.397605613719651	up
MIPOL1	148.998603192476	0.579552632441662	0.282750585071038	2.04969560821972	0.0403941438593016	0.399667311668169	up
TOR1B	569.346156350957	0.579605184042062	0.152652127092151	3.79690211386424	0.000146515610283116	0.0247978339342997	up
LMLN	242.081410889367	0.580795979989701	0.290375189302143	2.00015704298127	0.0454833087545675	0.416336306627406	up
ZNF644	702.3736598838	0.581781106591847	0.21445414886059	2.71284612437154	0.00667080748269026	0.197615462588803	up
ZNF260	316.25550676879	0.582636416744894	0.247481689102418	2.35426070857216	0.0185595889974701	0.301469641419887	up
PLEKHB2	1431.26584954914	0.582854322360807	0.294616057188784	1.97835219139915	0.0478889891107976	0.424950117374216	up
SRFBP1	175.059093049869	0.582916793814214	0.252335617302582	2.3100852747047	0.0208834335139386	0.317248067858074	up
VASP	1654.98995260808	0.583511290040614	0.269743681832267	2.16320651544845	0.0305252993690329	0.363138715958061	up
FER	378.689970042136	0.584785453397969	0.201345870518744	2.90438265205707	0.00367978117791628	0.144596588509835	up
SLC39A6	1287.88404857666	0.585802993494923	0.290923885845429	2.01359538352298	0.0440520315207018	0.411501114212303	up
SFXN1	1037.05516590983	0.586248219349428	0.192694721769782	3.04236781352962	0.00234724885469514	0.11836782230252	up
ZNF510	205.506561959409	0.58684154268225	0.218531251388906	2.68538956763619	0.00724453109164975	0.206694823417274	up
RPGRIP1L	134.43555208661	0.58813546211548	0.279014687851165	2.10790143932928	0.0350395157097609	0.381353839850172	up
BX842570.1	75.3523068580385	0.588290768657293	0.296379500568739	1.9849239489519	0.047152933421092	0.421302545938388	up
PIAS2	454.351042137793	0.589327041734637	0.293703968225835	2.00653414829415	0.0447992891859174	0.413881469292812	up
DYNC1H1	4393.3910287382	0.58946287525196	0.22023781485654	2.67648348961293	0.00743992313275597	0.208958168970396	up
ZNF236	309.753535999492	0.590545221872123	0.2676570084246	2.20635067748835	0.0273594556248031	0.351474384031076	up
XRCC4	187.706690154594	0.591118326875729	0.20478321962202	2.88655646672021	0.00389482851265666	0.148050901554387	up
ZNF146	1656.25171396152	0.591769360501245	0.24403101605442	2.42497601357886	0.0153093982332402	0.281525866079772	up
USP1	1117.07711389098	0.592361053836297	0.272772500458367	2.17163039837555	0.0298835522356077	0.361396459940627	up
ADAR	7005.30214494256	0.592390120080397	0.284981601387469	2.07869601825616	0.0376452991949817	0.388204520027042	up
ZNF354A	399.931023895405	0.59278535046713	0.24528721486975	2.41669893305244	0.0156619653751153	0.28352387180222	up
SLC15A4	442.262927865878	0.592991458871173	0.185358518107935	3.19915947173181	0.0013782890571021	0.0871839641428603	up
ZFP37	84.1189506624709	0.595649706216576	0.293775362870152	2.02756861704516	0.0426042946982639	0.407927967464895	up
QKI	1896.10749812662	0.596759280126183	0.283481801201153	2.10510613943339	0.0352820699450943	0.381971604002735	up
PTK2	1584.81976639391	0.597242635691781	0.171549311815446	3.48146331437517	0.000498682087095017	0.0507544803395369	up
AC018647.2	139.000496231522	0.598226635562824	0.260061832143085	2.30032462139113	0.0214298357828452	0.319257966564865	up
RNF145	2281.59915462852	0.599506192025639	0.274725486078479	2.1822008601502	0.0290947118576517	0.359470060746071	up
PRRC2B	3872.17406890857	0.599642883606521	0.233823545752446	2.56451026639282	0.0103321522679106	0.242487121547915	up
ADNP2	692.711841561941	0.599681670316125	0.272515873016244	2.20053849956982	0.0277687115453019	0.354618270180526	up
ZNF713	73.6774992294018	0.600310574330458	0.22359422115438	2.68482150938944	0.00725685494664888	0.206694823417274	up
RIPK2	324.546219486372	0.601002809628231	0.296493239469066	2.02703714494285	0.0426586140693984	0.407927967464895	up
NUP58	1010.05220935586	0.601435286367401	0.242630239382365	2.47881421498987	0.0131819947388641	0.264398663254933	up
MNAT1	390.633210139062	0.601651430509221	0.202650425717378	2.96891273916346	0.00298855450249242	0.132380457304573	up
NRAS	1094.45998093551	0.601654281241049	0.237594929270807	2.53226903068833	0.0113327003562117	0.247597222766584	up
KLHL15	130.40282511108	0.602159276941906	0.298380022539358	2.01809515200528	0.043581352495619	0.409876041151615	up
RBM27	593.278415986706	0.602195459733614	0.207076648419384	2.90807999999117	0.0036365529504446	0.143776715592674	up
SEMA4F	179.151900617664	0.602288710384127	0.294627242496859	2.0442397155129	0.0409298714650876	0.401659774439492	up
ZBED4	607.509045575545	0.603640305344581	0.236224304455431	2.55536917226259	0.0106075228230023	0.24326284758355	up
EIF4G3	1594.53378289856	0.604919919482788	0.227521625344988	2.65873592703795	0.00784344133626384	0.214147822619188	up
LAMC1	3275.79342420088	0.604977314094471	0.28799050679032	2.10068491783634	0.0356686341406145	0.383946577400497	up
PRKDC	3321.03383766356	0.605772275149544	0.296826581674075	2.04082893025633	0.0412678339098328	0.403411951299851	up
SYNE2	4150.75189085475	0.606524663000199	0.247213845964654	2.45344131366703	0.0141496625768468	0.271434382601986	up
LMAN1	2573.44842986594	0.611006191030837	0.30136758655119	2.02744494861942	0.0426169290669018	0.407927967464895	up
DEK	4353.62512826721	0.611766609181244	0.267965568379736	2.28300454002472	0.0224301009335711	0.325294195359266	up
ZBTB43	414.621617976292	0.612585761185869	0.295246325144239	2.07482941874585	0.0380023470201619	0.389866588146767	up
PTPN12	2160.42327700622	0.61317475445082	0.273939017577246	2.23836224526838	0.025197441998617	0.340811980295767	up
PRKAB2	478.91617865606	0.613354708652092	0.27641528021651	2.21896093505274	0.0264893823294494	0.34714251103783	up
ERI1	444.775247395334	0.614742463913671	0.247026122668308	2.48857269536272	0.0128257013441239	0.261064749754265	up
ZMYM1	305.002138111339	0.615674061475983	0.260741660319218	2.36124162407431	0.0182138590501135	0.299931940183253	up
FLVCR1	282.253070167272	0.61594268485423	0.291687131655176	2.11165532520776	0.0347160234848819	0.380070297899388	up
AIDA	718.004839325553	0.622007159488077	0.227734853022901	2.73127784891814	0.00630892581845243	0.191131982486542	up
ZSWIM4	244.479521215026	0.622330831799193	0.312908608306362	1.98885813710143	0.0467168636027793	0.420033818830625	up
TRMT5	268.963401575528	0.622542381577186	0.256799877450589	2.42423161474043	0.0153408178959074	0.28185154166395	up
FSD1L	93.7868568347551	0.622905557726833	0.286009152998482	2.17792175948348	0.029411862221414	0.3601655805588	up
MAP1LC3B	1323.44994801771	0.625388689790088	0.306829425914768	2.03822918198143	0.0415270183814393	0.404169735987587	up
UHRF2	957.656723110668	0.62930025335392	0.249438198281714	2.52287042517518	0.011640128297701	0.249540560659474	up
GZF1	348.095585444028	0.629342601728806	0.300668210698454	2.09314646289623	0.036336082157334	0.385068821171459	up
ATP2C1	1924.14063249206	0.63034514693218	0.314394039634036	2.00495259918388	0.0449681147162877	0.414387929382411	up
PDK3	580.540725315656	0.632119351357329	0.321186362917028	1.96807655722489	0.0490592297154975	0.429195193072729	up
ZBTB34	200.746969037328	0.632429362734145	0.268911219498027	2.35181471384754	0.018682078300337	0.301530227816361	up
UBR4	3550.61967227978	0.632635038105629	0.1743487680908	3.62856041389495	0.00028500605936566	0.0370850605980924	up
RRM2B	470.612411395841	0.63308522756184	0.277414055134337	2.28209499787338	0.0224837322635107	0.325294195359266	up
CMTM4	445.114531633548	0.633393857777632	0.306447054362886	2.06689491303638	0.0387440571877088	0.392964514909771	up
PTK7	3249.60074239192	0.63368589429333	0.309009036392571	2.05070344120385	0.0402958356553557	0.399667311668169	up
ALAS1	809.600002198901	0.634173030067104	0.310801232039804	2.04044567618022	0.0413059564807179	0.403411951299851	up
MBTPS2	295.174460323096	0.634330319473601	0.319112742520822	1.98779376361698	0.0468345037507915	0.42028396447513	up
ERI2	190.660689622033	0.637051856193397	0.315447312999818	2.01951904467091	0.0434332999023017	0.409876041151615	up
TP53BP2	1003.88652411172	0.637765742182878	0.227739694916913	2.80041537078355	0.00510368878880248	0.172861182551878	up
CSGALNACT2	775.643890336601	0.638607880709646	0.306584584276033	2.08297453121347	0.0372535451309597	0.386230778793445	up
ESCO1	356.342466638866	0.638911125439252	0.207346525479613	3.0813688532344	0.00206051223788634	0.109591744559699	up
RNF213	6636.32990305002	0.639015217592816	0.286201559035575	2.2327454111226	0.0255657379784723	0.342861061382526	up
USP32	797.284205035453	0.639582751638835	0.247926851244434	2.57972360972012	0.00988794192166621	0.237206765423029	up
CEP192	519.092256639438	0.639664064155139	0.25340513150666	2.52427431264677	0.0115937421547847	0.249065564221755	up
GTF2H2C	130.067463852702	0.640279060923115	0.291890422873545	2.19355967427715	0.028267080140311	0.355221821885485	up
POLD1	1102.46248381793	0.642998379629187	0.31370779273551	2.04967295846331	0.0403963555448444	0.399667311668169	up
MASTL	515.058239761545	0.643287592995534	0.321720893028627	1.99952072412746	0.0455520418415016	0.416594496538893	up
LAPTM4B	2408.88456204432	0.643755480847954	0.249541338559064	2.57975485971669	0.00988704725077306	0.237206765423029	up
GPR180	359.871449476413	0.643849031870123	0.25353421953079	2.53949558786061	0.0111012445539402	0.245797136208955	up
AC002310.1	15.0703197407045	0.644756337708934	0.32628549357003	1.97604965717102	0.0481491533644045	0.425530790843088	up
PTPRK	1385.70277547054	0.647215375104091	0.303008907612466	2.13596154714979	0.0326825482088563	0.371653845262135	up
FMNL2	753.615862237323	0.649672277774899	0.262288853317778	2.47693437809873	0.0132516263871991	0.265019637056835	up
SACS	330.961024835414	0.650928381406531	0.311073721523469	2.09252127829583	0.0363919103431607	0.385263277417632	up
SMS	1446.61945225295	0.652217178644627	0.304511044267247	2.14185065180173	0.0322055019734913	0.36989548328101	up
LINC00674	69.566902677433	0.65500586752098	0.250262865586054	2.61727150764904	0.00886358080509696	0.22613691059458	up
CERS6	214.0124651039	0.655009410873067	0.318432154335254	2.05698263179621	0.0396878965691706	0.397605613719651	up
GALNT2	1474.22988932508	0.655256568156537	0.292577437945116	2.23960047213024	0.0251168720425469	0.339945867230231	up
ARHGAP5	317.111405496121	0.655424160269761	0.313649159388206	2.08967293758482	0.0366471896143718	0.385410801677505	up
PANX1	385.050390041437	0.6561870920237	0.294391269884279	2.22896246985054	0.0258164019960422	0.343520470868336	up
ZNF283	89.8440724792086	0.656237795094219	0.28322035878151	2.31705728330241	0.020500611536112	0.313745305514051	up
EXT1	1361.30897803107	0.656874796968454	0.244859699170916	2.68265786159422	0.00730396711776738	0.206985249404802	up
DOCK7	512.088414656596	0.657170403385415	0.171233245440275	3.83786689141876	0.000124107721844823	0.0223818478369097	up
CENPN	174.349420420088	0.657931824234179	0.334295643407463	1.96811366587941	0.0490549608005625	0.429195193072729	up
NLN	421.966369265167	0.658540023217241	0.313522291900971	2.10045677844575	0.0356886788754017	0.383946577400497	up
GMPS	1640.32549900201	0.660184665585474	0.187919395936891	3.51312679723165	0.000442866078116666	0.0476695481675421	up
IRF2BPL	1156.75025508703	0.660412095613727	0.283834031507487	2.32675444909187	0.0199783380543722	0.309025814121082	up
LPP	1528.16053477697	0.661926842392535	0.288223280925313	2.29657659945957	0.0216429348251104	0.320574277427554	up
RFC3	430.098803339523	0.662820444615475	0.256387929916492	2.58522483812464	0.00973155144584185	0.237140017664101	up
MAD2L1	431.548003306161	0.66293243156424	0.334648665713591	1.98098035188824	0.047593477047139	0.423675189559023	up
RANBP6	353.881305801727	0.664590301023443	0.281007107757626	2.3650302169462	0.0180285999002501	0.298670415269333	up
NDC1	709.95333286903	0.670016577362098	0.277004678908457	2.4187915525554	0.0155721608457155	0.28352387180222	up
USP37	84.1166512508164	0.671062108963644	0.319629001470897	2.09950319237457	0.0357725667009819	0.384272731878614	up
KDM4A-AS1	60.8295390394124	0.675533648339825	0.337240668848613	2.00312035510483	0.0451643716595416	0.414894690325521	up
LSM12P1	144.528515322066	0.676295998059344	0.308911992916504	2.18928372341355	0.0285762246368209	0.3577654247532	up
DHFR	1052.06029623641	0.676339518011014	0.269863366659314	2.50622945375484	0.0122026402916725	0.255212697615966	up
HSPA13	546.922151333792	0.676615859073425	0.29933971219661	2.26036115992861	0.0237988450020399	0.332617576068619	up
ZNF699	73.7955059372903	0.677899915542974	0.314627856894358	2.15460869305858	0.0311924682048422	0.365405101893648	up
FNBP1L	801.7905990262	0.678322791989369	0.310171496297655	2.18692819967705	0.0287477659359244	0.357992551561408	up
RIC1	590.769103309756	0.678404269223544	0.296584665329714	2.28738821836712	0.0221731733581804	0.324554809109553	up
LRIF1	195.062741184683	0.680813776842332	0.291170171169526	2.33819890996302	0.0193769320376971	0.305796116054104	up
OXTR	58.2893336261092	0.681590672745011	0.291509812625401	2.33813972369045	0.0193800011255575	0.305796116054104	up
SP4	167.325135703802	0.683567135005099	0.300740865254537	2.27294396598397	0.0230295568687901	0.328111337259498	up
PAK2	2407.13960826087	0.685171788396118	0.242168031359462	2.82932385645521	0.00466464696075178	0.165061061731662	up
SSH1	1824.72915235605	0.685606902979604	0.295018792042847	2.3239431570855	0.0201285407995652	0.310211896775308	up
PPP1R15B	1205.41234506783	0.687925426523145	0.238386676429435	2.88575450955112	0.00390476603068594	0.148050901554387	up
AGTPBP1	358.077474520966	0.692550887781693	0.277246183925472	2.49796364363255	0.012490900357001	0.258362467883343	up
NUP153	1272.43952628941	0.693188167738349	0.294524989156004	2.35358014858013	0.0185935989777745	0.301469641419887	up
CKAP5	1900.63224599543	0.693540162550708	0.288588626435756	2.4032137756652	0.0162516837948137	0.285438324034779	up
FANCD2	283.682979070748	0.697225433468132	0.318415926027753	2.18966884654935	0.0285482620177248	0.35766222962974	up
HSP90AB3P	54.9295599797864	0.697581217091613	0.338783356231171	2.05907759121323	0.0394868061346397	0.396584879004424	up
CDC7	632.820335345547	0.698101360913455	0.314614559236421	2.21890990235089	0.026492854701997	0.34714251103783	up
SSX2IP	709.799551163835	0.69850498996108	0.353929665565535	1.97357005620017	0.0484306513615416	0.426052957356412	up
MAP3K13	846.960434138133	0.698748485180156	0.326409690651174	2.1407099886838	0.0322974325042583	0.370278307465079	up
SKIL	1496.48252858509	0.701321600406587	0.343472200852636	2.0418584056166	0.041165578735906	0.402819197159205	up
OTUD3	555.127071008348	0.702079154854532	0.353684018077715	1.98504630961375	0.0471393194221703	0.421302545938388	up
TDRKH	195.874005891475	0.703723008752729	0.290738259100671	2.42046922523897	0.0155004912641377	0.282605889953915	up
GPI	5347.586766073	0.704164835216643	0.347707713263656	2.02516311360253	0.0428506179188826	0.408263773904718	up
SNX10	248.669110386012	0.708087739948916	0.331721931193291	2.134582230972	0.0327951501597468	0.372300106092896	up
NOMO2	632.682571363355	0.709196149571569	0.296722849468951	2.39009618181015	0.0168439609934086	0.289302417763984	up
RSRC1	536.007719301731	0.71101979649037	0.290870161227184	2.44445766967148	0.0145070103688388	0.275392083262194	up
POGLUT2	200.381370198256	0.712759020660042	0.324321017047298	2.19769605790332	0.0279707726680434	0.355023110096499	up
ZSCAN20	67.9789805088836	0.713843927898318	0.296823611472527	2.40494320636075	0.0161749793158042	0.28541019541232	up
FBXO45	532.397028281239	0.714049877788776	0.346519357910604	2.06063488658833	0.0393378858777141	0.395709119934776	up
MCM4	2955.77961739076	0.714398105445623	0.328043627502611	2.17775333995761	0.0294244054190764	0.3601655805588	up
TFRC	2557.86230902648	0.714559034325141	0.337937047005548	2.11447380705025	0.0344748196101335	0.378413142746788	up
AMPD3	918.661047466257	0.715257455327052	0.359243386905072	1.99101077820552	0.0464797023185897	0.419547067836848	up
NFATC3	279.475602745095	0.716552997974793	0.332825177434204	2.15294108305988	0.0313233091827366	0.366311668650672	up
TXNRD1	1145.84046781687	0.717399310991253	0.284600516931072	2.52072385084599	0.011711372097061	0.25028492613667	up
DSCC1	167.125163339646	0.719149770039768	0.317685776024944	2.26371409837154	0.0235917048047891	0.33143620332194	up
FGD6	783.910437163804	0.722787887332632	0.311872667253881	2.31757368703377	0.0204725016298091	0.313632012673059	up
ZNF230	96.0261673031141	0.723622323274745	0.267825636888148	2.70184113695192	0.00689567011028855	0.20108947772684	up
PALB2	347.614047201409	0.725068249040949	0.285552971619851	2.53917248672941	0.0111115026306652	0.245797136208955	up
ANO6	1282.75343549735	0.725422899535318	0.321898066924942	2.25357954605073	0.0242226312910856	0.333999380760181	up
AC138409.2	82.4107235976249	0.726842727923763	0.365316498577291	1.98962469736357	0.0466322934562153	0.419902399637572	up
GFM2	348.876083155595	0.731484430688616	0.253304456537384	2.88776771118774	0.00387986282296143	0.1479890533901	up
MED1	580.256805910258	0.734889672471555	0.281731024310634	2.60847975216699	0.0090945391963291	0.229698564296474	up
TNFRSF10B	1848.71878593358	0.739126668518924	0.191705370068311	3.85553450200977	0.000115477041899889	0.021388220760539	up
PAFAH1B3	223.295557403539	0.740488587325931	0.337136851808111	2.19640357722565	0.0280630698509502	0.355023110096499	up
N4BP2	210.973571809311	0.741367849982371	0.352115178151834	2.10546973258474	0.0352504393280293	0.381971604002735	up
NAB1	1333.72521080866	0.748068128024212	0.365824582753798	2.04488206449391	0.0408664865547574	0.401229272721709	up
DHFRP1	131.683877876842	0.753077734132735	0.292321562012377	2.57619632622533	0.00998939090870843	0.237698944088121	up
RNF32	27.177551300544	0.756894768522704	0.345791831537799	2.18887405511188	0.0286059952953138	0.3577654247532	up
TAF4B	186.985905052696	0.757115899478841	0.308075944658316	2.45756253484365	0.0139883454503904	0.270542233409761	up
TRIM25	1480.91972847252	0.758595406365915	0.357046679902512	2.12463929526818	0.0336167223477776	0.374188519083898	up
AC093512.2	23.1487470208205	0.758665751997565	0.339467667279521	2.23486895844155	0.0254259530018574	0.341872753860509	up
DUSP10	341.543878304219	0.758758084908285	0.365990289501686	2.07316452559813	0.0381569705825375	0.391061394918439	up
HSPA5	11519.1411363502	0.761048269616971	0.249533056944861	3.0498895774965	0.00228925517067824	0.116928936967448	up
CHML	312.359817474355	0.763319785263146	0.296135411778978	2.57760387613776	0.00994879741223546	0.237459785429816	up
PIGCP1	46.7182828428464	0.763440362349279	0.385989314607397	1.97787952530707	0.0479422992585674	0.424950117374216	up
LPIN2	559.988038567516	0.764755344795131	0.32073675151624	2.38437079997803	0.0171083542801114	0.292377934866841	up
HLTF	802.480657352958	0.767387485871845	0.34428610242239	2.22892379469436	0.0258189756131363	0.343520470868336	up
HEATR1	504.120698136358	0.771151183966075	0.372284133284472	2.07140491635409	0.038320971846177	0.391797045449227	up
HIVEP1	716.595599098047	0.771668084149719	0.358143983418584	2.15463087438725	0.0311907310192542	0.365405101893648	up
ZNF775	100.793323980595	0.774754337472997	0.38302497705015	2.02272536751972	0.0431014699942953	0.408853276501735	up
BMP8A	183.210083524394	0.775987869509993	0.340417764917931	2.27951637511359	0.022636387686339	0.326354484181938	up
POLQ	352.967687451474	0.779952696082441	0.356761866773648	2.18619972794708	0.0288009961711449	0.357992551561408	up
CAP1	2342.71758556852	0.781943990310354	0.369038404380644	2.11886887930455	0.0341015496501796	0.376729585845267	up
FADS1	1007.5716502034	0.785508626257441	0.357784267489893	2.1954811813508	0.0281290993642333	0.355023110096499	up
KDM3A	1369.00111116138	0.787533126575945	0.232331034521811	3.38970266368789	0.000699684690410643	0.0620035239230707	up
SLC43A2	682.500890697562	0.793719566240108	0.373769858147516	2.12355156238107	0.0337076595346656	0.374319212062664	up
WDHD1	566.290718921694	0.797664627426416	0.34909214053617	2.28496873691079	0.02231466097285	0.324602966862389	up
Z83840.2	24.0972049849922	0.79775657453965	0.32490451802745	2.45535697497519	0.0140744746998073	0.271151721294697	up
PSAT1	656.546922348982	0.799185513507184	0.404435718655604	1.97605077059904	0.0481490272713367	0.425530790843088	up
BRCA2	380.404532324428	0.800380645523625	0.395973282605241	2.02129961965528	0.0432487585194173	0.40936980957675	up
KLHL24	816.348087041545	0.802848138466858	0.351938401350198	2.28121777955109	0.0225355631765305	0.325427058867	up
AL031709.1	22.7375657757113	0.802980773596413	0.311601866328265	2.57694468604528	0.00996779001050301	0.237459785429816	up
ACTRT3	31.6185483428261	0.803267711847927	0.407665577028663	1.97040848457865	0.0487915739650815	0.428128881411912	up
SIPA1L3	1569.56016670707	0.80337450149158	0.404319945343725	1.9869771717757	0.0469249266566284	0.420544711043428	up
RHBDL1	96.90868127218	0.803977794624773	0.316708279817316	2.53854365629003	0.0111314913929939	0.245797136208955	up
WASF1	402.967744470936	0.80786577568686	0.361932075154248	2.2320922381432	0.025608867331396	0.343215582442092	up
SUZ12	998.68137395243	0.808649115315787	0.293978115900022	2.75071194615996	0.0059465908845085	0.186935721704297	up
KIF18A	268.053940105048	0.808702678934726	0.379457933698164	2.13120508788202	0.0330722500467796	0.373167472025946	up
CHAMP1	522.970197635176	0.809490856566437	0.340548512593518	2.37702067879138	0.0174531096637664	0.293781389731578	up
BRIP1	368.646285559363	0.812459406123346	0.384012093641643	2.11571307147823	0.0343692181687584	0.37795615293913	up
HAUS6	576.666061147424	0.812923091784175	0.2457161287005	3.30838311706855	0.000938363449500624	0.0723201812308929	up
PFKP	2269.8397508355	0.813374216338932	0.294388575781608	2.76292724396457	0.00572855341979377	0.183511118189034	up
PTPDC1	227.227309735694	0.815676096540767	0.251773037136274	3.23972775567415	0.00119643873154	0.0819626044644475	up
NOCT	180.48958025057	0.818444128970211	0.339173319856345	2.41305574777185	0.0158193997477661	0.284790752551948	up
MMP14	11242.4178040226	0.819290850208093	0.376184693925923	2.1778952292233	0.0294138377814441	0.3601655805588	up
[truncated: 546 more rows]
