# Supplementary material for: Identification and validation of ubiquitination-related genes for predicting cervical cancer outcome
Source: Front Genet. 2025 Jul 30;16:1578075. doi: 10.3389/fgene.2025.1578075 (PMC12343280; doi:10.3389/fgene.2025.1578075)
Supplement: Supplementary file 9 [file DataSheet1.xlsx]

## Sheet: GeneCards
Supplementary Table 1. List of 465 ubiquitination related genes.
	Description	Category	Gifts	GC.Id	Relevance.score	GeneCards.Link
1	Small Ubiquitin Like Modifier 1	Protein Coding	53	GC02M202206	46.4747161865234	https://www.genecards.org/cgi-bin/carddisp.pl?gene=SUMO1
2	Small Ubiquitin Like Modifier 2	Protein Coding	46	GC17M075165	38.0272216796875	https://www.genecards.org/cgi-bin/carddisp.pl?gene=SUMO2
3	Ubiquitin Like Modifier Activating Enzyme 5	Protein Coding	48	GC03P132654	35.953987121582	https://www.genecards.org/cgi-bin/carddisp.pl?gene=UBA5
4	ISG15 Ubiquitin Like Modifier	Protein Coding	53	GC01P001001	34.4765586853027	https://www.genecards.org/cgi-bin/carddisp.pl?gene=ISG15
5	Ubiquitin Like Modifier Activating Enzyme 6	Protein Coding	46	GC04M067612	34.3213577270508	https://www.genecards.org/cgi-bin/carddisp.pl?gene=UBA6
6	Ubiquitin Like Modifier Activating Enzyme 1	Protein Coding	56	GC0XP047190	33.7366142272949	https://www.genecards.org/cgi-bin/carddisp.pl?gene=UBA1
7	Small Ubiquitin Like Modifier 3	Protein Coding	46	GC21M044805	33.3037605285645	https://www.genecards.org/cgi-bin/carddisp.pl?gene=SUMO3
8	Ubiquitin Like Modifier Activating Enzyme 2	Protein Coding	52	GC19P034428	33.1415748596191	https://www.genecards.org/cgi-bin/carddisp.pl?gene=UBA2
9	Ubiquitin Like Modifier Activating Enzyme 3	Protein Coding	46	GC03M069054	32.6044731140137	https://www.genecards.org/cgi-bin/carddisp.pl?gene=UBA3
10	Ubiquitin Like Modifier Activating Enzyme 7	Protein Coding	48	GC03M049805	31.1852798461914	https://www.genecards.org/cgi-bin/carddisp.pl?gene=UBA7
11	Small Ubiquitin Like Modifier 4	Protein Coding	43	GC06P149401	29.4894638061523	https://www.genecards.org/cgi-bin/carddisp.pl?gene=SUMO4
12	NEDD8 Ubiquitin Like Modifier	Protein Coding	46	GC14M024216	26.2033538818359	https://www.genecards.org/cgi-bin/carddisp.pl?gene=NEDD8
13	Ubiquitin Like 4A	Protein Coding	40	GC0XM154483	24.4200630187988	https://www.genecards.org/cgi-bin/carddisp.pl?gene=UBL4A
14	FAU Ubiquitin Like And Ribosomal Protein S30 Fusion	Protein Coding	44	GC11M065120	23.2009887695313	https://www.genecards.org/cgi-bin/carddisp.pl?gene=FAU
15	Ubiquitin Like 5	Protein Coding	42	GC19P009827	22.3031539916992	https://www.genecards.org/cgi-bin/carddisp.pl?gene=UBL5
16	Homocysteine Inducible ER Protein With Ubiquitin Like Domain 1	Protein Coding	45	GC16P056932	22.0525779724121	https://www.genecards.org/cgi-bin/carddisp.pl?gene=HERPUD1
17	Negative Regulator Of Ubiquitin Like Proteins 1	Protein Coding	44	GC07P151341	20.9729537963867	https://www.genecards.org/cgi-bin/carddisp.pl?gene=NUB1
18	Ubiquitin Like 3	Protein Coding	43	GC13M029764	20.7799644470215	https://www.genecards.org/cgi-bin/carddisp.pl?gene=UBL3
19	Ubiquitin Like With PHD And Ring Finger Domains 1	Protein Coding	46	GC19P005049	20.678295135498	https://www.genecards.org/cgi-bin/carddisp.pl?gene=UHRF1
20	Ubiquitin Like 7	Protein Coding	42	GC15M125979	20.5580959320068	https://www.genecards.org/cgi-bin/carddisp.pl?gene=UBL7
21	Transmembrane And Ubiquitin Like Domain Containing 1	Protein Coding	40	GC07M151081	20.4003868103027	https://www.genecards.org/cgi-bin/carddisp.pl?gene=TMUB1
22	Ubiquitin Like With PHD And Ring Finger Domains 2	Protein Coding	46	GC09P006413	20.2391834259033	https://www.genecards.org/cgi-bin/carddisp.pl?gene=UHRF2
23	Ubiquitin Conjugating Enzyme E2 I	Protein Coding	54	GC16P014416	18.8467311859131	https://www.genecards.org/cgi-bin/carddisp.pl?gene=UBE2I
24	Ubiquitin Like Domain Containing CTD Phosphatase 1	Protein Coding	42	GC05P159263	18.3802433013916	https://www.genecards.org/cgi-bin/carddisp.pl?gene=UBLCP1
25	Transmembrane And Ubiquitin Like Domain Containing 2	Protein Coding	41	GC17P044186	16.9980888366699	https://www.genecards.org/cgi-bin/carddisp.pl?gene=TMUB2
26	Ubiquitin D	Protein Coding	44	GC06M074784	16.7560386657715	https://www.genecards.org/cgi-bin/carddisp.pl?gene=UBD
27	Ubiquitin Fold Modifier 1	Protein Coding	47	GC13P038349	15.2053756713867	https://www.genecards.org/cgi-bin/carddisp.pl?gene=UFM1
28	Autophagy Related 7	Protein Coding	50	GC03P014012	14.1118135452271	https://www.genecards.org/cgi-bin/carddisp.pl?gene=ATG7
29	Ubiquitin Related Modifier 1	Protein Coding	39	GC09P128371	13.3864936828613	https://www.genecards.org/cgi-bin/carddisp.pl?gene=URM1
30	Small Ubiquitin Like Modifier 1 Pseudogene	Pseudogene	5	GC02P027949	13.0672817230225	https://www.genecards.org/cgi-bin/carddisp.pl?gene=LOC100422227
31	Ubiquitin Like Modifier Activating Enzyme 5 Pseudogene	Pseudogene	4	GC01M227263	13.0672817230225	https://www.genecards.org/cgi-bin/carddisp.pl?gene=LOC100126822
32	Ubiquitin-Like Modifier Activating Enzyme 2 (UBA2) Pseudogene	Pseudogene	3	GC06P142062	13.0672817230225	https://www.genecards.org/cgi-bin/carddisp.pl?gene=ENSG00000270983
33	Ubiquitin Like Modifier Activating Enzyme 2 Pseudogene	Pseudogene	3	GC01M087044	13.0672817230225	https://www.genecards.org/cgi-bin/carddisp.pl?gene=LOC100421465
34	Ubiquitin Like Modifier Activating Enzyme 2 Pseudogene	Pseudogene	3	GC01P087045	13.0672817230225	https://www.genecards.org/cgi-bin/carddisp.pl?gene=LOC100421468
35	SUMO1 Activating Enzyme Subunit 1	Protein Coding	51	GC19P076471	12.6418752670288	https://www.genecards.org/cgi-bin/carddisp.pl?gene=SAE1
36	Ubiquitin-Fold Modifier Conjugating Enzyme 1	Protein Coding	44	GC01P161152	12.3591814041138	https://www.genecards.org/cgi-bin/carddisp.pl?gene=UFC1
37	Tumor Protein P53	Protein Coding	61	GC17M007661	12.136679649353	https://www.genecards.org/cgi-bin/carddisp.pl?gene=TP53
38	Influenza Virus NS1A Binding Protein	Protein Coding	48	GC01M185307	11.9201936721802	https://www.genecards.org/cgi-bin/carddisp.pl?gene=IVNS1ABP
39	Parkin RBR E3 Ubiquitin Protein Ligase	Protein Coding	54	GC06M161348	11.887113571167	https://www.genecards.org/cgi-bin/carddisp.pl?gene=PRKN
40	Protein Inhibitor Of Activated STAT 1	Protein Coding	51	GC15P068054	11.6651935577393	https://www.genecards.org/cgi-bin/carddisp.pl?gene=PIAS1
41	Ubiquilin 1	Protein Coding	49	GC09M083659	11.5916376113892	https://www.genecards.org/cgi-bin/carddisp.pl?gene=UBQLN1
42	Ribosomal Protein S27a	Protein Coding	48	GC02P055231	11.5614233016968	https://www.genecards.org/cgi-bin/carddisp.pl?gene=RPS27A
43	Ubiquilin 2	Protein Coding	50	GC0XP056563	11.5183143615723	https://www.genecards.org/cgi-bin/carddisp.pl?gene=UBQLN2
44	SUMO Specific Peptidase 1	Protein Coding	51	GC12M048042	10.6375646591187	https://www.genecards.org/cgi-bin/carddisp.pl?gene=SENP1
45	Molybdenum Cofactor Synthesis 3	Protein Coding	44	GC20P050958	10.3924560546875	https://www.genecards.org/cgi-bin/carddisp.pl?gene=MOCS3
46	Mitochondrially Encoded NADH:Ubiquinone Oxidoreductase Core Subunit 5	Protein Coding	39	GCMTP012339	10.236310005188	https://www.genecards.org/cgi-bin/carddisp.pl?gene=MT-ND5
47	Autophagy Related 3	Protein Coding	47	GC03M112532	9.90840244293213	https://www.genecards.org/cgi-bin/carddisp.pl?gene=ATG3
48	CF Transmembrane Conductance Regulator	Protein Coding	59	GC07P117287	9.90670680999756	https://www.genecards.org/cgi-bin/carddisp.pl?gene=CFTR
49	Protein Inhibitor Of Activated STAT 3	Protein Coding	47	GC01M145848	9.90378570556641	https://www.genecards.org/cgi-bin/carddisp.pl?gene=PIAS3
50	Microtubule Associated Protein 1 Light Chain 3 Beta	Protein Coding	48	GC16P087384	9.82737922668457	https://www.genecards.org/cgi-bin/carddisp.pl?gene=MAP1LC3B
51	SUMO1 Pseudogene 1	Pseudogene	19	GC20M053874	9.73116588592529	https://www.genecards.org/cgi-bin/carddisp.pl?gene=SUMO1P1
52	Microtubule Associated Protein 1 Light Chain 3 Alpha	Protein Coding	47	GC20P034546	9.67296886444092	https://www.genecards.org/cgi-bin/carddisp.pl?gene=MAP1LC3A
53	Ubiquilin 4	Protein Coding	47	GC01M156033	9.59585475921631	https://www.genecards.org/cgi-bin/carddisp.pl?gene=UBQLN4
54	Ubiquitin Conjugating Enzyme E2 M	Protein Coding	46	GC19M058555	9.43541145324707	https://www.genecards.org/cgi-bin/carddisp.pl?gene=UBE2M
55	Lamin A/C	Protein Coding	56	GC01P156082	9.40671730041504	https://www.genecards.org/cgi-bin/carddisp.pl?gene=LMNA
56	Apolipoprotein E	Protein Coding	57	GC19P076400	9.38904762268066	https://www.genecards.org/cgi-bin/carddisp.pl?gene=APOE
57	Tumor Necrosis Factor	Protein Coding	59	GC06P096100	9.38333129882813	https://www.genecards.org/cgi-bin/carddisp.pl?gene=TNF
58	Methyltransferase 13, EEF1A Lysine And N-Terminal Methyltransferase	Protein Coding	44	GC01P171781	9.33799457550049	https://www.genecards.org/cgi-bin/carddisp.pl?gene=METTL13
59	Protein Inhibitor Of Activated STAT 2	Protein Coding	51	GC18M046808	9.3147087097168	https://www.genecards.org/cgi-bin/carddisp.pl?gene=PIAS2
60	Autophagy Related 12	Protein Coding	46	GC05M115828	9.23158168792725	https://www.genecards.org/cgi-bin/carddisp.pl?gene=ATG12
61	Survival Of Motor Neuron 1, Telomeric	Protein Coding	47	GC05P070924	9.10505867004395	https://www.genecards.org/cgi-bin/carddisp.pl?gene=SMN1
62	Microtubule Associated Protein Tau	Protein Coding	57	GC17P045894	9.08689785003662	https://www.genecards.org/cgi-bin/carddisp.pl?gene=MAPT
63	Peroxisome Proliferator Activated Receptor Gamma	Protein Coding	60	GC03P012287	9.04594421386719	https://www.genecards.org/cgi-bin/carddisp.pl?gene=PPARG
64	UFM1 Specific Peptidase 2	Protein Coding	46	GC04M185399	9.01445770263672	https://www.genecards.org/cgi-bin/carddisp.pl?gene=UFSP2
65	BRCA1 DNA Repair Associated	Protein Coding	56	GC17M043044	8.92322254180908	https://www.genecards.org/cgi-bin/carddisp.pl?gene=BRCA1
66	NEDD8 Activating Enzyme E1 Subunit 1	Protein Coding	50	GC16M066803	8.91282653808594	https://www.genecards.org/cgi-bin/carddisp.pl?gene=NAE1
67	Albumin	Protein Coding	56	GC04P073397	8.90346813201904	https://www.genecards.org/cgi-bin/carddisp.pl?gene=ALB
68	RAN Binding Protein 2	Protein Coding	52	GC02P108719	8.83504390716553	https://www.genecards.org/cgi-bin/carddisp.pl?gene=RANBP2
69	NADH:Ubiquinone Oxidoreductase Core Subunit S2	Protein Coding	51	GC01P161197	8.82662868499756	https://www.genecards.org/cgi-bin/carddisp.pl?gene=NDUFS2
70	Major Histocompatibility Complex, Class II, DQ Beta 1	Protein Coding	48	GC06M074984	8.79029655456543	https://www.genecards.org/cgi-bin/carddisp.pl?gene=HLA-DQB1
71	Low Density Lipoprotein Receptor	Protein Coding	58	GC19P011091	8.62613677978516	https://www.genecards.org/cgi-bin/carddisp.pl?gene=LDLR
72	Poly(ADP-Ribose) Polymerase 1	Protein Coding	58	GC01M226360	8.4325590133667	https://www.genecards.org/cgi-bin/carddisp.pl?gene=PARP1
73	DDRGK Domain Containing 1	Protein Coding	44	GC20M003430	8.40659141540527	https://www.genecards.org/cgi-bin/carddisp.pl?gene=DDRGK1
74	Protein Inhibitor Of Activated STAT 4	Protein Coding	48	GC19P004007	8.11987495422363	https://www.genecards.org/cgi-bin/carddisp.pl?gene=PIAS4
75	Sodium Channel Modifier 1	Protein Coding	38	GC01P151537	8.07993412017822	https://www.genecards.org/cgi-bin/carddisp.pl?gene=SCNM1
76	Interferon Gamma	Protein Coding	57	GC12M068154	8.04710292816162	https://www.genecards.org/cgi-bin/carddisp.pl?gene=IFNG
77	SUMO Specific Peptidase 2	Protein Coding	47	GC03P185582	7.95802021026611	https://www.genecards.org/cgi-bin/carddisp.pl?gene=SENP2
78	Ran GTPase Activating Protein 1	Protein Coding	48	GC22M041244	7.89670515060425	https://www.genecards.org/cgi-bin/carddisp.pl?gene=RANGAP1
79	Ubiquitin C	Protein Coding	50	GC12M124911	7.89116907119751	https://www.genecards.org/cgi-bin/carddisp.pl?gene=UBC
80	Microtubule Associated Protein 1 Light Chain 3 Gamma	Protein Coding	38	GC01M241995	7.7455883026123	https://www.genecards.org/cgi-bin/carddisp.pl?gene=MAP1LC3C
81	SWI/SNF Related, Matrix Associated, Actin Dependent Regulator Of Chromatin, Subfamily A, Member 4	Protein Coding	58	GC19P010932	7.73107481002808	https://www.genecards.org/cgi-bin/carddisp.pl?gene=SMARCA4
82	Survival Of Motor Neuron 2, Centromeric	Protein Coding	47	GC05P070049	7.70809602737427	https://www.genecards.org/cgi-bin/carddisp.pl?gene=SMN2
83	PML Nuclear Body Scaffold	Protein Coding	53	GC15P073994	7.69287538528442	https://www.genecards.org/cgi-bin/carddisp.pl?gene=PML
84	RAD23 Homolog B, Nucleotide Excision Repair Protein	Protein Coding	51	GC09P107283	7.61921215057373	https://www.genecards.org/cgi-bin/carddisp.pl?gene=RAD23B
85	Synuclein Alpha	Protein Coding	59	GC04M089724	7.60039567947388	https://www.genecards.org/cgi-bin/carddisp.pl?gene=SNCA
86	Transforming Growth Factor Beta 1	Protein Coding	60	GC19M041301	7.59611558914185	https://www.genecards.org/cgi-bin/carddisp.pl?gene=TGFB1
87	Major Histocompatibility Complex, Class II, DR Beta 1	Protein Coding	53	GC06M074974	7.47815704345703	https://www.genecards.org/cgi-bin/carddisp.pl?gene=HLA-DRB1
88	Growth Hormone Receptor	Protein Coding	53	GC05P042429	7.40779161453247	https://www.genecards.org/cgi-bin/carddisp.pl?gene=GHR
89	GABA Type A Receptor Associated Protein Like 2	Protein Coding	48	GC16P075566	7.36565399169922	https://www.genecards.org/cgi-bin/carddisp.pl?gene=GABARAPL2
90	Interleukin 6	Protein Coding	58	GC07P022725	7.28414487838745	https://www.genecards.org/cgi-bin/carddisp.pl?gene=IL6
91	Androgen Receptor	Protein Coding	59	GC0XP067544	7.12223434448242	https://www.genecards.org/cgi-bin/carddisp.pl?gene=AR
92	Autophagy Related 10	Protein Coding	46	GC05P081972	7.11703109741211	https://www.genecards.org/cgi-bin/carddisp.pl?gene=ATG10
93	RAD23 Homolog A, Nucleotide Excision Repair Protein	Protein Coding	49	GC19P015072	7.0921573638916	https://www.genecards.org/cgi-bin/carddisp.pl?gene=RAD23A
94	Autophagy Related 5	Protein Coding	51	GC06M106045	6.90885448455811	https://www.genecards.org/cgi-bin/carddisp.pl?gene=ATG5
95	Insulin	Protein Coding	54	GC11M002159	6.88195276260376	https://www.genecards.org/cgi-bin/carddisp.pl?gene=INS
96	Hemoglobin Subunit Beta	Protein Coding	52	GC11M007105	6.88190460205078	https://www.genecards.org/cgi-bin/carddisp.pl?gene=HBB
97	SUMO Specific Peptidase 6	Protein Coding	47	GC06P075601	6.83477973937988	https://www.genecards.org/cgi-bin/carddisp.pl?gene=SENP6
98	BRCA2 DNA Repair Associated	Protein Coding	53	GC13P032315	6.55027627944946	https://www.genecards.org/cgi-bin/carddisp.pl?gene=BRCA2
99	Proteasome 26S Subunit Ubiquitin Receptor, Non-ATPase 4	Protein Coding	50	GC01P151543	6.54188537597656	https://www.genecards.org/cgi-bin/carddisp.pl?gene=PSMD4
100	Dedicator Of Cytokinesis 6	Protein Coding	48	GC19M011199	6.51751899719238	https://www.genecards.org/cgi-bin/carddisp.pl?gene=DOCK6
101	Ataxin 2	Protein Coding	50	GC12M111443	6.48817110061646	https://www.genecards.org/cgi-bin/carddisp.pl?gene=ATXN2
102	Superoxide Dismutase 1	Protein Coding	60	GC21P031659	6.28674602508545	https://www.genecards.org/cgi-bin/carddisp.pl?gene=SOD1
103	Ubiquitin Domain Containing 2	Protein Coding	40	GC05M172209	6.23519420623779	https://www.genecards.org/cgi-bin/carddisp.pl?gene=UBTD2
104	Cyclin D1	Protein Coding	60	GC11P069641	6.23217821121216	https://www.genecards.org/cgi-bin/carddisp.pl?gene=CCND1
105	GABA Type A Receptor-Associated Protein	Protein Coding	50	GC17M007240	6.21832418441772	https://www.genecards.org/cgi-bin/carddisp.pl?gene=GABARAP
106	Amyloid Beta Precursor Protein	Protein Coding	58	GC21M025880	6.21299362182617	https://www.genecards.org/cgi-bin/carddisp.pl?gene=APP
107	SP100 Nuclear Antigen	Protein Coding	47	GC02P230415	6.14421892166138	https://www.genecards.org/cgi-bin/carddisp.pl?gene=SP100
108	Glutathione S-Transferase Pi 1	Protein Coding	57	GC11P067583	6.13660383224487	https://www.genecards.org/cgi-bin/carddisp.pl?gene=GSTP1
109	Heat Shock Protein 90 Alpha Family Class A Member 1	Protein Coding	58	GC14M102080	6.12880802154541	https://www.genecards.org/cgi-bin/carddisp.pl?gene=HSP90AA1
110	Histone Deacetylase 1	Protein Coding	57	GC01P032292	6.05720329284668	https://www.genecards.org/cgi-bin/carddisp.pl?gene=HDAC1
111	Structure Specific Recognition Protein 1	Protein Coding	47	GC11M102231	6.01686906814575	https://www.genecards.org/cgi-bin/carddisp.pl?gene=SSRP1
112	Charged Multivesicular Body Protein 4B	Protein Coding	49	GC20P034867	5.95767259597778	https://www.genecards.org/cgi-bin/carddisp.pl?gene=CHMP4B
113	SUMO Specific Peptidase 5	Protein Coding	44	GC03P196869	5.95419263839722	https://www.genecards.org/cgi-bin/carddisp.pl?gene=SENP5
114	Signal Transducer And Activator Of Transcription 1	Protein Coding	60	GC02M190908	5.93705654144287	https://www.genecards.org/cgi-bin/carddisp.pl?gene=STAT1
115	X-Ray Repair Cross Complementing 1	Protein Coding	51	GC19M043543	5.89131927490234	https://www.genecards.org/cgi-bin/carddisp.pl?gene=XRCC1
116	Toll Like Receptor 4	Protein Coding	58	GC09P117704	5.86546516418457	https://www.genecards.org/cgi-bin/carddisp.pl?gene=TLR4
117	Valosin Containing Protein	Protein Coding	57	GC09M035056	5.83499765396118	https://www.genecards.org/cgi-bin/carddisp.pl?gene=VCP
118	Interferon Alpha 1	Protein Coding	45	GC09P021622	5.81512022018433	https://www.genecards.org/cgi-bin/carddisp.pl?gene=IFNA1
119	Death Domain Associated Protein	Protein Coding	50	GC06M033318	5.80256366729736	https://www.genecards.org/cgi-bin/carddisp.pl?gene=DAXX
120	Cullin 1	Protein Coding	50	GC07P148697	5.73085308074951	https://www.genecards.org/cgi-bin/carddisp.pl?gene=CUL1
121	GABA Type A Receptor Associated Protein Like 1	Protein Coding	47	GC12P010212	5.69939041137695	https://www.genecards.org/cgi-bin/carddisp.pl?gene=GABARAPL1
122	Bone Morphogenetic Protein 2	Protein Coding	53	GC20P006767	5.68113231658936	https://www.genecards.org/cgi-bin/carddisp.pl?gene=BMP2
123	Transcription Factor B1, Mitochondrial	Protein Coding	47	GC06M155247	5.67332172393799	https://www.genecards.org/cgi-bin/carddisp.pl?gene=TFB1M
124	Estrogen Receptor 1	Protein Coding	61	GC06P151656	5.62602996826172	https://www.genecards.org/cgi-bin/carddisp.pl?gene=ESR1
125	Serpin Family A Member 1	Protein Coding	56	GC14M094376	5.62433385848999	https://www.genecards.org/cgi-bin/carddisp.pl?gene=SERPINA1
126	Jun Proto-Oncogene, AP-1 Transcription Factor Subunit	Protein Coding	55	GC01M058780	5.60762596130371	https://www.genecards.org/cgi-bin/carddisp.pl?gene=JUN
127	Von Hippel-Lindau Tumor Suppressor	Protein Coding	54	GC03P013997	5.57231950759888	https://www.genecards.org/cgi-bin/carddisp.pl?gene=VHL
128	Charged Multivesicular Body Protein 2B	Protein Coding	50	GC03P087227	5.54042625427246	https://www.genecards.org/cgi-bin/carddisp.pl?gene=CHMP2B
129	Cholesteryl Ester Transfer Protein	Protein Coding	53	GC16P056961	5.50773906707764	https://www.genecards.org/cgi-bin/carddisp.pl?gene=CETP
130	Huntingtin	Protein Coding	51	GC04P003041	5.49387550354004	https://www.genecards.org/cgi-bin/carddisp.pl?gene=HTT
131	RAD51 Recombinase	Protein Coding	57	GC15P040694	5.47965860366821	https://www.genecards.org/cgi-bin/carddisp.pl?gene=RAD51
132	MDM2 Proto-Oncogene	Protein Coding	59	GC12P068808	5.44007682800293	https://www.genecards.org/cgi-bin/carddisp.pl?gene=MDM2
133	Charged Multivesicular Body Protein 1A	Protein Coding	47	GC16M089644	5.40406513214111	https://www.genecards.org/cgi-bin/carddisp.pl?gene=CHMP1A
134	Thymine DNA Glycosylase	Protein Coding	48	GC12P103965	5.32396602630615	https://www.genecards.org/cgi-bin/carddisp.pl?gene=TDG
135	Sequestosome 1	Protein Coding	55	GC05P179806	5.31402063369751	https://www.genecards.org/cgi-bin/carddisp.pl?gene=SQSTM1
136	C-X-C Motif Chemokine Ligand 8	Protein Coding	50	GC04P073740	5.31072616577148	https://www.genecards.org/cgi-bin/carddisp.pl?gene=CXCL8
137	Chromobox 1	Protein Coding	48	GC17M048070	5.30323171615601	https://www.genecards.org/cgi-bin/carddisp.pl?gene=CBX1
138	RB Binding Protein 6, Ubiquitin Ligase	Protein Coding	46	GC16P024537	5.29873752593994	https://www.genecards.org/cgi-bin/carddisp.pl?gene=RBBP6
139	Myotubularin Related Protein 14	Protein Coding	51	GC03P009649	5.28425741195679	https://www.genecards.org/cgi-bin/carddisp.pl?gene=MTMR14
140	SUMO2 Pseudogene 21	Pseudogene	8	GC0XM115740	5.18923473358154	https://www.genecards.org/cgi-bin/carddisp.pl?gene=SUMO2P21
141	Chromodomain Helicase DNA Binding Protein 3	Protein Coding	50	GC17P012075	5.17834234237671	https://www.genecards.org/cgi-bin/carddisp.pl?gene=CHD3
142	SUMO Specific Peptidase 3	Protein Coding	46	GC17P012061	5.17589998245239	https://www.genecards.org/cgi-bin/carddisp.pl?gene=SENP3
143	Keratin 5	Protein Coding	52	GC12M052514	5.12271881103516	https://www.genecards.org/cgi-bin/carddisp.pl?gene=KRT5
144	Heat Shock Protein Family B (Small) Member 1	Protein Coding	59	GC07P076302	5.11522102355957	https://www.genecards.org/cgi-bin/carddisp.pl?gene=HSPB1
145	DNA Methyltransferase 3 Alpha	Protein Coding	57	GC02M025228	5.10804414749146	https://www.genecards.org/cgi-bin/carddisp.pl?gene=DNMT3A
146	Heat Shock Protein Family A (Hsp70) Member 5	Protein Coding	55	GC09M125234	5.08601999282837	https://www.genecards.org/cgi-bin/carddisp.pl?gene=HSPA5
147	PTEN Induced Kinase 1	Protein Coding	53	GC01P020634	5.08315563201904	https://www.genecards.org/cgi-bin/carddisp.pl?gene=PINK1
148	Epidermal Growth Factor Receptor	Protein Coding	62	GC07P055019	5.00756359100342	https://www.genecards.org/cgi-bin/carddisp.pl?gene=EGFR
149	BAG Cochaperone 6	Protein Coding	44	GC06M031639	4.98633718490601	https://www.genecards.org/cgi-bin/carddisp.pl?gene=BAG6
150	ERCC Excision Repair 2, TFIIH Core Complex Helicase Subunit	Protein Coding	53	GC19M045349	4.95623731613159	https://www.genecards.org/cgi-bin/carddisp.pl?gene=ERCC2
151	Cyclin Dependent Kinase Inhibitor 2A	Protein Coding	57	GC09M021967	4.8997540473938	https://www.genecards.org/cgi-bin/carddisp.pl?gene=CDKN2A
152	Nucleophosmin 1	Protein Coding	57	GC05P171387	4.89507818222046	https://www.genecards.org/cgi-bin/carddisp.pl?gene=NPM1
153	Ubiquitin Conjugating Enzyme E2 D2	Protein Coding	49	GC05P139526	4.89331197738647	https://www.genecards.org/cgi-bin/carddisp.pl?gene=UBE2D2
154	Chromobox 3	Protein Coding	49	GC07P026201	4.87816429138184	https://www.genecards.org/cgi-bin/carddisp.pl?gene=CBX3
155	TAR DNA Binding Protein	Protein Coding	53	GC01P011013	4.85945129394531	https://www.genecards.org/cgi-bin/carddisp.pl?gene=TARDBP
156	Voltage Dependent Anion Channel 1	Protein Coding	53	GC05M133975	4.85645008087158	https://www.genecards.org/cgi-bin/carddisp.pl?gene=VDAC1
157	Ataxin 1	Protein Coding	50	GC06M016299	4.85388946533203	https://www.genecards.org/cgi-bin/carddisp.pl?gene=ATXN1
158	FUS RNA Binding Protein	Protein Coding	51	GC16P031180	4.85068988800049	https://www.genecards.org/cgi-bin/carddisp.pl?gene=FUS
159	Charged Multivesicular Body Protein 5	Protein Coding	46	GC09P033257	4.81256818771362	https://www.genecards.org/cgi-bin/carddisp.pl?gene=CHMP5
160	Matrix Metallopeptidase 1	Protein Coding	57	GC11M104437	4.80559015274048	https://www.genecards.org/cgi-bin/carddisp.pl?gene=MMP1
161	Ring Finger Protein 4	Protein Coding	46	GC04P002462	4.80103492736816	https://www.genecards.org/cgi-bin/carddisp.pl?gene=RNF4
162	Hypoxia Inducible Factor 1 Subunit Alpha	Protein Coding	54	GC14P061695	4.78454780578613	https://www.genecards.org/cgi-bin/carddisp.pl?gene=HIF1A
163	Histone Deacetylase 2	Protein Coding	59	GC06M113933	4.7821946144104	https://www.genecards.org/cgi-bin/carddisp.pl?gene=HDAC2
164	Presenilin 1	Protein Coding	60	GC14P073136	4.74881935119629	https://www.genecards.org/cgi-bin/carddisp.pl?gene=PSEN1
165	Heat Shock Protein Family A (Hsp70) Member 8	Protein Coding	56	GC11M123057	4.71731662750244	https://www.genecards.org/cgi-bin/carddisp.pl?gene=HSPA8
166	Catenin Beta 1	Protein Coding	60	GC03P041194	4.69918203353882	https://www.genecards.org/cgi-bin/carddisp.pl?gene=CTNNB1
167	CREB Binding Protein	Protein Coding	60	GC16M009385	4.69642353057861	https://www.genecards.org/cgi-bin/carddisp.pl?gene=CREBBP
168	CDK5 Regulatory Subunit Associated Protein 3	Protein Coding	43	GC17P047967	4.69287586212158	https://www.genecards.org/cgi-bin/carddisp.pl?gene=CDK5RAP3
169	Glyceraldehyde-3-Phosphate Dehydrogenase	Protein Coding	57	GC12P024813	4.68498134613037	https://www.genecards.org/cgi-bin/carddisp.pl?gene=GAPDH
170	UFM1 Specific Ligase 1	Protein Coding	43	GC06P096521	4.67738437652588	https://www.genecards.org/cgi-bin/carddisp.pl?gene=UFL1
171	Cadherin 1	Protein Coding	56	GC16P068737	4.65299034118652	https://www.genecards.org/cgi-bin/carddisp.pl?gene=CDH1
172	Chromobox 4	Protein Coding	47	GC17M079833	4.6350793838501	https://www.genecards.org/cgi-bin/carddisp.pl?gene=CBX4
173	Inhibitor Of Nuclear Factor Kappa B Kinase Regulatory Subunit Gamma	Protein Coding	55	GC0XP154541	4.63199281692505	https://www.genecards.org/cgi-bin/carddisp.pl?gene=IKBKG
174	HERPUD Family Member 2	Protein Coding	40	GC07M035632	4.60864925384521	https://www.genecards.org/cgi-bin/carddisp.pl?gene=HERPUD2
175	Heat Shock Protein Family D (Hsp60) Member 1	Protein Coding	55	GC02M197486	4.59754085540771	https://www.genecards.org/cgi-bin/carddisp.pl?gene=HSPD1
176	Ring-Box 1	Protein Coding	50	GC22P040951	4.58310508728027	https://www.genecards.org/cgi-bin/carddisp.pl?gene=RBX1
177	Caspase 3	Protein Coding	56	GC04M184627	4.57989692687988	https://www.genecards.org/cgi-bin/carddisp.pl?gene=CASP3
178	CCAAT Enhancer Binding Protein Beta	Protein Coding	50	GC20P050190	4.57712936401367	https://www.genecards.org/cgi-bin/carddisp.pl?gene=CEBPB
179	Secreted Phosphoprotein 1	Protein Coding	53	GC04P087975	4.57472896575928	https://www.genecards.org/cgi-bin/carddisp.pl?gene=SPP1
180	Structural Maintenance Of Chromosomes Flexible Hinge Domain Containing 1	Protein Coding	47	GC18P002649	4.54790592193604	https://www.genecards.org/cgi-bin/carddisp.pl?gene=SMCHD1
181	Optineurin	Protein Coding	50	GC10P013099	4.51760530471802	https://www.genecards.org/cgi-bin/carddisp.pl?gene=OPTN
182	Thymidylate Synthetase	Protein Coding	57	GC18P000657	4.51592636108398	https://www.genecards.org/cgi-bin/carddisp.pl?gene=TYMS
183	Nuclear Receptor Subfamily 1 Group H Member 3	Protein Coding	53	GC11P047248	4.51126194000244	https://www.genecards.org/cgi-bin/carddisp.pl?gene=NR1H3
184	RuvB Like AAA ATPase 1	Protein Coding	51	GC03M128064	4.5106258392334	https://www.genecards.org/cgi-bin/carddisp.pl?gene=RUVBL1
185	SPT7 Like, STAGA Complex Subunit Gamma	Protein Coding	38	GC02M028373	4.50354337692261	https://www.genecards.org/cgi-bin/carddisp.pl?gene=SUPT7L
186	YTH N6-Methyladenosine RNA Binding Protein 2	Protein Coding	43	GC01P029101	4.49905061721802	https://www.genecards.org/cgi-bin/carddisp.pl?gene=YTHDF2
187	Charged Multivesicular Body Protein 2A	Protein Coding	45	GC19M058551	4.4671573638916	https://www.genecards.org/cgi-bin/carddisp.pl?gene=CHMP2A
188	Spastin	Protein Coding	47	GC02P032063	4.44976186752319	https://www.genecards.org/cgi-bin/carddisp.pl?gene=SPAST
189	Lysine Acetyltransferase 5	Protein Coding	57	GC11P065711	4.44924640655518	https://www.genecards.org/cgi-bin/carddisp.pl?gene=KAT5
190	CDC Like Kinase 4	Protein Coding	47	GC05M178602	4.43731689453125	https://www.genecards.org/cgi-bin/carddisp.pl?gene=CLK4
191	Bone Morphogenetic Protein 6	Protein Coding	51	GC06P007726	4.43511438369751	https://www.genecards.org/cgi-bin/carddisp.pl?gene=BMP6
192	Glutathione S-Transferase Mu 3	Protein Coding	53	GC01M109733	4.41922378540039	https://www.genecards.org/cgi-bin/carddisp.pl?gene=GSTM3
193	Ubiquitin Conjugating Enzyme E2 N	Protein Coding	53	GC12M093406	4.40795230865479	https://www.genecards.org/cgi-bin/carddisp.pl?gene=UBE2N
194	Interferon Beta 1	Protein Coding	50	GC09M021077	4.40429210662842	https://www.genecards.org/cgi-bin/carddisp.pl?gene=IFNB1
195	AKT Serine/Threonine Kinase 1	Protein Coding	61	GC14M104769	4.38627529144287	https://www.genecards.org/cgi-bin/carddisp.pl?gene=AKT1
196	3-Hydroxy-3-Methylglutaryl-CoA Reductase	Protein Coding	53	GC05P075336	4.35955810546875	https://www.genecards.org/cgi-bin/carddisp.pl?gene=HMGCR
197	MutL Homolog 1	Protein Coding	55	GC03P036993	4.35035085678101	https://www.genecards.org/cgi-bin/carddisp.pl?gene=MLH1
198	PPARG Coactivator 1 Alpha	Protein Coding	53	GC04M023755	4.34508800506592	https://www.genecards.org/cgi-bin/carddisp.pl?gene=PPARGC1A
199	Proteasome 20S Subunit Alpha 6	Protein Coding	51	GC14P035278	4.34256839752197	https://www.genecards.org/cgi-bin/carddisp.pl?gene=PSMA6
200	Proliferating Cell Nuclear Antigen	Protein Coding	57	GC20M005114	4.33238410949707	https://www.genecards.org/cgi-bin/carddisp.pl?gene=PCNA
201	Actin Alpha 1, Skeletal Muscle	Protein Coding	55	GC01M229727	4.28966045379639	https://www.genecards.org/cgi-bin/carddisp.pl?gene=ACTA1
202	ERCC Excision Repair 6, Chromatin Remodeling Factor	Protein Coding	52	GC10M049454	4.28962087631226	https://www.genecards.org/cgi-bin/carddisp.pl?gene=ERCC6
203	Ryanodine Receptor 1	Protein Coding	53	GC19P076151	4.28740358352661	https://www.genecards.org/cgi-bin/carddisp.pl?gene=RYR1
204	Transthyretin	Protein Coding	55	GC18P031557	4.2848858833313	https://www.genecards.org/cgi-bin/carddisp.pl?gene=TTR
205	Cyclin Dependent Kinase Inhibitor 1A	Protein Coding	55	GC06P096237	4.26716184616089	https://www.genecards.org/cgi-bin/carddisp.pl?gene=CDKN1A
206	Dynein Cytoplasmic 1 Heavy Chain 1	Protein Coding	51	GC14P111102	4.26681327819824	https://www.genecards.org/cgi-bin/carddisp.pl?gene=DYNC1H1
207	Major Histocompatibility Complex, Class II, DQ Alpha 1	Protein Coding	48	GC06P096128	4.26343488693237	https://www.genecards.org/cgi-bin/carddisp.pl?gene=HLA-DQA1
208	RB Transcriptional Corepressor 1	Protein Coding	55	GC13P048303	4.2610650062561	https://www.genecards.org/cgi-bin/carddisp.pl?gene=RB1
209	Ubiquitin Specific Peptidase 18	Protein Coding	47	GC22P046698	4.25676012039185	https://www.genecards.org/cgi-bin/carddisp.pl?gene=USP18
210	Fas Associated Factor 1	Protein Coding	48	GC01M050439	4.25612020492554	https://www.genecards.org/cgi-bin/carddisp.pl?gene=FAF1
211	Ubiquitin Specific Peptidase 4	Protein Coding	50	GC03M049277	4.2545018196106	https://www.genecards.org/cgi-bin/carddisp.pl?gene=USP4
212	Vimentin	Protein Coding	57	GC10P017227	4.25414943695068	https://www.genecards.org/cgi-bin/carddisp.pl?gene=VIM
213	Lysine Demethylase 1A	Protein Coding	56	GC01P023019	4.24091148376465	https://www.genecards.org/cgi-bin/carddisp.pl?gene=KDM1A
214	Coagulation Factor II, Thrombin	Protein Coding	56	GC11P046752	4.23582935333252	https://www.genecards.org/cgi-bin/carddisp.pl?gene=F2
215	Tripartite Motif Containing 28	Protein Coding	51	GC19P058544	4.23215770721436	https://www.genecards.org/cgi-bin/carddisp.pl?gene=TRIM28
216	Transcription Elongation Regulator 1	Protein Coding	46	GC05P146447	4.22911643981934	https://www.genecards.org/cgi-bin/carddisp.pl?gene=TCERG1
217	Ubiquitin Conjugating Enzyme E2 F (Putative)	Protein Coding	46	GC02P238012	4.21634197235107	https://www.genecards.org/cgi-bin/carddisp.pl?gene=UBE2F
218	Cytochrome C, Somatic	Protein Coding	55	GC07M025118	4.19768285751343	https://www.genecards.org/cgi-bin/carddisp.pl?gene=CYCS
219	WD Repeat Domain 77	Protein Coding	47	GC01M111439	4.19525718688965	https://www.genecards.org/cgi-bin/carddisp.pl?gene=WDR77
220	Prostaglandin-Endoperoxide Synthase 2	Protein Coding	56	GC01M186671	4.19424104690552	https://www.genecards.org/cgi-bin/carddisp.pl?gene=PTGS2
221	Heat Shock Protein Family A (Hsp70) Member 4	Protein Coding	49	GC05P133054	4.1707706451416	https://www.genecards.org/cgi-bin/carddisp.pl?gene=HSPA4
222	SMAD Family Member 4	Protein Coding	59	GC18P051028	4.17068910598755	https://www.genecards.org/cgi-bin/carddisp.pl?gene=SMAD4
223	Annexin A5	Protein Coding	52	GC04M121667	4.13048076629639	https://www.genecards.org/cgi-bin/carddisp.pl?gene=ANXA5
224	XPC Complex Subunit, DNA Damage Recognition And Repair Factor	Protein Coding	52	GC03M022324	4.12325382232666	https://www.genecards.org/cgi-bin/carddisp.pl?gene=XPC
225	MYC Proto-Oncogene, BHLH Transcription Factor	Protein Coding	59	GC08P127735	4.11342430114746	https://www.genecards.org/cgi-bin/carddisp.pl?gene=MYC
226	Homeodomain Interacting Protein Kinase 2	Protein Coding	51	GC07M139561	4.07751560211182	https://www.genecards.org/cgi-bin/carddisp.pl?gene=HIPK2
227	Ribophorin I	Protein Coding	51	GC03M128619	4.07597160339355	https://www.genecards.org/cgi-bin/carddisp.pl?gene=RPN1
228	NFKB Inhibitor Alpha	Protein Coding	57	GC14M035401	4.05970811843872	https://www.genecards.org/cgi-bin/carddisp.pl?gene=NFKBIA
229	E1A Binding Protein P300	Protein Coding	59	GC22P047611	4.04151439666748	https://www.genecards.org/cgi-bin/carddisp.pl?gene=EP300
230	Double PHD Fingers 2	Protein Coding	50	GC11P071404	4.02130031585693	https://www.genecards.org/cgi-bin/carddisp.pl?gene=DPF2
231	Mitogen-Activated Protein Kinase 14	Protein Coding	58	GC06P096228	4.00753545761108	https://www.genecards.org/cgi-bin/carddisp.pl?gene=MAPK14
232	Fas Cell Surface Death Receptor	Protein Coding	57	GC10P095615	4.00238132476807	https://www.genecards.org/cgi-bin/carddisp.pl?gene=FAS
233	Ubiquinol-Cytochrome C Reductase Core Protein 1	Protein Coding	50	GC03M048598	3.99852180480957	https://www.genecards.org/cgi-bin/carddisp.pl?gene=UQCRC1
234	Heterogeneous Nuclear Ribonucleoprotein M	Protein Coding	47	GC19P008444	3.99395108222961	https://www.genecards.org/cgi-bin/carddisp.pl?gene=HNRNPM
235	Macrophage Migration Inhibitory Factor	Protein Coding	55	GC22P023894	3.98159074783325	https://www.genecards.org/cgi-bin/carddisp.pl?gene=MIF
236	Cyclin Dependent Kinase Inhibitor 3	Protein Coding	48	GC14P054398	3.97304058074951	https://www.genecards.org/cgi-bin/carddisp.pl?gene=CDKN3
237	Nuclear Factor Kappa B Subunit 1	Protein Coding	60	GC04P102501	3.94870352745056	https://www.genecards.org/cgi-bin/carddisp.pl?gene=NFKB1
238	Ubiquitin Conjugating Enzyme E2 L3	Protein Coding	52	GC22P021549	3.94693946838379	https://www.genecards.org/cgi-bin/carddisp.pl?gene=UBE2L3
239	YTH N6-Methyladenosine RNA Binding Protein 3	Protein Coding	43	GC08P063168	3.94483852386475	https://www.genecards.org/cgi-bin/carddisp.pl?gene=YTHDF3
240	Metastasis Associated 1	Protein Coding	50	GC14P105419	3.93409252166748	https://www.genecards.org/cgi-bin/carddisp.pl?gene=MTA1
241	Y-Box Binding Protein 1	Protein Coding	46	GC01P042682	3.92851376533508	https://www.genecards.org/cgi-bin/carddisp.pl?gene=YBX1
242	Neurofibromin 1	Protein Coding	54	GC17P031094	3.92618775367737	https://www.genecards.org/cgi-bin/carddisp.pl?gene=NF1
243	Ubiquitin Conjugating Enzyme E2 K	Protein Coding	48	GC04P039700	3.9253101348877	https://www.genecards.org/cgi-bin/carddisp.pl?gene=UBE2K
244	Lysine Acetyltransferase 2A	Protein Coding	55	GC17M042113	3.92058	https://www.genecards.org/cgi-bin/carddisp.pl?gene=KAT2A
245	Immunoglobulin Mu DNA Binding Protein 2	Protein Coding	48	GC11P068903	3.89869832992554	https://www.genecards.org/cgi-bin/carddisp.pl?gene=IGHMBP2
246	General Transcription Factor IIi	Protein Coding	47	GC07P077728	3.89437747001648	https://www.genecards.org/cgi-bin/carddisp.pl?gene=GTF2I
247	Signal Transducer And Activator Of Transcription 3	Protein Coding	61	GC17M042313	3.8824462890625	https://www.genecards.org/cgi-bin/carddisp.pl?gene=STAT3
248	Caspase 8	Protein Coding	59	GC02P201233	3.88064932823181	https://www.genecards.org/cgi-bin/carddisp.pl?gene=CASP8
249	DNA Topoisomerase I	Protein Coding	55	GC20P041028	3.87935161590576	https://www.genecards.org/cgi-bin/carddisp.pl?gene=TOP1
250	Lysine Acetyltransferase 2B	Protein Coding	55	GC03P020043	3.87664699554443	https://www.genecards.org/cgi-bin/carddisp.pl?gene=KAT2B
251	Proteasome 26S Subunit, ATPase 5	Protein Coding	48	GC17P063827	3.86756610870361	https://www.genecards.org/cgi-bin/carddisp.pl?gene=PSMC5
252	Bromodomain Containing 8	Protein Coding	46	GC05M138163	3.85803627967834	https://www.genecards.org/cgi-bin/carddisp.pl?gene=BRD8
253	Mitogen-Activated Protein Kinase 8	Protein Coding	57	GC10P048306	3.85489082336426	https://www.genecards.org/cgi-bin/carddisp.pl?gene=MAPK8
254	Cullin 2	Protein Coding	51	GC10M035046	3.84598970413208	https://www.genecards.org/cgi-bin/carddisp.pl?gene=CUL2
255	Rac Family Small GTPase 1	Protein Coding	55	GC07P006377	3.83943152427673	https://www.genecards.org/cgi-bin/carddisp.pl?gene=RAC1
256	Mitofusin 2	Protein Coding	54	GC01P011980	3.82595205307007	https://www.genecards.org/cgi-bin/carddisp.pl?gene=MFN2
257	Sirtuin 1	Protein Coding	56	GC10P067884	3.82500457763672	https://www.genecards.org/cgi-bin/carddisp.pl?gene=SIRT1
258	Adhesion G Protein-Coupled Receptor V1	Protein Coding	48	GC05P090529	3.82374238967896	https://www.genecards.org/cgi-bin/carddisp.pl?gene=ADGRV1
259	Ubiquitin Conjugating Enzyme E2 E3	Protein Coding	48	GC02P180967	3.82338404655457	https://www.genecards.org/cgi-bin/carddisp.pl?gene=UBE2E3
260	Ubiquitin Specific Peptidase 7	Protein Coding	56	GC16M008892	3.80632	https://www.genecards.org/cgi-bin/carddisp.pl?gene=USP7
261	Prolactin	Protein Coding	50	GC06M022287	3.79517817497253	https://www.genecards.org/cgi-bin/carddisp.pl?gene=PRL
262	REST Corepressor 1	Protein Coding	49	GC14P102592	3.79256105422974	https://www.genecards.org/cgi-bin/carddisp.pl?gene=RCOR1
263	NEDD8 Pseudogene 1	Pseudogene	9	GC01P084249	3.78369808197021	https://www.genecards.org/cgi-bin/carddisp.pl?gene=NEDD8P1
264	SUMO2 Pseudogene 17	Pseudogene	9	GC17M054642	3.78369808197021	https://www.genecards.org/cgi-bin/carddisp.pl?gene=SUMO2P17
265	SUMO2 Pseudogene 19	Pseudogene	7	GC08M102242	3.78369808197021	https://www.genecards.org/cgi-bin/carddisp.pl?gene=SUMO2P19
266	SUMO2 Pseudogene 11	Pseudogene	5	GC04P076668	3.78369808197021	https://www.genecards.org/cgi-bin/carddisp.pl?gene=SUMO2P11
267	Proteasome 20S Subunit Alpha 1	Protein Coding	49	GC11M014505	3.77865886688232	https://www.genecards.org/cgi-bin/carddisp.pl?gene=PSMA1
268	Zinc Finger Containing Ubiquitin Peptidase 1	Protein Coding	39	GC06M116644	3.77577590942383	https://www.genecards.org/cgi-bin/carddisp.pl?gene=ZUP1
269	BCL2 Apoptosis Regulator	Protein Coding	57	GC18M063123	3.76840782165527	https://www.genecards.org/cgi-bin/carddisp.pl?gene=BCL2
270	Gem Nuclear Organelle Associated Protein 2	Protein Coding	46	GC14P039114	3.76336860656738	https://www.genecards.org/cgi-bin/carddisp.pl?gene=GEMIN2
271	Fibrillarin	Protein Coding	47	GC19M039834	3.76228451728821	https://www.genecards.org/cgi-bin/carddisp.pl?gene=FBL
272	Catalase	Protein Coding	58	GC11P034460	3.75881266593933	https://www.genecards.org/cgi-bin/carddisp.pl?gene=CAT
273	Heterogeneous Nuclear Ribonucleoprotein C	Protein Coding	48	GC14M024359	3.7586236000061	https://www.genecards.org/cgi-bin/carddisp.pl?gene=HNRNPC
274	Heterogeneous Nuclear Ribonucleoprotein K	Protein Coding	52	GC09M099988	3.75594663619995	https://www.genecards.org/cgi-bin/carddisp.pl?gene=HNRNPK
275	SUMO Peptidase Family Member, NEDD8 Specific	Protein Coding	46	GC15P126523	3.75230646133423	https://www.genecards.org/cgi-bin/carddisp.pl?gene=SENP8
276	Ubiquitin Conjugating Enzyme E2 Z	Protein Coding	45	GC17P048908	3.75117230415344	https://www.genecards.org/cgi-bin/carddisp.pl?gene=UBE2Z
277	Chromodomain Helicase DNA Binding Protein 4	Protein Coding	51	GC12M006570	3.74669718742371	https://www.genecards.org/cgi-bin/carddisp.pl?gene=CHD4
278	Heterogeneous Nuclear Ribonucleoprotein R	Protein Coding	48	GC01M023303	3.74615693092346	https://www.genecards.org/cgi-bin/carddisp.pl?gene=HNRNPR
279	Cystathionine Beta-Synthase	Protein Coding	56	GC21M043053	3.73776197433472	https://www.genecards.org/cgi-bin/carddisp.pl?gene=CBS
280	YY1 Transcription Factor	Protein Coding	55	GC14P100238	3.73431253433228	https://www.genecards.org/cgi-bin/carddisp.pl?gene=YY1
281	ETS Variant Transcription Factor 6	Protein Coding	52	GC12P011649	3.72063016891479	https://www.genecards.org/cgi-bin/carddisp.pl?gene=ETV6
282	Retinoic Acid Receptor Alpha	Protein Coding	57	GC17P040309	3.71773314476013	https://www.genecards.org/cgi-bin/carddisp.pl?gene=RARA
283	DEAD-Box Helicase 17	Protein Coding	48	GC22M038483	3.71681332588196	https://www.genecards.org/cgi-bin/carddisp.pl?gene=DDX17
284	Cytotoxic T-Lymphocyte Associated Protein 4	Protein Coding	54	GC02P203854	3.69885945320129	https://www.genecards.org/cgi-bin/carddisp.pl?gene=CTLA4
285	Adrenoceptor Beta 2	Protein Coding	56	GC05P148825	3.69849252700806	https://www.genecards.org/cgi-bin/carddisp.pl?gene=ADRB2
286	Activating Transcription Factor 7 Interacting Protein	Protein Coding	43	GC12P014365	3.69503688812256	https://www.genecards.org/cgi-bin/carddisp.pl?gene=ATF7IP
287	Single Stranded DNA Binding Protein 1	Protein Coding	47	GC07P151406	3.69318151473999	https://www.genecards.org/cgi-bin/carddisp.pl?gene=SSBP1
288	Euchromatic Histone Lysine Methyltransferase 2	Protein Coding	52	GC06M031879	3.69084072113037	https://www.genecards.org/cgi-bin/carddisp.pl?gene=EHMT2
289	Spliceosome Associated Factor 1, Recruiter Of U4/U6.U5 Tri-SnRNP	Protein Coding	46	GC11P071466	3.67972755432129	https://www.genecards.org/cgi-bin/carddisp.pl?gene=SART1
290	Ataxin 7	Protein Coding	48	GC03P063864	3.67656946182251	https://www.genecards.org/cgi-bin/carddisp.pl?gene=ATXN7
291	Zinc Finger AN1-Type Containing 1	Protein Coding	38	GC08M081701	3.67212629318237	https://www.genecards.org/cgi-bin/carddisp.pl?gene=ZFAND1
292	SUMO Specific Peptidase 7	Protein Coding	44	GC03M101324	3.6692967414856	https://www.genecards.org/cgi-bin/carddisp.pl?gene=SENP7
293	Leptin	Protein Coding	53	GC07P128241	3.65837454795837	https://www.genecards.org/cgi-bin/carddisp.pl?gene=LEP
294	BCL11 Transcription Factor A	Protein Coding	50	GC02M060451	3.65812397003174	https://www.genecards.org/cgi-bin/carddisp.pl?gene=BCL11A
295	DNA Methyltransferase 1	Protein Coding	59	GC19M010133	3.6567850112915	https://www.genecards.org/cgi-bin/carddisp.pl?gene=DNMT1
296	Dynamin 1 Like	Protein Coding	54	GC12P032679	3.6476993560791	https://www.genecards.org/cgi-bin/carddisp.pl?gene=DNM1L
297	Myelin Basic Protein	Protein Coding	51	GC18M076978	3.6465048789978	https://www.genecards.org/cgi-bin/carddisp.pl?gene=MBP
298	Nuclear Receptor Corepressor 1	Protein Coding	51	GC17M016029	3.64241719245911	https://www.genecards.org/cgi-bin/carddisp.pl?gene=NCOR1
299	Zinc Finger BED-Type Containing 1	Protein Coding	40	GC0XM002486	3.63667774200439	https://www.genecards.org/cgi-bin/carddisp.pl?gene=ZBED1
300	Component Of Inhibitor Of Nuclear Factor Kappa B Kinase Complex	Protein Coding	58	GC10M100217	3.63096714019775	https://www.genecards.org/cgi-bin/carddisp.pl?gene=CHUK
301	Potassium Voltage-Gated Channel Subfamily Q Member 1	Protein Coding	57	GC11P002444	3.62801194190979	https://www.genecards.org/cgi-bin/carddisp.pl?gene=KCNQ1
302	Ubiquitin Conjugating Enzyme E2 D1	Protein Coding	51	GC10P058334	3.62175059318542	https://www.genecards.org/cgi-bin/carddisp.pl?gene=UBE2D1
303	Citrate Synthase	Protein Coding	51	GC12M056271	3.61996865272522	https://www.genecards.org/cgi-bin/carddisp.pl?gene=CS
304	Ataxin 3	Protein Coding	52	GC14M104050	3.61529445648193	https://www.genecards.org/cgi-bin/carddisp.pl?gene=ATXN3
305	Toll Like Receptor 3	Protein Coding	58	GC04P186059	3.61232423782349	https://www.genecards.org/cgi-bin/carddisp.pl?gene=TLR3
306	Solute Carrier Family 25 Member 4	Protein Coding	56	GC04P185143	3.61199	https://www.genecards.org/cgi-bin/carddisp.pl?gene=SLC25A4
307	Proteasome 26S Subunit Ubiquitin Receptor, Non-ATPase 2	Protein Coding	49	GC03P184298	3.60804486274719	https://www.genecards.org/cgi-bin/carddisp.pl?gene=PSMD2
308	Apurinic/Apyrimidinic Endodeoxyribonuclease 1	Protein Coding	52	GC14P020455	3.6040997505188	https://www.genecards.org/cgi-bin/carddisp.pl?gene=APEX1
309	Filamin A	Protein Coding	55	GC0XM154348	3.60365462303162	https://www.genecards.org/cgi-bin/carddisp.pl?gene=FLNA
310	Succinate Dehydrogenase Complex Flavoprotein Subunit A	Protein Coding	54	GC05P000220	3.60261392593384	https://www.genecards.org/cgi-bin/carddisp.pl?gene=SDHA
311	Dynein Axonemal Heavy Chain 8	Protein Coding	44	GC06P096255	3.60051679611206	https://www.genecards.org/cgi-bin/carddisp.pl?gene=DNAH8
312	Prohibitin 1	Protein Coding	53	GC17M054664	3.59662175178528	https://www.genecards.org/cgi-bin/carddisp.pl?gene=PHB1
313	Nucleolin	Protein Coding	51	GC02M231453	3.59398508071899	https://www.genecards.org/cgi-bin/carddisp.pl?gene=NCL
314	Histone Deacetylase 3	Protein Coding	56	GC05M141620	3.59013986587524	https://www.genecards.org/cgi-bin/carddisp.pl?gene=HDAC3
315	X-Ray Repair Cross Complementing 5	Protein Coding	51	GC02P216107	3.58908939361572	https://www.genecards.org/cgi-bin/carddisp.pl?gene=XRCC5
316	MutS Homolog 2	Protein Coding	56	GC02P047403	3.58494281768799	https://www.genecards.org/cgi-bin/carddisp.pl?gene=MSH2
317	Integrin Subunit Alpha L	Protein Coding	53	GC16P030472	3.58202457427979	https://www.genecards.org/cgi-bin/carddisp.pl?gene=ITGAL
318	Proteasome 20S Subunit Alpha 2	Protein Coding	50	GC07M042916	3.57338309288025	https://www.genecards.org/cgi-bin/carddisp.pl?gene=PSMA2
319	RB Binding Protein 4, Chromatin Remodeling Factor	Protein Coding	51	GC01P032651	3.57203674316406	https://www.genecards.org/cgi-bin/carddisp.pl?gene=RBBP4
320	Wolframin ER Transmembrane Glycoprotein	Protein Coding	53	GC04P006260	3.57006144523621	https://www.genecards.org/cgi-bin/carddisp.pl?gene=WFS1
321	Dedicator Of Cytokinesis 3	Protein Coding	48	GC03P050690	3.56873154640198	https://www.genecards.org/cgi-bin/carddisp.pl?gene=DOCK3
322	Proteasome 20S Subunit Alpha 5	Protein Coding	49	GC01M109399	3.56078147888184	https://www.genecards.org/cgi-bin/carddisp.pl?gene=PSMA5
323	SET Domain Bifurcated Histone Lysine Methyltransferase 1	Protein Coding	49	GC01P150926	3.56055307388306	https://www.genecards.org/cgi-bin/carddisp.pl?gene=SETDB1
324	Eukaryotic Translation Elongation Factor 1 Alpha 1	Protein Coding	50	GC06M075516	3.55392551422119	https://www.genecards.org/cgi-bin/carddisp.pl?gene=EEF1A1
325	RELA Proto-Oncogene, NF-KB Subunit	Protein Coding	59	GC11M065653	3.55073595046997	https://www.genecards.org/cgi-bin/carddisp.pl?gene=RELA
326	TNF Receptor Superfamily Member 1A	Protein Coding	57	GC12M006328	3.54907655715942	https://www.genecards.org/cgi-bin/carddisp.pl?gene=TNFRSF1A
327	Proteasome 20S Subunit Alpha 3	Protein Coding	51	GC14P058244	3.53631496429443	https://www.genecards.org/cgi-bin/carddisp.pl?gene=PSMA3
328	Ubiquitin C-Terminal Hydrolase L1	Protein Coding	59	GC04P041256	3.53623032569885	https://www.genecards.org/cgi-bin/carddisp.pl?gene=UCHL1
329	Cullin 3	Protein Coding	54	GC02M224470	3.5322048664093	https://www.genecards.org/cgi-bin/carddisp.pl?gene=CUL3
330	Autophagy Related 16 Like 1	Protein Coding	48	GC02P233263	3.53122544288635	https://www.genecards.org/cgi-bin/carddisp.pl?gene=ATG16L1
331	Phosphatase And Tensin Homolog	Protein Coding	59	GC10P095599	3.52849	https://www.genecards.org/cgi-bin/carddisp.pl?gene=PTEN
332	Fibronectin 1	Protein Coding	57	GC02M215360	3.52441430091858	https://www.genecards.org/cgi-bin/carddisp.pl?gene=FN1
333	Tropomyosin 3	Protein Coding	53	GC01M154127	3.51848435401917	https://www.genecards.org/cgi-bin/carddisp.pl?gene=TPM3
334	MYST/Esa1 Associated Factor 6	Protein Coding	42	GC01M037489	3.51778554916382	https://www.genecards.org/cgi-bin/carddisp.pl?gene=MEAF6
335	H2A.X Variant Histone	Protein Coding	50	GC11M119333	3.51465034484863	https://www.genecards.org/cgi-bin/carddisp.pl?gene=H2AX
336	Proteasome 20S Subunit Beta 4	Protein Coding	51	GC01P151399	3.51142263412476	https://www.genecards.org/cgi-bin/carddisp.pl?gene=PSMB4
337	TATA-Box Binding Protein Associated Factor 1	Protein Coding	54	GC0XP071366	3.50979900360107	https://www.genecards.org/cgi-bin/carddisp.pl?gene=TAF1
338	Transferrin Receptor	Protein Coding	58	GC03M196090	3.50790858268738	https://www.genecards.org/cgi-bin/carddisp.pl?gene=TFRC
339	Tubulin Alpha 1b	Protein Coding	51	GC12M049127	3.50206255912781	https://www.genecards.org/cgi-bin/carddisp.pl?gene=TUBA1B
340	RNA Sensor RIG-I	Protein Coding	53	GC09M032468	3.49648642539978	https://www.genecards.org/cgi-bin/carddisp.pl?gene=RIGI
341	VAMP Associated Protein B And C	Protein Coding	52	GC20P058389	3.49378490447998	https://www.genecards.org/cgi-bin/carddisp.pl?gene=VAPB
342	Bromodomain Adjacent To Zinc Finger Domain 1B	Protein Coding	48	GC07M073440	3.49253153800964	https://www.genecards.org/cgi-bin/carddisp.pl?gene=BAZ1B
343	Ubiquitin A-52 Residue Ribosomal Protein Fusion Product 1	Protein Coding	46	GC19P018563	3.48384094238281	https://www.genecards.org/cgi-bin/carddisp.pl?gene=UBA52
344	Histone Deacetylase 6	Protein Coding	61	GC0XP048801	3.47986054420471	https://www.genecards.org/cgi-bin/carddisp.pl?gene=HDAC6
345	Eukaryotic Translation Initiation Factor 2 Alpha Kinase 2	Protein Coding	56	GC02M037099	3.47037220001221	https://www.genecards.org/cgi-bin/carddisp.pl?gene=EIF2AK2
346	Lamin B1	Protein Coding	53	GC05P126776	3.46957683563232	https://www.genecards.org/cgi-bin/carddisp.pl?gene=LMNB1
347	Heat Shock Transcription Factor 1	Protein Coding	53	GC08P144291	3.46835851669312	https://www.genecards.org/cgi-bin/carddisp.pl?gene=HSF1
348	Integrin Subunit Beta 2	Protein Coding	57	GC21M044885	3.46298003196716	https://www.genecards.org/cgi-bin/carddisp.pl?gene=ITGB2
349	Heterogeneous Nuclear Ribonucleoprotein U	Protein Coding	50	GC01M244844	3.45029544830322	https://www.genecards.org/cgi-bin/carddisp.pl?gene=HNRNPU
350	KRAS Proto-Oncogene, GTPase	Protein Coding	59	GC12M025204	3.44541954994202	https://www.genecards.org/cgi-bin/carddisp.pl?gene=KRAS
351	Ubiquitin Conjugating Enzyme E2 D3	Protein Coding	52	GC04M102794	3.44238233566284	https://www.genecards.org/cgi-bin/carddisp.pl?gene=UBE2D3
352	Haptoglobin	Protein Coding	52	GC16P072590	3.44020676612854	https://www.genecards.org/cgi-bin/carddisp.pl?gene=HP
353	Karyopherin Subunit Beta 1	Protein Coding	49	GC17P047649	3.42915892601013	https://www.genecards.org/cgi-bin/carddisp.pl?gene=KPNB1
354	COP9 Signalosome Subunit 5	Protein Coding	48	GC08M067043	3.41677856445313	https://www.genecards.org/cgi-bin/carddisp.pl?gene=COPS5
355	Heterogeneous Nuclear Ribonucleoprotein A2/B1	Protein Coding	52	GC07M026174	3.41316032409668	https://www.genecards.org/cgi-bin/carddisp.pl?gene=HNRNPA2B1
356	SET Domain Containing 2, Histone Lysine Methyltransferase	Protein Coding	53	GC03M047033	3.40616393089294	https://www.genecards.org/cgi-bin/carddisp.pl?gene=SETD2
357	SWI/SNF Related, Matrix Associated, Actin Dependent Regulator Of Chromatin, Subfamily E, Member 1	Protein Coding	51	GC17M040624	3.40595102310181	https://www.genecards.org/cgi-bin/carddisp.pl?gene=SMARCE1
358	Glyoxylate Reductase 1 Homolog	Protein Coding	43	GC16M009431	3.40339088439941	https://www.genecards.org/cgi-bin/carddisp.pl?gene=GLYR1
359	CDK2 Associated Cullin Domain 1	Protein Coding	41	GC10M118674	3.39572024345398	https://www.genecards.org/cgi-bin/carddisp.pl?gene=CACUL1
360	FA Complementation Group D2	Protein Coding	52	GC03P010026	3.39002060890198	https://www.genecards.org/cgi-bin/carddisp.pl?gene=FANCD2
361	Checkpoint Kinase 2	Protein Coding	61	GC22M028687	3.38621211051941	https://www.genecards.org/cgi-bin/carddisp.pl?gene=CHEK2
362	Angiotensinogen	Protein Coding	56	GC01M230690	3.38329005241394	https://www.genecards.org/cgi-bin/carddisp.pl?gene=AGT
363	Collagen Type VII Alpha 1 Chain	Protein Coding	50	GC03M048564	3.37736105918884	https://www.genecards.org/cgi-bin/carddisp.pl?gene=COL7A1
364	Dynactin Subunit 4	Protein Coding	44	GC05M150708	3.37174487113953	https://www.genecards.org/cgi-bin/carddisp.pl?gene=DCTN4
365	RASD Family Member 2	Protein Coding	45	GC22P047354	3.3629002571106	https://www.genecards.org/cgi-bin/carddisp.pl?gene=RASD2
366	Myogenic Differentiation 1	Protein Coding	53	GC11P017741	3.35741662979126	https://www.genecards.org/cgi-bin/carddisp.pl?gene=MYOD1
367	O-Linked N-Acetylglucosamine (GlcNAc) Transferase	Protein Coding	51	GC0XP071534	3.34592723846436	https://www.genecards.org/cgi-bin/carddisp.pl?gene=OGT
368	Mitogen-Activated Protein Kinase 1	Protein Coding	59	GC22M021759	3.34373021125793	https://www.genecards.org/cgi-bin/carddisp.pl?gene=MAPK1
369	Phospholipase A2 Group IVA	Protein Coding	55	GC01P186798	3.34241366386414	https://www.genecards.org/cgi-bin/carddisp.pl?gene=PLA2G4A
370	Sin3A Associated Protein 18	Protein Coding	46	GC13P021140	3.33639287948608	https://www.genecards.org/cgi-bin/carddisp.pl?gene=SAP18
371	Prosaposin	Protein Coding	54	GC10M071816	3.33576607704163	https://www.genecards.org/cgi-bin/carddisp.pl?gene=PSAP
372	S-Phase Kinase Associated Protein 1	Protein Coding	51	GC05M134148	3.33285689353943	https://www.genecards.org/cgi-bin/carddisp.pl?gene=SKP1
373	TANK Binding Kinase 1	Protein Coding	56	GC12P064451	3.3325309753418	https://www.genecards.org/cgi-bin/carddisp.pl?gene=TBK1
374	Defective In Cullin Neddylation 1 Domain Containing 1	Protein Coding	45	GC03M182938	3.32625007629395	https://www.genecards.org/cgi-bin/carddisp.pl?gene=DCUN1D1
375	NAD(P)H Quinone Dehydrogenase 1	Protein Coding	55	GC16M069706	3.32429981231689	https://www.genecards.org/cgi-bin/carddisp.pl?gene=NQO1
376	Heterogeneous Nuclear Ribonucleoprotein A1	Protein Coding	55	GC12P054280	3.32423686981201	https://www.genecards.org/cgi-bin/carddisp.pl?gene=HNRNPA1
377	Apoptotic Chromatin Condensation Inducer 1	Protein Coding	48	GC14M023058	3.3150589466095	https://www.genecards.org/cgi-bin/carddisp.pl?gene=ACIN1
378	Euchromatic Histone Lysine Methyltransferase 1	Protein Coding	53	GC09P137618	3.31104707717896	https://www.genecards.org/cgi-bin/carddisp.pl?gene=EHMT1
379	Elastin	Protein Coding	50	GC07P074027	3.31087875366211	https://www.genecards.org/cgi-bin/carddisp.pl?gene=ELN
380	Heterogeneous Nuclear Ribonucleoprotein F	Protein Coding	47	GC10M043385	3.30905723571777	https://www.genecards.org/cgi-bin/carddisp.pl?gene=HNRNPF
381	Inhibitor Of Nuclear Factor Kappa B Kinase Subunit Beta	Protein Coding	61	GC08P042271	3.28822469711304	https://www.genecards.org/cgi-bin/carddisp.pl?gene=IKBKB
382	DEAD-Box Helicase 5	Protein Coding	52	GC17M064498	3.28774356842041	https://www.genecards.org/cgi-bin/carddisp.pl?gene=DDX5
383	Endothelin 1	Protein Coding	55	GC06P012256	3.28686308860779	https://www.genecards.org/cgi-bin/carddisp.pl?gene=EDN1
384	Janus Kinase 2	Protein Coding	60	GC09P004985	3.28660655021667	https://www.genecards.org/cgi-bin/carddisp.pl?gene=JAK2
385	Matrin 3	Protein Coding	48	GC05P139274	3.28497171401978	https://www.genecards.org/cgi-bin/carddisp.pl?gene=MATR3
386	Stathmin 2	Protein Coding	45	GC08P079610	3.28366041183472	https://www.genecards.org/cgi-bin/carddisp.pl?gene=STMN2
387	Nuclear Receptor Subfamily 3 Group C Member 1	Protein Coding	56	GC05M143277	3.27971911430359	https://www.genecards.org/cgi-bin/carddisp.pl?gene=NR3C1
388	BLM RecQ Like Helicase	Protein Coding	56	GC15P090717	3.27433252334595	https://www.genecards.org/cgi-bin/carddisp.pl?gene=BLM
389	Ubiquitin Conjugating Enzyme E2 A	Protein Coding	51	GC0XP119704	3.26889944076538	https://www.genecards.org/cgi-bin/carddisp.pl?gene=UBE2A
390	Chromobox 5	Protein Coding	50	GC12M054230	3.26863598823547	https://www.genecards.org/cgi-bin/carddisp.pl?gene=CBX5
391	Ring Finger Protein 185	Protein Coding	43	GC22P031160	3.26012229919434	https://www.genecards.org/cgi-bin/carddisp.pl?gene=RNF185
392	RE1 Silencing Transcription Factor	Protein Coding	49	GC04P056907	3.25995874404907	https://www.genecards.org/cgi-bin/carddisp.pl?gene=REST
393	Centromere Protein C	Protein Coding	40	GC04M067481	3.24635004997253	https://www.genecards.org/cgi-bin/carddisp.pl?gene=CENPC
394	Proteasome 26S Subunit, ATPase 3	Protein Coding	51	GC11M102166	3.24528741836548	https://www.genecards.org/cgi-bin/carddisp.pl?gene=PSMC3
395	RuvB Like AAA ATPase 2	Protein Coding	52	GC19P048993	3.23300123214722	https://www.genecards.org/cgi-bin/carddisp.pl?gene=RUVBL2
396	Zinc Finger Protein 24	Protein Coding	43	GC18M035332	3.23246908187866	https://www.genecards.org/cgi-bin/carddisp.pl?gene=ZNF24
397	Titin	Protein Coding	54	GC02M178525	3.23120784759521	https://www.genecards.org/cgi-bin/carddisp.pl?gene=TTN
398	Thioredoxin	Protein Coding	52	GC09M110243	3.22653102874756	https://www.genecards.org/cgi-bin/carddisp.pl?gene=TXN
399	Eukaryotic Translation Elongation Factor 2	Protein Coding	55	GC19M003976	3.22243881225586	https://www.genecards.org/cgi-bin/carddisp.pl?gene=EEF2
400	Parkinsonism Associated Deglycase	Protein Coding	54	GC01P008160	3.2190842628479	https://www.genecards.org/cgi-bin/carddisp.pl?gene=PARK7
401	Nudix Hydrolase 5	Protein Coding	47	GC10M012165	3.21902132034302	https://www.genecards.org/cgi-bin/carddisp.pl?gene=NUDT5
402	Nuclear Receptor Subfamily 4 Group A Member 2	Protein Coding	53	GC02M156324	3.21134662628174	https://www.genecards.org/cgi-bin/carddisp.pl?gene=NR4A2
403	Cyclin Dependent Kinase Inhibitor 1B	Protein Coding	54	GC12P025212	3.21125364303589	https://www.genecards.org/cgi-bin/carddisp.pl?gene=CDKN1B
404	Sp3 Transcription Factor	Protein Coding	50	GC02M173882	3.21123862266541	https://www.genecards.org/cgi-bin/carddisp.pl?gene=SP3
405	Emerin	Protein Coding	52	GC0XP154379	3.20395946502686	https://www.genecards.org/cgi-bin/carddisp.pl?gene=EMD
406	Replication Factor C Subunit 1	Protein Coding	53	GC04M039291	3.2027850151062	https://www.genecards.org/cgi-bin/carddisp.pl?gene=RFC1
407	Ring Finger Protein 111	Protein Coding	45	GC15P058866	3.19937777519226	https://www.genecards.org/cgi-bin/carddisp.pl?gene=RNF111
408	Bromodomain PHD Finger Transcription Factor	Protein Coding	48	GC17P067825	3.19056868553162	https://www.genecards.org/cgi-bin/carddisp.pl?gene=BPTF
409	Ring Finger Protein 2	Protein Coding	51	GC01P185045	3.18799448013306	https://www.genecards.org/cgi-bin/carddisp.pl?gene=RNF2
410	Proteasome 26S Subunit, ATPase 2	Protein Coding	46	GC07P103328	3.18732643127441	https://www.genecards.org/cgi-bin/carddisp.pl?gene=PSMC2
411	TNF Receptor Superfamily Member 11b	Protein Coding	54	GC08M118923	3.18595314025879	https://www.genecards.org/cgi-bin/carddisp.pl?gene=TNFRSF11B
412	RPGRIP1 Like	Protein Coding	47	GC16M053597	3.17494368553162	https://www.genecards.org/cgi-bin/carddisp.pl?gene=RPGRIP1L
413	RUNX Family Transcription Factor 1	Protein Coding	56	GC21M034787	3.17119193077087	https://www.genecards.org/cgi-bin/carddisp.pl?gene=RUNX1
414	Host Cell Factor C1	Protein Coding	53	GC0XM153947	3.16285848617554	https://www.genecards.org/cgi-bin/carddisp.pl?gene=HCFC1
415	Epidermal Growth Factor Receptor Pathway Substrate 15	Protein Coding	51	GC01M051354	3.15756869316101	https://www.genecards.org/cgi-bin/carddisp.pl?gene=EPS15
416	Bromodomain Containing 4	Protein Coding	55	GC19M015236	3.1556396484375	https://www.genecards.org/cgi-bin/carddisp.pl?gene=BRD4
417	Ras Homolog Family Member A	Protein Coding	57	GC03M049359	3.15082716941833	https://www.genecards.org/cgi-bin/carddisp.pl?gene=RHOA
418	Adiponectin, C1Q And Collagen Domain Containing	Protein Coding	52	GC03P186842	3.14968991279602	https://www.genecards.org/cgi-bin/carddisp.pl?gene=ADIPOQ
419	Baculoviral IAP Repeat Containing 5	Protein Coding	52	GC17P078214	3.14477849006653	https://www.genecards.org/cgi-bin/carddisp.pl?gene=BIRC5
420	Splicing Factor 3b Subunit 1	Protein Coding	52	GC02M197442	3.14432716369629	https://www.genecards.org/cgi-bin/carddisp.pl?gene=SF3B1
421	Marker Of Proliferation Ki-67	Protein Coding	51	GC10M128096	3.14309978485107	https://www.genecards.org/cgi-bin/carddisp.pl?gene=MKI67
422	DNA Topoisomerase II Alpha	Protein Coding	57	GC17M040388	3.14291620254517	https://www.genecards.org/cgi-bin/carddisp.pl?gene=TOP2A
423	Heterogeneous Nuclear Ribonucleoprotein L	Protein Coding	47	GC19M038836	3.13783621788025	https://www.genecards.org/cgi-bin/carddisp.pl?gene=HNRNPL
424	AHNAK Nucleoprotein	Protein Coding	44	GC11M102391	3.1365110874176	https://www.genecards.org/cgi-bin/carddisp.pl?gene=AHNAK
425	Actin Beta	Protein Coding	56	GC07M005527	3.13512229919434	https://www.genecards.org/cgi-bin/carddisp.pl?gene=ACTB
426	Polybromo 1	Protein Coding	51	GC03M052545	3.13085460662842	https://www.genecards.org/cgi-bin/carddisp.pl?gene=PBRM1
427	BCL2 Associated X, Apoptosis Regulator	Protein Coding	57	GC19P048954	3.12993741035461	https://www.genecards.org/cgi-bin/carddisp.pl?gene=BAX
428	Fragile X Messenger Ribonucleoprotein 1	Protein Coding	51	GC0XP147960	3.12831425666809	https://www.genecards.org/cgi-bin/carddisp.pl?gene=FMR1
429	Annexin A1	Protein Coding	54	GC09P073151	3.12299275398254	https://www.genecards.org/cgi-bin/carddisp.pl?gene=ANXA1
430	Lysine Acetyltransferase 6B	Protein Coding	52	GC10P074873	3.12229919433594	https://www.genecards.org/cgi-bin/carddisp.pl?gene=KAT6B
431	Fos Proto-Oncogene, AP-1 Transcription Factor Subunit	Protein Coding	57	GC14P075278	3.12215948104858	https://www.genecards.org/cgi-bin/carddisp.pl?gene=FOS
432	Chromodomain Helicase DNA Binding Protein 8	Protein Coding	48	GC14M021385	3.11510491371155	https://www.genecards.org/cgi-bin/carddisp.pl?gene=CHD8
433	SRC Proto-Oncogene, Non-Receptor Tyrosine Kinase	Protein Coding	58	GC20P037344	3.11308884620667	https://www.genecards.org/cgi-bin/carddisp.pl?gene=SRC
434	NOP2/Sun RNA Methyltransferase 2	Protein Coding	50	GC05M006599	3.10966539382935	https://www.genecards.org/cgi-bin/carddisp.pl?gene=NSUN2
435	Synuclein Alpha Interacting Protein	Protein Coding	50	GC05P122311	3.10375022888184	https://www.genecards.org/cgi-bin/carddisp.pl?gene=SNCAIP
436	KH RNA Binding Domain Containing, Signal Transduction Associated 1	Protein Coding	47	GC01P032013	3.10323739051819	https://www.genecards.org/cgi-bin/carddisp.pl?gene=KHDRBS1
437	Itchy E3 Ubiquitin Protein Ligase	Protein Coding	53	GC20P034363	3.10027432441711	https://www.genecards.org/cgi-bin/carddisp.pl?gene=ITCH
438	Ribosomal Protein L4	Protein Coding	48	GC15M066498	3.09942770004272	https://www.genecards.org/cgi-bin/carddisp.pl?gene=RPL4
439	ATM Serine/Threonine Kinase	Protein Coding	60	GC11P108222	3.09411978721619	https://www.genecards.org/cgi-bin/carddisp.pl?gene=ATM
440	Proteasome 26S Subunit, Non-ATPase 7	Protein Coding	49	GC16P074296	3.09249353408813	https://www.genecards.org/cgi-bin/carddisp.pl?gene=PSMD7
441	TINCR Ubiquitin Domain Containing	Protein Coding	29	GC19M005558	3.08882570266724	https://www.genecards.org/cgi-bin/carddisp.pl?gene=TINCR
442	Ribosomal Protein S3A	Protein Coding	47	GC04P151099	3.08844041824341	https://www.genecards.org/cgi-bin/carddisp.pl?gene=RPS3A
443	Sin3A Associated Protein 130	Protein Coding	43	GC02M128354	3.08031821250916	https://www.genecards.org/cgi-bin/carddisp.pl?gene=SAP130
444	Aryl Hydrocarbon Receptor	Protein Coding	54	GC07P016916	3.07569074630737	https://www.genecards.org/cgi-bin/carddisp.pl?gene=AHR
445	DNA Topoisomerase II Beta	Protein Coding	52	GC03M025598	3.07357692718506	https://www.genecards.org/cgi-bin/carddisp.pl?gene=TOP2B
446	Hepatocyte Growth Factor-Regulated Tyrosine Kinase Substrate	Protein Coding	50	GC17P081683	3.07220888137817	https://www.genecards.org/cgi-bin/carddisp.pl?gene=HGS
447	Proteasome 26S Subunit, Non-ATPase 3	Protein Coding	49	GC17P039980	3.06254649162292	https://www.genecards.org/cgi-bin/carddisp.pl?gene=PSMD3
448	Fibroblast Growth Factor 2	Protein Coding	52	GC04P122826	3.05602955818176	https://www.genecards.org/cgi-bin/carddisp.pl?gene=FGF2
449	RNA Binding Motif Protein 25	Protein Coding	43	GC14P073058	3.05427646636963	https://www.genecards.org/cgi-bin/carddisp.pl?gene=RBM25
450	Ribosomal Protein S3	Protein Coding	50	GC11P078738	3.04851651191711	https://www.genecards.org/cgi-bin/carddisp.pl?gene=RPS3
451	Proteasome 26S Subunit, Non-ATPase 1	Protein Coding	46	GC02P231056	3.04694557189941	https://www.genecards.org/cgi-bin/carddisp.pl?gene=PSMD1
452	Zinc Finger Protein 131	Protein Coding	41	GC05P044625	3.04610562324524	https://www.genecards.org/cgi-bin/carddisp.pl?gene=ZNF131
453	Small Nuclear Ribonucleoprotein D1 Polypeptide	Protein Coding	45	GC18P021612	3.04509329795837	https://www.genecards.org/cgi-bin/carddisp.pl?gene=SNRPD1
454	Serine Hydroxymethyltransferase 1	Protein Coding	52	GC17M053364	3.02689409255981	https://www.genecards.org/cgi-bin/carddisp.pl?gene=SHMT1
455	Ezrin	Protein Coding	53	GC06M158765	3.02579069137573	https://www.genecards.org/cgi-bin/carddisp.pl?gene=EZR
456	Ubiquitin Conjugating Enzyme E2 L6	Protein Coding	46	GC11M102235	3.01970863342285	https://www.genecards.org/cgi-bin/carddisp.pl?gene=UBE2L6
457	Proteasome 26S Subunit, Non-ATPase 12	Protein Coding	49	GC17M067337	3.01922178268433	https://www.genecards.org/cgi-bin/carddisp.pl?gene=PSMD12
458	Nuclear Receptor Subfamily 5 Group A Member 1	Protein Coding	56	GC09M124481	3.01577854156494	https://www.genecards.org/cgi-bin/carddisp.pl?gene=NR5A1
459	MSL Complex Subunit 1	Protein Coding	39	GC17P066778	3.01507425308228	https://www.genecards.org/cgi-bin/carddisp.pl?gene=MSL1
460	Catenin Alpha 1	Protein Coding	52	GC05P138613	3.00936889648438	https://www.genecards.org/cgi-bin/carddisp.pl?gene=CTNNA1
461	MYB Proto-Oncogene, Transcription Factor	Protein Coding	55	GC06P135180	3.00910305976868	https://www.genecards.org/cgi-bin/carddisp.pl?gene=MYB
462	Serpin Family A Member 3	Protein Coding	50	GC14P094612	3.00872111320496	https://www.genecards.org/cgi-bin/carddisp.pl?gene=SERPINA3
463	CAMP Responsive Element Binding Protein 1	Protein Coding	56	GC02P207529	3.00328731536865	https://www.genecards.org/cgi-bin/carddisp.pl?gene=CREB1
464	TOP1 Binding Arginine/Serine Rich Protein, E3 Ubiquitin Ligase	Protein Coding	50	GC09M032540	3.00051879882813	https://www.genecards.org/cgi-bin/carddisp.pl?gene=TOPORS
465	Dihydrofolate Reductase	Protein Coding	55	GC05M080626	3.00030422210693	https://www.genecards.org/cgi-bin/carddisp.pl?gene=DHFR
